# Supplementary material for: The proteome and phosphoproteome of circulating extracellular vesicle-enriched preparations are associated with characteristic clinical features in type 1 diabetes
Source: Front Endocrinol (Lausanne). 2023 Jul 28;14:1219293. doi: 10.3389/fendo.2023.1219293 (PMC10417723; doi:10.3389/fendo.2023.1219293)
Supplement: Supplementary file 4 [file Table_3.xlsx]

## Sheet: Phosphopeptide Abundance
Annotated Sequence	Modifications	# Protein Groups	# Proteins	# PSMs	Master Protein Accessions	Positions in Master Proteins	Modifications in Master Proteins	# Missed Cleavages	Theo. MH+ [Da]	# Razor Quan Results	Abundances (Normalized): F35: Control, NGT, Patient35	Abundances (Normalized): F36: Control, NGT, Patient36	Abundances (Normalized): F38: Control, NGT, Patient38	Abundances (Normalized): F39: Control, NGT, Patient39	Abundances (Normalized): F43: Control, NGT, Patient43	Abundances (Normalized): F46: Control, NGT, Patient46	Abundances (Normalized): F47: Control, NGT, Patient47	Abundances (Normalized): F31: Sample, T1D, Patient31	Abundances (Normalized): F32: Sample, T1D, Patient32	Abundances (Normalized): F33: Sample, T1D, Patient33	Abundances (Normalized): F34: Sample, T1D, Patient34	Abundances (Normalized): F37: Sample, T1D, Patient37	Abundances (Normalized): F40: Sample, T1D, Patient40	Abundances (Normalized): F41: Sample, T1D, Patient41	Abundances (Normalized): F42: Sample, T1D, Patient42	Abundances (Normalized): F44: Sample, T1D, Patient44	Abundances (Normalized): F45: Sample, T1D, Patient45	Quan Info	Found in Sample: [S35] F35: Control, NGT, Patient35	Found in Sample: [S36] F36: Control, NGT, Patient36	Found in Sample: [S38] F38: Control, NGT, Patient38	Found in Sample: [S39] F39: Control, NGT, Patient39	Found in Sample: [S43] F43: Control, NGT, Patient43	Found in Sample: [S46] F46: Control, NGT, Patient46	Found in Sample: [S47] F47: Control, NGT, Patient47	Found in Sample: [S31] F31: Sample, T1D, Patient31	Found in Sample: [S32] F32: Sample, T1D, Patient32	Found in Sample: [S33] F33: Sample, T1D, Patient33	Found in Sample: [S34] F34: Sample, T1D, Patient34	Found in Sample: [S37] F37: Sample, T1D, Patient37	Found in Sample: [S40] F40: Sample, T1D, Patient40	Found in Sample: [S41] F41: Sample, T1D, Patient41	Found in Sample: [S42] F42: Sample, T1D, Patient42	Found in Sample: [S44] F44: Sample, T1D, Patient44	Found in Sample: [S45] F45: Sample, T1D, Patient45	Byonic Score (by Search Engine): A5 PMI-Byonic	XCorr (by Search Engine): Sequest HT	Top Apex RT [min]
[K].PGSSGPGSTGSWNSGSSGTGSTGNQNPGSPRPGSTGTWNPGSSER.[G]	1xPhospho [S/T]	1	1	831	P02671-1	P02671-1 [323-367]	P02671-1 1xPhospho [S/T]	0	4312.81	3	1.69979e+08	6.25609e+06	3.18019e+07	7.78551e+07	8.55998e+07	7.32745e+08	8.05906e+06	2.57864e+07	8.45315e+07	4.28522e+06	3.51024e+06	3.33741e+06	7.69262e+07	3.99909e+07	4.93362e+06	2.55065e+08	6.04009e+07		High	High	High	High	High	High	High	High	High	High	High	High	High	High	High	High	High	2080.7		52.97
[K].PSDVGNLDDFAESDEDEAHGPGAPEAR.[A]	1xPhospho [S13]	1	1	27	Q8N3D4	Q8N3D4 [179-205]	Q8N3D4 1xPhospho [S191]	0	2877.15	0	724812	702047	247570	227625	170638	143638	322770	609118	634820	254411	1.40522e+06	490753	243876	331407	369769	245188	315851		High	High	High	Peak Found	High	High	High	High	High	High	High	High	High	High	High	High	High	1405.1		61.31
[K].SPVNEDNQDGVTHSDGAGNLDEEQDSEGETYEDIEASK.[E]	1xPhospho [S/T/Y]	1	3	214	O15117-3	O15117-3 [442-479]	O15117-3 1xPhospho [S/T/Y]	0	4160.65	0	2.26416e+07	5.96973e+07	1.54636e+07	2.59235e+06	5.09841e+06	4.10355e+06	1.01039e+07	3.25561e+07	3.64648e+07	7.21042e+06	6.12146e+07	3.906e+07	1.95402e+06	7.83711e+06	1.89861e+07	1.00947e+07	4.06617e+06		High	High	High	High	High	High	High	High	High	High	High	High	High	High	High	High	High	1467.8	6.48	57.49
[K].IPSCDSSPVSTEQLAPTAPPELTPVVQDCYHGDGQSYR.[G]	2xCarbamidomethyl [C4; C29]; 1xPhospho [S/T]	1	1	2	P00747	P00747 [349-386]	P00747 1xPhospho [S/T]	0	4238.87	0																		No Quan Values	Not Found	Not Found	Not Found	High	Not Found	Not Found	Not Found	Not Found	Not Found	High	Not Found	Not Found	Not Found	Not Found	Not Found	Not Found	Not Found	1278.6
[R].SGDPSQPLLPQHSSLETQLFCEQGDGGTEGHSPSGILEK.[I]	1xCarbamidomethyl [C21]; 1xPhospho [T/S]	1	2	16	P02730	P02730 [181-219]	P02730 1xPhospho [T/S]	0	4199.89	0						2.5829e+06		2.84844e+06	118426	373151		4.84845e+06	3.97573e+06	690522		1.36314e+06	325831		Not Found	Not Found	Not Found	Not Found	Not Found	High	Not Found	High	High	High	Not Found	High	Peak Found	Peak Found	Not Found	Peak Found	Peak Found	1317.9	6.54	77.69
[R].NPGSSGTGGTATWKPGSSGPGSTGSWNSGSSGTGSTGNQNPGSPRPGSTGTWNPGSSER.[G]	1xPhospho [S56]	1	1	4	P02671-1	P02671-1 [309-367]	P02671-1 1xPhospho [S364]	0	5614.41	0						119340													Not Found	Not Found	Not Found	Not Found	Not Found	High	Not Found	Not Found	Not Found	Not Found	Not Found	Not Found	Not Found	Not Found	Not Found	Not Found	Not Found	1366		59.31
[R].TNTNVNCPIECFMPLDVQADREDSRE.[-]	2xCarbamidomethyl [C7; C11]; 1xPhospho [S24]	1	14	194	P02751-9	P02751-9 [2215-2240]	P02751-9 1xPhospho [S2238]	2	3190.33	0	4.64201e+07	35093	5.06229e+06	5.75711e+07	9.88373e+06	2.38746e+08	7.62156e+06	6.28662e+07	4.49677e+06	2.11325e+06		258656	3.0557e+08	1.93449e+07	66923.2	1.28393e+08	7.44138e+06		High	High	High	High	High	High	High	High	High	High	Not Found	High	High	High	Peak Found	High	High	1278.9	5.93	77.67
[K].EEEAHRPPSPTEAPTEASPEPAPDPAPVAEEAAPSAVEEGAAADPGSDGSPGK.[S]	1xPhospho [T/S]	1	2	91	P35611-3	P35611-3 [692-744]	P35611-3 1xPhospho [T/S]	0	5236.3	0	1.93804e+06	1.36942e+06	2.01747e+06	586572	545488	308155	1.02277e+06	1.64573e+06	6.9782e+06	1.10949e+06	1.78715e+06	1.41349e+06	713036	653534	805992	812964	484662		High	High	High	High	High	High	High	High	High	High	High	High	High	High	High	High	High	1261.8	7.48	60.73
[R].TNTNVNCPIECFMPLDVQADREDSRE.[-]	2xCarbamidomethyl [C7; C11]; 1xPhospho [S24]; 1xOxidation [M13]	1	14	1321	P02751-9	P02751-9 [2215-2240]	P02751-9 1xPhospho [S2238]	2	3206.32	1	5.93141e+08	2.98789e+07	1.51096e+08	5.18182e+08	4.4923e+08	1.49859e+09	1.7757e+08	9.23525e+08	2.73964e+08	1.0259e+08	1.6872e+07	5.43282e+07	2.31231e+09	8.03903e+08	2.35112e+07	1.73434e+09	3.71847e+08		High	High	High	High	High	High	High	High	High	High	High	High	High	High	High	High	High	1221.9	6.96	73.56
[K].PGSSGPGSTGSWNSGSSGTGSTGNQNPGSPRPGSTGTWNPGSSER.[G]	2xPhospho [T/S]	1	1	13	P02671-1	P02671-1 [323-367]	P02671-1 2xPhospho [T/S]	0	4392.78	0						1.23457e+06							140090						Not Found	Not Found	Not Found	Not Found	Not Found	High	Not Found	Not Found	Not Found	Not Found	Not Found	Not Found	Peak Found	Not Found	Not Found	Not Found	Not Found	1279		55.32
[K].YGPADVEDTTGSGATDSKDDDDIDLFGSDDEEESEEAK.[R]	1xPhospho [S28]	1	1	89	P24534	P24534 [79-116]	P24534 1xPhospho [S106]	1	4104.59	0	620264	3.43389e+06	428552	609331	97584.1	675662	663434	3.86002e+06	5.82644e+06		3.4121e+06	2.50409e+06	782766	1.27152e+06	874004	2.00158e+06	113592		High	High	High	High	High	High	High	High	High	Not Found	High	High	High	High	High	High	High	1215.7	6.16	71.91
[R].GGSTSYGTGSETESPRNPSSAGSWNSGSSGPGSTGNRNPGSSGTGGTATWK.[P]	1xPhospho [S/T]	1	1	16	P02671-1	P02671-1 [272-322]	P02671-1 1xPhospho [S/T]	2	4899.07	0				123905		2.55955e+06		1.15706e+06					1.70862e+06			366484			Not Found	Not Found	Not Found	Peak Found	Not Found	High	Not Found	High	Not Found	Not Found	Not Found	Not Found	High	Not Found	Not Found	High	Not Found	1211.9		52.3
[R].EFITGDVEPTDAESEWHSENEEEEK.[L]	1xPhospho [S18]	1	2	56	Q99733	Q99733 [108-132]	Q99733 1xPhospho [S125]	0	3016.19	0	864490	1.30725e+06	706360	226983	163737	435935	337178	1.82984e+06	2.53264e+06	265333	1.03002e+06	1.40221e+06	385131	439853	758934	1.12459e+06	274102		High	High	High	High	High	High	High	High	High	High	High	High	High	High	High	High	High	1143.9	6.35	65.87
[K].SLEETLHTVDLSSDDDLPHDEEALEDSAEEK.[V]	2xPhospho [S/T]	1	1	6	O95810	O95810 [192-222]	O95810 2xPhospho [S/T]	0	3628.46	0																		No Quan Values	Not Found	Not Found	Not Found	Not Found	Not Found	Not Found	Not Found	High	Not Found	Not Found	Not Found	High	Not Found	Not Found	High	Not Found	Not Found	1166	7.24
[K].GPGDTSNFDDYEEEEIRVSINEK.[C]	1xPhospho [S19]	1	2	21	P17612-2	P17612-2 [313-335]	P17612-2 1xPhospho [S331]	1	2723.14	0	3.54563e+06	4.07508e+06	2.28595e+06	2.74637e+06	4.30663e+06	2.33929e+06	5.19032e+06	5.36091e+06	4.19147e+06	4.47948e+06	3.20669e+06	7.80643e+06	2.6117e+06	2.32349e+06	3.96345e+06	3.97043e+06	5.72909e+06		Peak Found	Peak Found	Peak Found	Peak Found	Peak Found	High	Peak Found	High	Peak Found	High	Peak Found	High	Peak Found	Peak Found	Peak Found	Peak Found	Peak Found	1104.4	7.55	68.74
[R].GSGDTSNFDDYEEEDIRVSITEK.[C]	1xPhospho [S19]	1	9	6	P22694-1	P22694-1 [321-343]	P22694-1 1xPhospho [S339]	1	2686.1	0								477066				890463							Not Found	Not Found	Not Found	Not Found	Not Found	Not Found	Not Found	High	Not Found	High	Not Found	High	Not Found	Not Found	Not Found	Not Found	Not Found	1078.1	6.81	67.71
[K].SLEETLHTVDLSSDDDLPHDEEALEDSAEEK.[V]	1xPhospho [S]	1	1	3	O95810	O95810 [192-222]	O95810 1xPhospho [S]	0	3548.5	0									155099			385705							Not Found	Not Found	Not Found	Not Found	Not Found	Not Found	Not Found	High	Peak Found	Not Found	Not Found	High	Not Found	Not Found	Not Found	Not Found	Not Found	1057.7		77.54
[R].ETTCSKESNEELTESCETK.[K]	2xCarbamidomethyl [C4; C16]; 1xPhospho [S/T]	2	3	2707	P01042-2; P01042	P01042-2 [325-343]; P01042 [325-343]	P01042-2 1xPhospho [S/T]; P01042 1xPhospho [S/T]	1	2341.9	29	3.27009e+08	5.22114e+08	2.89993e+08	2.84754e+08	3.01762e+08	2.46051e+08	2.72142e+08	3.25267e+08	4.84614e+08	4.04167e+08	3.49836e+08	3.21977e+08	2.70555e+08	2.18547e+08	2.83722e+08	2.8779e+08	3.55312e+08	Shared	High	High	High	High	High	High	High	High	High	High	High	High	High	High	High	High	High	1143.8	4.65	33.95
[R].NPSSAGSWNSGSSGPGSTGNRNPGSSGTGGTATWK.[P]	1xPhospho [S]	1	1	26	P02671-1	P02671-1 [288-322]	P02671-1 1xPhospho [S]	1	3345.42	0	676000			768106	108781	3.42123e+06	286231	2.84092e+06	200679				5.63e+06	71143.7		2.07727e+06	589547		High	Not Found	Not Found	Peak Found	High	High	Peak Found	High	High	Not Found	Not Found	Not Found	High	High	Not Found	High	High	1110.5		51.07
[K].ESEDKPEIEDVGSDEEEEK.[K]	1xPhospho [S]	1	2	400	P07900-2	P07900-2 [373-391]	P07900-2 1xPhospho [S]	0	2272.89	8	2.49324e+07	2.11884e+07	9.46535e+06	3.34113e+06	3.55911e+06	3.26697e+06	6.90139e+06	1.76406e+07	3.9152e+07	1.20011e+07	2.69528e+07	2.12925e+07	5.50149e+06	7.50417e+06	1.99963e+07	8.8484e+06	5.52703e+06		High	High	High	High	High	High	High	High	High	High	High	High	High	High	High	High	High	1082.8	4.81	43.92
[K].EEEAHRPPSPTEAPTEASPEPAPDPAPVAEEAAPSAVEEGAAADPGSDGSPGK.[S]	2xPhospho [T/S]	1	2	84	P35611-3	P35611-3 [692-744]	P35611-3 2xPhospho [T/S]	0	5316.27	0	1.54791e+06	828816	977756	535168	369866	307670	684509	2.4112e+06	5.13043e+06	913397	748691	1.72749e+06	397877	523487	545703	412734	533759		High	High	High	High	High	High	High	High	High	High	High	High	High	High	High	High	High	1085.5	8.25	61.16
[R].TNTNVNCPIECFMPLDVQADREDSR.[E]	2xCarbamidomethyl [C7; C11]; 1xPhospho [S24]; 1xOxidation [M13]	1	14	51	P02751-9	P02751-9 [2215-2239]	P02751-9 1xPhospho [S2238]	1	3077.28	0	262412		236047	115136	586032	3.2219e+06	149093	817456	266949	63476.1			7.20353e+06	746910		4.73218e+06	461370		High	Not Found	High	High	High	High	High	High	High	High	Not Found	Not Found	High	High	Not Found	High	High	1036.3	5.23	73.01
[R].GGSTSYGTGSETESPRNPSSAGSWNSGSSGPGSTGNR.[N]	1xPhospho [Y/S/T]	1	2	78	P02671-1	P02671-1 [272-308]	P02671-1 1xPhospho [Y/S/T]	1	3597.47	0	744026			702272	486464	4.21684e+06	186328	4.48178e+06	248558				3.82723e+06	309260		1.16088e+06	518021		High	Not Found	High	High	High	High	High	High	High	Not Found	Not Found	Not Found	High	High	Not Found	High	High	1066	4.93	47.56
[R].ATASPRPSSGNIPSSPTASGGGSPTSPR.[A]	1xPhospho [S/T]	1	2	211	Q9UBW5-1	Q9UBW5-1 [422-449]	Q9UBW5-1 1xPhospho [S/T]	0	2661.23	0	3.4186e+06	2.28376e+06	1.17156e+06	859541	395632	525397	1.04838e+06	2.44621e+06	4.14018e+06	1.57359e+06	2.37089e+06	2.85589e+06	719441	1.20305e+06	2.2629e+06	1.11507e+06	832656		High	High	High	High	High	High	High	High	High	High	High	High	High	High	High	High	High	958.3	6.8	41.51
[K].PSVPSADSETPLTQDRPGSPSGSEDK.[G]	1xPhospho [S/T]	1	1	27	Q96FS4	Q96FS4 [866-891]	Q96FS4 1xPhospho [S/T]	0	2721.19	0	464106	167623	615092	153475	155298	1.31356e+06	167843	710029	189328	214559	642203	178040	1.20342e+06	281983	540119	249372	187262		High	High	High	High	Peak Found	Peak Found	High	High	High	High	High	High	Peak Found	High	High	High	High	998.2		51.46
[R].PNNPDWGTFEEVSGNVSPGTRR.[E]	1xPhospho [T8]	1	1	13	P02671-1	P02671-1 [405-426]	P02671-1 1xPhospho [T412]	1	2496.09	0	78874.8			122451	57976	827725		1.4333e+06	88077.4				1.07914e+06	40440.1		532588	71721.6		High	Not Found	Not Found	High	High	High	Not Found	High	High	Not Found	Not Found	Not Found	High	High	Not Found	High	High	951.3		66.74
[K].VQGEAVSNIQENTQTPTVQEESEEEEVDETGVEVK.[D]	1xPhospho [S/T]	1	3	55	E9PAV3	E9PAV3 [2008-2042]	E9PAV3 1xPhospho [S/T]	0	3940.73	0		1.36077e+06	404389	186275		392766	258123	1.12238e+06	520413	359889	513273	1.01851e+06	446439	32172.8		464700			Not Found	High	High	High	Not Found	High	High	High	High	High	High	High	High	High	High	High	Not Found	954.2	4.93	63.73
[R].SQSDLDDQHDYDSVASDEDTDQEPLR.[S]	1xPhospho [S/Y]	1	2	40	Q9Y2X7-1	Q9Y2X7-1 [373-398]	Q9Y2X7-1 1xPhospho [S/Y]	0	3060.19	0	332316	292082	298834					295548	707995	105777	348960	311021		66973.6	305388	160092			High	High	High	Not Found	High	Not Found	High	High	High	High	High	High	Not Found	High	High	High	High	923.3	6.77	55.42
[R].SAAGFEPVPECSDGAIHSWAVEGPQPEPR.[D]	1xCarbamidomethyl [C11]; 1xPhospho [S]	1	1	64	Q02413	Q02413 [579-607]	Q02413 1xPhospho [S]	0	3157.37	0	485751	955797	377231	797766	184066	413247	365014	181457	504530	154022	433514	1.96728e+06	1.34944e+06	523012	272369	480679	375582		Peak Found	High	High	High	High	High	Peak Found	High	High	High	High	High	High	Peak Found	Peak Found	High	Peak Found	906.8	6.33	74.43
[K].SEAESASPEETPDGSASPVEMQDEGAEEPHEAGEQLPPFLLK.[E]	1xPhospho [S7]; 1xOxidation [M21]	1	1	2	Q9C0C9	Q9C0C9 [425-466]	Q9C0C9 1xPhospho [S431]	0	4517.93	0																		No Quan Values	Not Found	Not Found	High	Not Found	Not Found	Not Found	Not Found	Not Found	Not Found	Not Found	Not Found	High	Not Found	Not Found	Not Found	Not Found	Not Found	960.4
[K].AIGGIILTASHNPGGPNGDFGIK.[F]	1xPhospho [S/T]	1	2	10	P36871-2	P36871-2 [126-148]	P36871-2 1xPhospho [S/T]	0	2286.13	0																		No Quan Values	Not Found	High	Not Found	Not Found	Not Found	Not Found	Not Found	High	High	Not Found	Not Found	High	Not Found	Not Found	Not Found	Not Found	Not Found	970.8	5.81
[K].GTEFAESADAALQGDPALQDAGDSSRK.[E]	1xPhospho [S/T]	1	3	90	P04921-1	P04921-1 [98-124]	P04921-1 1xPhospho [S/T]	1	2787.21	0	526963	385805	1.1766e+06	465083	329517	764570	451460	1.19247e+06	3.67176e+06	1.15834e+06	537108	1.21392e+06	454067	508570	437606	625323	228066		High	High	High	High	High	High	High	High	High	High	High	High	High	High	High	High	High	914.9	4.29	67.98
[K].TQTPPVSPAPQPTEERLPSSPVYEDAASFK.[A]	1xPhospho [T/S]	1	3	83	Q14247-1	Q14247-1 [399-428]	Q14247-1 1xPhospho [T/S]	1	3306.56	0	879189	3.83878e+06	890208	165045	55302.6	150923	310809	1.50201e+06	1.243e+06	814718	2.35557e+06	2.05137e+06	185699	355171	878916	832058	421205		High	High	High	Peak Found	High	High	High	High	High	High	High	High	High	High	High	High	High	976.8	5.19	70.18
[K].EYDEDSLIPSSPATETSDNISPVASPVHTGFLVSFMVDAR.[G]	1xPhospho [S21]	1	17	2	P16157-14	P16157-14 [883-922]	P16157-14 1xPhospho [S903]	0	4360.98	0																		No Quan Values	Not Found	Not Found	Not Found	Not Found	Not Found	Not Found	Not Found	Not Found	Not Found	Not Found	Not Found	High	Not Found	Not Found	Not Found	Not Found	Not Found	904.5	4.33
[K].ESEDKPEIEDVGSDEEEEKK.[D]	1xPhospho [S]	1	2	454	P07900-2	P07900-2 [373-392]	P07900-2 1xPhospho [S]	1	2400.98	9	1.70756e+07	1.38435e+07	7.6692e+06	2.95111e+06	2.66306e+06	1.74007e+06	6.83539e+06	8.20931e+06	2.40355e+07	4.02628e+06	1.02557e+07	1.07884e+07	2.79279e+06	4.5626e+06	1.14269e+07	6.41594e+06	2.60609e+06		High	High	High	High	High	High	High	High	High	High	High	High	High	High	High	High	High	963	5.05	42.44
[K].DPAGCLNEGMAPPTPPKNPEEEQK.[A]	1xCarbamidomethyl [C5]; 1xPhospho [T14]; 1xOxidation [M10]	1	4	104	O60229-6	O60229-6 [171-194]	O60229-6 1xPhospho [T184]	1	2702.15	2	664857	633890	388753	68060.9	85904.9	65980.5	214585	259772	367017	191489	501021	412257	55400	164760	260716	179115	91097.5		High	High	High	High	High	Peak Found	High	High	High	High	High	High	High	High	High	High	High	915.4	4.93	48.31
[R].GARPPAAGPGGDEDEDEEDTAPESALDTSLDK.[S]	1xPhospho [T/S]	1	2	96	Q27J81-2	Q27J81-2 [1160-1191]	Q27J81-2 1xPhospho [T/S]	0	3292.36	0	745516	1.02318e+06	291650	39315.2	60547.5	63807.8	291139	1.04293e+06	1.25577e+06	170941	1.9779e+06	1.96963e+06	163443	139171	792354	449644	427763		High	High	High	Peak Found	Peak Found	High	High	High	High	High	High	High	Peak Found	High	High	High	High	903.8	8.65	57.71
[R].VTTVASHTSDSDVPSGVTEVVVK.[L]	1xPhospho [S/T]	1	5	327	P10909-2	P10909-2 [438-460]	P10909-2 1xPhospho [S/T]	0	2394.14	0	5.35706e+06	5.31292e+06	7.85522e+06	1.07211e+07	8.55435e+06	3.691e+06	3.67197e+06	7.64474e+06	5.95355e+06	1.47141e+07	6.61854e+06	6.97314e+06	2.49844e+06	2.48361e+06	4.13296e+06	3.55076e+06	4.42852e+06		High	High	High	High	High	High	High	High	High	High	High	High	High	High	High	High	High	900.9	5.31	60.1
[R].VTEPISAESGEQVERVNEPSILEMSR.[G]	1xPhospho [S/T]; 1xOxidation [M24]	1	3	106	O14791	O14791 [306-331]	O14791 1xPhospho [S/T]	1	2982.38	0	3.38393e+06	8.95542e+06	6.73896e+06	5.86925e+06	5.79292e+06	7.2446e+06	4.59786e+06	8.85222e+06	3.42832e+06	5.64262e+06	5.68015e+06	5.27039e+06	3.5101e+06	965961	4.86369e+06	3.87117e+06	3.15106e+06		High	High	High	High	High	High	High	High	High	High	High	High	High	High	High	High	High	862.6	4.62	65.95
[K].RQDDATGAGQDSENEVSLVSGHQR.[G]	1xPhospho [S12]	1	9	157	P16157-14	P16157-14 [1655-1678]	P16157-14 1xPhospho [S1666]	1	2636.13	0	1.45529e+06	406738	829837	301396	71261.7	219544	90528.8	1.27256e+06	1.21623e+07	930404	1.30548e+06	1.63111e+06	143947	524181	477738	586127	111581		High	High	High	Peak Found	Peak Found	High	Peak Found	High	High	High	High	High	Peak Found	High	Peak Found	High	Peak Found	939.5	4.98	56.7
[K].SPLGEAPEPDSDAEVAEAAK.[P]	1xPhospho [S11]	1	1	44	A2RU67	A2RU67 [52-71]	A2RU67 1xPhospho [S62]	0	2062.89	0								81780.6	71801.4										High	Not Found	Not Found	High	Not Found	High	High	Peak Found	High	Not Found	High	High	Not Found	High	High	High	High	864.8		53.2
[K].PINPRPSLPPNSDTSK.[E]	1xPhospho [S15]	1	1	30	Q92954-6	Q92954-6 [214-229]	Q92954-6 1xPhospho [S228]	0	1799.87	0						570872		190352					373031			104294			Not Found	Peak Found	Not Found	Peak Found	Peak Found	High	Peak Found	High	Peak Found	Peak Found	Not Found	Peak Found	High	Not Found	Not Found	High	Not Found	926.7		45.95
[K].ETSSPGTDDVFTPAPSDSPSSQR.[I]	1xPhospho [S]	1	1	178	P19634-1	P19634-1 [768-790]	P19634-1 1xPhospho [S]	0	2445.01	0	2.16257e+06	1.95285e+06	1.00073e+06	385469	237799	490214	727864	649422	996095	663188	1.22985e+06	2.28154e+06		506588	1.09563e+06	410225	715414		High	High	High	High	High	High	High	High	High	High	High	High	Not Found	High	High	High	High	825.4	4.97	55.24
[R].QDDATGAGQDSENEVSLVSGHQR.[G]	1xPhospho [T/S]	1	9	106	P16157-14	P16157-14 [1656-1678]	P16157-14 1xPhospho [T/S]	0	2480.03	1	115450	17676.6	244438	87390.4	91995.9	113230	46750.4	93074.2	125180	82769.5		65838.6	57595.3	28028.8	57963	126623			High	High	High	Peak Found	High	Peak Found	High	High	High	High	Not Found	High	Peak Found	Peak Found	High	High	Not Found	822.9	4.55	46.45
[R].SPGSPVGEGTGSPPK.[W]	1xPhospho [S/T]	1	6	246	P35611-3	P35611-3 [355-369]	P35611-3 1xPhospho [S/T]	0	1433.63	0		118237	466764	123659	176146	170621		1.35518e+06	4.79247e+06	759757	288984	980392	131726	605884	823605	345985	196646		High	High	High	High	High	High	High	High	High	High	High	High	High	High	High	High	High	860.6	3.98	35.06
[K].SRSPGSPVGEGTGSPPK.[W]	1xPhospho [T/S]	1	6	694	P35611-3	P35611-3 [353-369]	P35611-3 1xPhospho [T/S]	1	1676.76	3	4.03302e+06	2.07067e+06	3.00355e+06	674966	906436	663165	1.54374e+06	4.55373e+06	2.02344e+07	2.24663e+06	1.65272e+06	2.53746e+06	215483	2.05485e+06	3.06875e+06	1.61484e+06	1.02191e+06		High	High	High	High	High	High	High	High	High	High	High	High	High	High	High	High	High	909	4.21	30.76
[K].GGSYSQAASSDSAQGSDVSLTACK.[V]	1xCarbamidomethyl [C23]; 1xPhospho [Y/S]	1	6	174	P05534	P05534 [341-364]	P05534 1xPhospho [Y/S]	0	2413.98	0	5.99633e+06			341353	828713	509901	468360	7.00753e+06	2.77673e+06	1.02157e+06	1.0244e+07		2.10245e+06	1.40868e+06	2.83257e+06	2.40151e+06	1.14262e+06		High	Not Found	Not Found	High	High	High	High	High	High	High	High	Not Found	High	High	High	High	High	834.6	5.38	48.12
[R].RASVCAEAYNPDEEEDDAESR.[I]	1xCarbamidomethyl [C5]; 1xPhospho [S3]	1	1	92	P31323	P31323 [112-132]	P31323 1xPhospho [S114]	1	2492.95	1	2.59587e+06	2.23034e+06	1.50015e+06	230738	76240.2	103593	1.08472e+06	3.20396e+06	5.39053e+06	1.06764e+06	4.15083e+06	2.27657e+06	71446.1	454653	1.68643e+06	1.43488e+06	350449		High	High	High	High	Peak Found	High	High	High	High	High	High	High	High	High	High	High	High	884.4	7.04	45.08
[R].RGAEEEEEEEDDDSGEEMK.[A]	1xPhospho [S14]; 1xOxidation [M18]	1	4	878	Q08495-1	Q08495-1 [213-231]	Q08495-1 1xPhospho [S226]	1	2308.79	1	7.88626e+06	5.22605e+06	4.56313e+06	907552	1.38561e+06	1.06877e+06	3.51682e+06	1.83869e+06	9.16292e+06	1.99375e+06	3.25275e+06	6.22129e+06	358452	3.53595e+06	4.118e+06	2.36433e+06	2.05174e+06		High	High	High	High	High	High	High	High	High	High	High	High	High	High	High	High	High	884.1	5.06	26.04
[R].VTEPISAESGEQVERVNEPSILEMSR.[G]	1xPhospho [S]	1	3	12	O14791	O14791 [306-331]	O14791 1xPhospho [S]	1	2966.38	0			213589	174638		410512		860293		95385.7		75316.5	377091						Not Found	Not Found	High	Peak Found	Not Found	High	Not Found	High	Not Found	High	Not Found	High	High	Not Found	Not Found	Not Found	Not Found	842.6	4.98	72.17
[K].TETVEEPMEEEEAAKEEKEESDDEAAVEEEEEEK.[K]	1xPhospho [S/T]; 1xOxidation [M8]	1	1	7	P14625	P14625 [286-319]	P14625 1xPhospho [S/T]	2	4051.59	0		181005						109557	920252		256921	110112	85637.3						Not Found	High	Not Found	Not Found	Not Found	Not Found	Not Found	Peak Found	High	Not Found	Peak Found	High	Peak Found	Not Found	Not Found	High	Not Found	882.7	5.18	56.18
[R].QAESQSQERISPQIQLSGQTEQTQK.[A]	1xPhospho [S11]	1	1	3	Q9UBG3	Q9UBG3 [170-194]	Q9UBG3 1xPhospho [S180]	1	2909.36	0											327564								Not Found	High	Not Found	Not Found	Not Found	Not Found	Not Found	Not Found	Not Found	Not Found	High	Not Found	Not Found	Not Found	Not Found	Not Found	Not Found	827.4	4.92	52.05
[K].AVLEEDEEVTEEAEMEPEDK.[G]	1xPhospho [T10]; 1xOxidation [M15]	1	1	92	Q9H4B7	Q9H4B7 [430-449]	Q9H4B7 1xPhospho [T439]	0	2416.95	1	2.53957e+06	5.61271e+06	1.50145e+06	98956.2	144175	603737	920873	1.68856e+06	2.10603e+06	1.08607e+06	2.04789e+06	5.23984e+06		516398	835037	93098.1	890590		High	High	High	High	Peak Found	High	High	High	High	High	High	High	Not Found	High	High	High	High	810.7	5.47	54.9
[R].ATASPRPSSGNIPSSPTASGGGSPTSPR.[A]	2xPhospho [T/S]	1	2	169	Q9UBW5-1	Q9UBW5-1 [422-449]	Q9UBW5-1 2xPhospho [T/S]	0	2741.19	0	1.2346e+06	725564	204858	96810.1	70703.6	46323.5	121139	582796	995329	277715	697817	803302	55811.6	214474	932584	369415	120558		High	High	High	High	High	High	High	High	High	High	High	High	High	High	High	High	High	770.7	5.01	42
[R].TPSPLVLEGTIEQSSPPLSPTTK.[L]	1xPhospho [S/T]	1	3	38	P33241	P33241 [175-197]	P33241 1xPhospho [S/T]	0	2459.23	0				3.07025e+06				4.39613e+06					751071						High	High	High	High	Not Found	Not Found	High	High	High	High	High	High	Peak Found	Not Found	High	Not Found	Not Found	771.9	5.09	78.06
[R].PNNPDWGTFEEVSGNVSPGTR.[R]	1xPhospho [T8]	1	1	27	P02671-1	P02671-1 [405-425]	P02671-1 1xPhospho [T412]	0	2339.99	0	101902		36288.6	451331	83786.6	874339	28957.8	1.26948e+06	95639.2				1.2598e+06	58025.4		566347	97471		High	Not Found	Peak Found	High	High	High	High	High	Peak Found	Not Found	Not Found	Not Found	High	High	Not Found	High	High	804.5		71.18
[R].TPEELDDSDFETEDFDVR.[S]	1xPhospho [S8]	1	3	63	P35221	P35221 [634-651]	P35221 1xPhospho [S641]	0	2238.86	0		349988		344008	101141	391590	316302	911595	954100		1.0441e+06	563740	501962	194910	263548	201543	116665		High	High	High	High	High	High	High	High	High	Not Found	High	High	High	High	High	High	High	869.2	5.23	76.07
[R].SGGGFSSGSAGIINYQR.[R]	1xPhospho [S]	1	1	84	P04264	P04264 [13-29]	P04264 1xPhospho [S]	0	1737.76	1	246831	704188	681424	791638	822586	190960	298896	337276	315148	127148	555288	564581	451891	282727	367721	323380	178913		High	High	High	High	High	High	High	High	High	High	High	High	High	High	High	High	High	800.5	4.77	61.24
[K].PGEEPSEYTDEEDTK.[D]	1xPhospho [T/S/Y]	1	1	60	O15173-2	O15173-2 [227-241]	O15173-2 1xPhospho [T/S/Y]	0	1805.66	0	717316	519119	343038	324739	128034	139250	326079	468255	1.85654e+06	346369	844601	611953	235113	494946	1.18532e+06	404663	163449		High	High	High	High	High	High	High	High	High	High	High	High	High	High	High	High	High	816.9		38.41
[R].RGAEEEEEEEDDDSGEEMK.[A]	1xPhospho [S14]	1	4	300	Q08495-1	Q08495-1 [213-231]	Q08495-1 1xPhospho [S226]	1	2292.8	1	420564	184267	213676	443120	109078	561576	440112	239680	703458	1.77535e+06	4.4698e+06	1.54351e+06	3.0499e+06	4.74923e+06	3.36074e+06	3.4917e+06	5.93377e+06		High	Peak Found	Peak Found	Peak Found	Peak Found	Peak Found	Peak Found	Peak Found	High	Peak Found	Peak Found	Peak Found	Peak Found	Peak Found	Peak Found	High	Peak Found	833.7	4.9	35.61
[R].PGSTGTWNPGSSER.[G]	1xPhospho [S]	1	1	293	P02671-1	P02671-1 [354-367]	P02671-1 1xPhospho [S]	0	1512.61	15	1.84675e+07	448760	2.87102e+06	1.9588e+07	7.00706e+06	9.22726e+07	7.5653e+06	9.18513e+07	1.18485e+07	668394	593375	575742	1.21116e+08	8.89621e+06	1.02061e+06	3.78306e+07	1.17764e+07		High	High	High	High	High	High	High	High	High	High	High	High	High	High	High	High	High	884.4		42.97
[K].LADFGVAGQLTDTQIK.[R]	1xPhospho [T]	1	8	136	Q9Y6E0-2	Q9Y6E0-2 [160-175]	Q9Y6E0-2 1xPhospho [T]	0	1756.85	3	3.45754e+06	8.14751e+06	4.32374e+06	1.25517e+06	542075	1.3791e+06	1.37422e+06	1.11026e+07	6.86643e+06	3.33997e+06	7.53773e+06	9.12602e+06	1.25869e+06	1.3869e+06	1.48408e+06	1.68839e+06	1.01185e+06		High	High	High	High	High	Peak Found	High	High	High	High	High	High	High	High	High	High	High	812.7	5.47	73.22
[R].GEVQAMLGQSTEELR.[V]	1xPhospho [T/S]; 1xOxidation [M6]	1	1	330	P02649	P02649 [138-152]	P02649 1xPhospho [T/S]	0	1743.76	0	5.04609e+06	4.61958e+06	7.54899e+06	1.37327e+07	3.97206e+06	4.44855e+06	2.94016e+06	5.54893e+06	3.89382e+06	4.58642e+06	6.32282e+06	5.48918e+06	4.53408e+06	4.15634e+06	3.03781e+06	3.54779e+06	2.12416e+06		High	High	High	High	High	High	High	High	High	High	High	High	High	High	High	High	High	814.2	4.82	52.88
[K].CDSSPDSAEDVRK.[V]	1xCarbamidomethyl [C1]; 1xPhospho [S]	1	1	843	P02765	P02765 [132-144]	P02765 1xPhospho [S]	1	1545.59	4	3.24416e+06	5.95008e+06	6.2731e+06	5.58921e+06	1.34373e+07	3.01233e+06	2.04349e+07	1.93112e+06	3.68287e+06	3.54243e+06	4.62496e+06	1.04954e+07	2.34155e+06	4.81237e+06	1.85023e+07	1.07462e+07	1.64876e+07		High	High	High	High	High	High	High	High	High	High	High	High	High	High	High	High	High	918.4	3.57	26.93
[K].PAETPVATSPTATDSTSGDSSR.[S]	1xPhospho [T/S]	1	1	99	P54727	P54727 [152-173]	P54727 1xPhospho [T/S]	0	2214.94	3	693218	702890	389924	205155	311304	106392	111729	556163	1.09184e+06	388886	766951	594190		163981	467812	145345			High	High	High	High	High	High	Peak Found	High	High	High	High	High	High	High	High	High	Not Found	809.2		43.81
[K].VLIPLEDGPPPPANSPPPQAPAGSSK.[Q]	1xPhospho [S15]	1	1	12	Q7Z6P3	Q7Z6P3 [249-274]	Q7Z6P3 1xPhospho [S263]	0	2613.3	0		103976								85437.8	331723	156366			242411				Not Found	High	Not Found	Not Found	Not Found	Not Found	Not Found	Not Found	Not Found	High	High	High	Not Found	Not Found	High	Not Found	Not Found	712.1	3.76	70.3
[K].TEDGGWEWSDDEFDEESEEGK.[A]	1xPhospho [S9]	1	1	9	O95747	O95747 [331-351]	O95747 1xPhospho [S339]	0	2555.89	0		145923						137965	118475					57621.9					Not Found	High	Not Found	Not Found	Not Found	Not Found	Not Found	High	High	Not Found	High	High	Not Found	High	Not Found	Not Found	Not Found	769.6	3.27	76.87
[R].ETTCSKESNEELTESCETKK.[L]	2xCarbamidomethyl [C4; C16]; 1xPhospho [S/T]	2	3	332	P01042-2; P01042	P01042-2 [325-344]; P01042 [325-344]	P01042-2 1xPhospho [S/T]; P01042 1xPhospho [S/T]	2	2470	0	1.95671e+06	3.22995e+06	1.6776e+06	1.01257e+06	2.0052e+06	2.33829e+06	2.36461e+06	2.84821e+06	2.54645e+06	2.50427e+06	1.91934e+06	2.11038e+06	1.55239e+06	1.02303e+06	1.88955e+06	2.0071e+06	2.40956e+06	Shared	High	High	High	High	High	High	High	High	High	High	High	High	High	High	High	High	High	824.8	3.89	29.29
[M].ADHSFSDGVPSDSVEAAK.[N]	1xAcetyl [N-Term]; 1xPhospho [S6]	1	1	19	Q99733	Q99733 [2-19]	Q99733 1xAcetyl [N-Term]; 1xPhospho [S7]	0	1940.79	0																			Not Found	Not Found	Not Found	Not Found	Not Found	Not Found	Not Found	Not Found	Not Found	Not Found	Not Found	Not Found	Not Found	Not Found	Not Found	Not Found	Not Found	804.2		53.16
[R].LLEGEDAHLSSSQFSSGSQSSR.[D]	1xPhospho [S18]	1	1	44	P02533	P02533 [418-439]	P02533 1xPhospho [S435]	0	2389.03	0	339161	1.27328e+06	576867	1.07758e+06	1.14413e+06	587201	346220	124779	1.14503e+06	469446	787691	1.22833e+06	890851	652229	447132	2.704e+06	465008		Peak Found	High	High	High	High	High	High	Peak Found	High	High	High	High	High	High	High	High	High	750.5	5.29	54.78
[K].KPATPAEDDEDDDIDLFGSDNEEEDK.[E]	1xPhospho [S19]	1	4	84	P29692-2	P29692-2 [510-535]	P29692-2 1xPhospho [S528]	0	2989.16	0	1.01438e+06	1.06249e+06	275103	257447	167474	339910	402103	330150	2.07217e+06	225078	1.42749e+06	247043	451136	662850	1.81348e+06		386619		High	High	High	High	High	High	High	High	High	High	High	High	Peak Found	High	High	High	High	743.1	5.67	67.45
[K].TQDGVALEIQPLNSQEGIDNEEK.[D]	1xPhospho [S/T]	1	8	23	P23634-1	P23634-1 [315-337]	P23634-1 1xPhospho [S/T]	0	2607.18	0	57845.9	73751.6	86535.5	60549.8					483654	106315	170997	230504		96700.4					Peak Found	High	High	High	Not Found	Not Found	Not Found	Not Found	High	High	High	High	Not Found	High	Not Found	Not Found	Not Found	742.5	4.58	72.18
[R].VVQAPKEEEEDEQEASEEK.[A]	1xPhospho [S16]	1	1	167	Q9UK55	Q9UK55 [41-59]	Q9UK55 1xPhospho [S56]	1	2282.95	1	78380.8	3.21149e+06	3.7015e+06	104351	36756.9	109782			3.15903e+06					1.93639e+06	3.14545e+06	5.34986e+06	5.17323e+06		Peak Found	High	High	Peak Found	High	Peak Found	Not Found	Not Found	High	Not Found	Not Found	Not Found	Not Found	High	High	High	High	830	4.56	33.94
[R].MDSNIQGIENPGFEASPPAQGIPEAK.[V]	1xPhospho [S]; 1xOxidation [M1]	1	1	83	Q9H7M9	Q9H7M9 [233-258]	Q9H7M9 1xPhospho [S]	0	2793.24	0	532978	759446	560894	211222	37231.3	456447	172896	160138	141026	584835	1.03891e+06	699828	421150	788774	3.07352e+06	98110.9	224162		High	High	High	High	High	High	High	High	High	High	High	High	High	High	High	High	High	704.4	5.17	69.7
[M].AEPSAATQSHSISSSSFGAEPSAPGGGGSPGACPALGTK.[S]	1xAcetyl [N-Term]; 1xCarbamidomethyl [C33]; 1xPhospho [S29]	1	1	9	O95197-2	O95197-2 [2-40]	O95197-2 1xAcetyl [N-Term]; 1xPhospho [S30]	0	3692.62	0	121625	283548	68757.8								308960	284083			516952				Peak Found	High	Peak Found	Not Found	Not Found	Not Found	Not Found	Not Found	Not Found	Not Found	High	High	Not Found	High	High	Not Found	Not Found	752.9		64.76
[K].LPVGSQCSVDLESASGEK.[D]	1xCarbamidomethyl [C7]; 1xPhospho [S]	1	6	76	P24821-6	P24821-6 [58-75]	P24821-6 1xPhospho [S]	0	1942.85	2	183024					982579	182058	370141		48295.3			2.24926e+06	925608	30947.5	1.24966e+06	603089		Peak Found	Not Found	Not Found	Not Found	Not Found	High	High	High	Not Found	Peak Found	Not Found	Not Found	High	High	Peak Found	High	High	812.1	4.38	56.25
[R].SASPTIEAQGTSPAHDNIAFQDSTSK.[D]	1xPhospho [S]	1	2	18	Q12912-1	Q12912-1 [129-154]	Q12912-1 1xPhospho [S]	0	2740.21	0		90555.5								109720				151135	174938				Not Found	High	High	Not Found	Not Found	Not Found	Not Found	Not Found	Not Found	High	High	High	Not Found	High	High	Not Found	Not Found	716.5	5.68	55.06
[K].EGEEPTVYSDEEEPKDESAR.[K]	1xPhospho [S/T/Y]	1	2	106	O00264	O00264 [173-192]	O00264 1xPhospho [S/T/Y]	1	2375.94	0	304048	124265	135957	38449.5	34293.1	43813.9	117127	209825	651755	126839	277297	219964	96357	137852	332422	179853	29964.4		High	High	High	High	High	Peak Found	High	High	High	High	High	High	High	High	High	High	Peak Found	785.6	3.34	41.83
[R].RPGGEPSPEGTTGQSYNQYSQR.[Y]	1xPhospho [S/Y/T]	1	14	242	P02751-9	P02751-9 [2189-2210]	P02751-9 1xPhospho [S/Y/T]	0	2476.05	7	6.07834e+06	1.07413e+06	3.6954e+06	2.30015e+06	1.99671e+06	9.81773e+06	2.95159e+06	8.21635e+06	2.30489e+07	1.93511e+06	1.16572e+06	2.49839e+06	1.05317e+07	3.57714e+06	2.15261e+06	4.91719e+06	2.34298e+06		High	Peak Found	High	High	High	High	High	High	High	High	Peak Found	High	High	High	Peak Found	High	High	738.4	6.34	46.24
[K].AFGPGLQGGSAGSPAR.[F]	1xPhospho [S]	1	2	49	P21333	P21333 [1072-1087]	P21333 1xPhospho [S]	0	1509.68	2		313012						107355	506617	69693.5	244516	371981			119100	62642.8			Not Found	High	Not Found	Not Found	Not Found	Not Found	Not Found	High	Peak Found	High	High	High	Not Found	Not Found	High	Peak Found	Not Found	798.4	3.47	49.06
[R].VTEPISAESGEQVER.[V]	1xPhospho [S/T]	1	3	683	O14791	O14791 [306-320]	O14791 1xPhospho [S/T]	0	1710.76	3	2.91675e+07	4.51661e+07	3.44713e+07	2.71474e+07	2.72733e+07	3.1088e+07	2.89263e+07	2.87068e+07	1.65359e+07	2.12752e+07	2.6901e+07	2.20507e+07	1.64758e+07	5.99676e+06	2.7829e+07	1.19771e+07	1.51598e+07		High	High	High	High	High	High	High	High	High	High	High	High	High	High	High	High	High	769.7	3.44	47.02
[K].DDKEEEEDGTGSPQLNNR.[-]	1xPhospho [S/T]	1	2	173	P49407-1	P49407-1 [401-418]	P49407-1 1xPhospho [S/T]	1	2112.84	0	1.49364e+06	1.62786e+06	653771	129380	178874	112247	465122	751583	1.60868e+06	752468	1.00611e+06	1.13766e+06	240984	333234	711455	439672	444116		High	High	High	High	High	High	High	High	High	High	High	High	High	High	High	High	High	822.4	4.29	33.56
[M].ASHEVDNAELGSASAHGTPGSEAGPEELNTSVYQPIDGSPDYQK.[A]	1xAcetyl [N-Term]; 1xPhospho [S/Y]	1	2	6	Q96HJ5	Q96HJ5 [2-45]	Q96HJ5 1xAcetyl [N-Term]; 1xPhospho [S/Y]	0	4634.01	0		173072				54514.2				179829		282823	77292.3	231188					Not Found	High	Not Found	Not Found	Not Found	High	Not Found	Not Found	Not Found	High	Not Found	High	Peak Found	High	Not Found	Not Found	Not Found	767.4		69.23
[R].NGPLNESQEDEEDSEHGTSLNR.[E]	1xPhospho [S7]	1	1	24	Q9H2K8	Q9H2K8 [318-339]	Q9H2K8 1xPhospho [S324]	0	2537.01	0	156027	306863	98380.1				59640.2		143942	71247	225382	172262		34705.9	159148	113611	41383.1		High	High	High	Not Found	High	Not Found	High	High	High	High	High	High	Not Found	Peak Found	High	High	High	707.2	4.16	43.98
[K].TTWGDGGENSPCNVVSK.[Q]	1xCarbamidomethyl [C12]; 1xPhospho [S/T]	1	1	148	O00161	O00161 [101-117]	O00161 1xPhospho [S/T]	0	1887.76	1	499030	529740	426417	209076		208396		292617	384627	159609	836682	484284	188569	196586	344564	203034	83567		High	High	High	High	High	High	Peak Found	High	High	High	High	High	High	High	High	Peak Found	High	794.2	3.61	52.03
[R].LYVLEAATAGSPPPSSPESPTSPK.[P]	1xPhospho [S]	1	1	15	Q6ZNJ1-1	Q6ZNJ1-1 [1291-1314]	Q6ZNJ1-1 1xPhospho [S]	0	2463.17	0	296493	410684						194369	695050		486082	211633		36843.9	289189	117300			High	High	Not Found	Not Found	Not Found	Not Found	Not Found	High	High	Not Found	High	High	Not Found	Peak Found	Peak Found	High	Not Found	732.4		69.05
[K].EVVTSEDGSDCPEAMDLGTLSGIGTLDGFR.[H]	1xCarbamidomethyl [C11]; 1xPhospho [S/T]; 1xOxidation [M15]	1	2	13	P02671-1	P02671-1 [481-510]	P02671-1 1xPhospho [S/T]	0	3224.36	0	1.79009e+06			3.61982e+07	198925	2.06228e+07		3.72567e+06	4.16889e+06	1.28137e+06		764657	2.35147e+07	120333		18509.9	1.08714e+06		High	Not Found	Not Found	High	Peak Found	High	Not Found	High	Peak Found	Peak Found	Not Found	Peak Found	High	Peak Found	Not Found	High	Peak Found	701.8	5.88	77.75
[R].GPLPAAPPVAPERQPSWDPSPVSSTVPAPSPLSAAAVSPSK.[L]	1xPhospho [S16]	1	3	8	Q9NQC3	Q9NQC3 [92-132]	Q9NQC3 1xPhospho [S107]	1	4080.05	0																		No Quan Values	Not Found	High	Not Found	Not Found	Not Found	Not Found	Not Found	Not Found	Not Found	Not Found	Not Found	High	Not Found	High	High	Not Found	Not Found	766	5.88
[R].YQSSPAKPDSSFYK.[G]	1xPhospho [S/Y]	1	2	2015	P02730	P02730 [347-360]	P02730 1xPhospho [S/Y]	0	1684.73	2	1.58278e+07	7.99867e+06	3.34496e+07	9.1342e+06	1.05079e+07	9.09737e+06	1.66964e+07	2.24675e+07	4.52108e+07	1.52242e+07	1.73809e+07	1.57902e+07	5.13499e+06	5.22064e+06	1.5415e+07	1.28973e+07	8.67349e+06		High	High	High	High	High	High	High	High	High	High	High	High	High	High	High	High	High	863	4.51	43.02
[K].EAPAEGEAAEPGSPTAAEGEAASAASSTSSPK.[A]	1xPhospho [T/S]	1	1	71	P29966	P29966 [106-137]	P29966 1xPhospho [T/S]	0	2995.27	0	210836	792715	182143	86363.2		175531	189823		44424.1	510123	748594	495264		126410	953479		67798.5		High	High	Peak Found	Peak Found	Not Found	Peak Found	High	Not Found	Peak Found	High	High	High	Not Found	Peak Found	High	Not Found	High	715.6	5.12	52.14
[K].VWTSGQVEEYDLDADDINSRVEMK.[P]	1xPhospho [T/S]; 1xOxidation [M23]	1	1	39	P29972-1	P29972-1 [244-267]	P29972-1 1xPhospho [T/S]	1	2895.24	0	374446	682074	833971	767183		1.06124e+06	116634	2.38671e+06	2.3429e+06	1.41533e+06	144779	2.41964e+06	1.0234e+06	136517	246136	852922			High	High	High	High	Not Found	High	Peak Found	High	High	High	High	High	High	Peak Found	High	High	Not Found	721.7		69.5
[K].SASLQQQISDDAGATTSAR.[N]	1xPhospho [S]	1	1	27	Q7Z3Y8	Q7Z3Y8 [283-301]	Q7Z3Y8 1xPhospho [S]	0	1986.88	0	147024	605118	844178	497381	133440	150660	501957	62021.1	702872	338999	742031	207310	296057	325109	750745	186084	273090		Peak Found	High	High	High	Peak Found	Peak Found	High	Peak Found	High	Peak Found	Peak Found	High	Peak Found	High	Peak Found	Peak Found	High	702.1	4.41	54.68
[K].KVEEEQEADEEDVSEEEAESK.[E]	1xPhospho [S14]	1	1	156	Q9H3N1	Q9H3N1 [234-254]	Q9H3N1 1xPhospho [S247]	1	2517.99	1	1.65803e+06	872986	716695	672710	313287	249304	489893	652483	1.98606e+06	976423	1.38256e+06	1.46738e+06	438299	1.56823e+06	2.46784e+06	622021	171118		High	High	High	High	High	High	High	High	High	High	High	High	High	High	High	High	High	707	5.34	39.99
[K].GGSCSQAASSNSAQGSDESLIACK.[A]	2xCarbamidomethyl [C4; C23]; 1xPhospho [S]	1	12	162	Q07000	Q07000 [342-365]	Q07000 1xPhospho [S]	0	2451.98	1	752503	912999	852684	157478	250415	62958.8	790698	699613	1.56924e+06	1.09121e+06	2.85073e+06	731305	499272	95574.4	1.52457e+06		491133		High	High	High	High	High	Peak Found	High	High	High	High	High	High	High	High	High	Not Found	High	671.4	4.52	46.32
[R].DSQDASAEQSDHDDEVASLASASGGFGTK.[V]	1xPhospho [S]	1	2	8	Q6P2E9-1	Q6P2E9-1 [870-898]	Q6P2E9-1 1xPhospho [S]	0	2962.19	0									230984			181846		105274	187807				Not Found	High	Not Found	Not Found	Not Found	Not Found	Not Found	Not Found	High	Not Found	Not Found	Peak Found	Not Found	High	High	Not Found	Not Found	675.8	4.62	65.66
[K].EELEQQTDGDCEEDEEEENDGETPK.[S]	1xCarbamidomethyl [C11]; 1xPhospho [T7]	1	1	72	Q99442	Q99442 [369-393]	Q99442 1xPhospho [T375]	0	3034.08	0	379400	97490.7	40833.2	47994.7	29969.1	276547	89962.7	100113	104537	96105.6	231226		236355	152310	365343	42732.2			High	High	High	Peak Found	Peak Found	High	High	High	High	High	High	High	High	High	High	High	High	662	3.71	44.41
[K].PLPSPDTDVPLSSVEIENPETSDQ.[-]	1xPhospho [S/T]	1	1	183	P02724	P02724 [127-150]	P02724 1xPhospho [S/T]	0	2646.17	0		5.51759e+07	1.61635e+08	4.09163e+07	2.66854e+07		1.36978e+08	4.96895e+07	3.11677e+08		1.40624e+08	8.10741e+07	3.25644e+06	2.65946e+07	1.26676e+08	5.85495e+07	8.54052e+07		High	High	High	High	High	High	High	High	High	High	High	High	High	High	High	High	High	653.5		76.45
[K].IYHLPDAESDEDEDFK.[E]	1xPhospho [S/Y]	1	3	443	Q15019	Q15019 [210-225]	Q15019 1xPhospho [S/Y]	0	2002.8	3	1.23261e+07	1.33194e+07	8.3493e+06	7.95243e+06	7.56203e+06	5.96797e+06	8.68653e+06	1.17501e+07	1.73557e+07	1.14511e+07	1.29645e+07	1.3094e+07	7.15441e+06	7.96037e+06	9.50729e+06	9.61608e+06	9.42495e+06		High	High	High	High	High	High	High	High	High	High	High	High	High	High	High	High	High	769.1	4.14	67.87
[K].MADEAGSEADHEGTHSTK.[R]	1xPhospho [S/T]; 1xOxidation [M1]	1	2	174	P02671-1	P02671-1 [603-620]	P02671-1 1xPhospho [S/T]	0	1968.73	0	209479	8523.74	150917	905523	238184	691208	178836	361273	247465	98992.6	149776	25557.8	1.17728e+06	233094	57688.1	700039	537247		High	Peak Found	High	High	High	High	High	High	High	High	High	Peak Found	High	High	High	High	High	800.2	4.02	21.74
[R].WDAPDDELDNDNSSARLFER.[S]	1xPhospho [S]	1	3	22	P11277	P11277 [23-42]	P11277 1xPhospho [S]	1	2445	0	52594.5	92311.8	30005.3			77869.9		61268.4	93405	140617		137876	128621	80553.6	49245.8	188844			Peak Found	Peak Found	Peak Found	Peak Found	Peak Found	High	Peak Found	High	High	High	Peak Found	High	Peak Found	Peak Found	Peak Found	Peak Found	Not Found	700.1	3.36	69.87
[K].YNTEGRVSPSPSQESLSSSK.[S]	1xPhospho [S/T]	1	4	29	Q5JSH3	Q5JSH3 [554-573]	Q5JSH3 1xPhospho [S/T]	1	2219.98	0	268053	190411					66997.8	218677	295118	130212	301747	204673	86176.4		179774	97641.7			High	High	Not Found	Not Found	Not Found	Not Found	High	High	High	High	High	High	Peak Found	Not Found	High	High	Not Found	705.5	4.39	41.23
[K].TQTPPVSPAPQPTEERLPSSPVYEDAASFK.[A]	2xPhospho [S/T]	1	3	35	Q14247-1	Q14247-1 [399-428]	Q14247-1 2xPhospho [S/T]	1	3386.52	0	507022	2.23367e+06	147597					444367	966096	250270	1.87592e+06	1.48761e+06		103571	1.22196e+06	313406	68494.7		High	High	High	Not Found	Not Found	Not Found	Peak Found	High	High	High	High	High	Not Found	High	High	High	High	718.7	3.89	71.77
[K].KAEQGSEEEGEGEEEEEEGGESK.[A]	1xPhospho [S6]	1	1	89	Q8NE71-1	Q8NE71-1 [223-245]	Q8NE71-1 1xPhospho [S228]	1	2561.95	0	489500	433495	257283	64785	64592.2	56777.1	241234	382428	493637	154793	431289	346543	81923.6	147173	306500	170224	111638		High	High	High	High	High	High	High	High	High	High	High	High	High	High	High	High	High	654.9	5.17	30.26
[R].QGGASQSDKTPEELFHPLGADSQV.[-]	1xPhospho [S/T]	1	1	72	P11166	P11166 [469-492]	P11166 1xPhospho [S/T]	1	2578.15	1	2.87341e+06	2.59011e+06	2.51677e+06	1.23897e+06	1.45208e+06	1.43881e+06	1.45023e+06	5.71233e+06	1.70391e+07	4.98461e+06	3.36489e+06	6.02457e+06	3.31725e+06	1.94183e+06	2.0225e+06	4.27743e+06	1.31036e+06		High	High	High	High	High	High	Peak Found	High	High	High	High	High	High	High	High	High	High	728.9	3.22	72.3
[R].SASSDTSEELNSQDSPPK.[Q]	1xPhospho [T/S]	1	2	259	O14745	O14745 [288-305]	O14745 1xPhospho [T/S]	0	1958.79	2	2.51969e+06	1.53911e+06	1.44381e+06	51539.6	603423	534439	1.14763e+06	1.30469e+06	1.49776e+06	595130	2.47643e+06	1.75546e+06	249191		1.47594e+06	697643	801514		High	High	High	High	High	High	High	High	High	High	High	High	High	Not Found	High	High	High	723	5.5	40.92
[K].QVAEQGGDLSPAANR.[S]	1xPhospho [S10]	1	1	109	O94804	O94804 [429-443]	O94804 1xPhospho [S438]	0	1592.71	0	827525	344956	334519	114096	272425	299811	397269	571512	440364	290706	697872	318540	606534	159173	404455	233816	152186		High	High	High	High	High	High	High	High	High	High	High	High	High	High	High	High	High	733.9	4.5	38.3
[R].ISQSEDEESIVGDGETK.[E]	1xPhospho [S]	1	1	203	O75324	O75324 [41-57]	O75324 1xPhospho [S]	0	1902.79	0	1.25309e+06	899732	446348	217206		154126	280766	79095.2	825405	310770	893769	591134	322318	166828	786338	83733.5	331930		High	High	High	High	High	High	High	High	High	High	High	High	High	High	High	High	High	714.5	3.99	46.97
[K].EGEEPTVYSDEEEPK.[D]	1xPhospho [S9]	1	2	144	O00264	O00264 [173-187]	O00264 1xPhospho [S181]	0	1817.7	0	3.32786e+06	1.94707e+06	1.5333e+06	349821	226088	315570	604978	2.4576e+06	8.92714e+06	1.50072e+06	4.46435e+06	3.17459e+06	400887	1.11609e+06	4.95747e+06	1.04899e+06	306947		High	High	High	High	High	High	High	High	High	High	High	High	High	High	High	High	High	743.6	3.36	46.47
[K].GGSYSQAASSDSAQGSDVSLTACKV.[-]	1xCarbamidomethyl [C23]; 1xPhospho [S/Y]	1	6	66	P05534	P05534 [341-365]	P05534 1xPhospho [S/Y]	1	2513.05	0	1.02701e+06		64101.1		84986.1	175347	277042	1.16267e+06	602243	145069	1.353e+06	28532.7	694306	386552	486259	505649	249903		High	Not Found	Peak Found	Not Found	High	High	High	High	High	High	High	Peak Found	High	High	High	High	High	695.7	5.2	55.82
[R].AAARLSLTDPLVAER.[A]	1xPhospho [S/T]	1	2	605	P13224	P13224 [186-200]	P13224 1xPhospho [S/T]	1	1662.86	2	1.07482e+07	2.76596e+07	8.90377e+06	1.4248e+06	1.4236e+06	2.36089e+06	3.6266e+06	1.7746e+07	2.97766e+07	5.80217e+06	2.63344e+07	2.40708e+07	2.19272e+06	2.43571e+06	8.43205e+06	5.87741e+06	2.0021e+06		High	High	High	High	High	High	High	High	High	High	High	High	High	High	High	High	High	767.9	4.78	70.56
[K].EEVVGLTETSSQPK.[N]	1xPhospho [S/T]	1	2	98	P11836	P11836 [244-257]	P11836 1xPhospho [S/T]	0	1583.72	0	1.26354e+06	380894	1.47145e+06	311814	186343	311021	339029	1.06832e+06	386752	325600	1.98507e+06	73722.4	440672	128705	1.27628e+06	193190	147051		High	High	High	High	High	High	High	High	High	High	High	High	High	High	High	High	High	759.8	3.91	50.68
[R].WDAPDDELDNDNSSAR.[L]	1xPhospho [S]	1	3	241	P11277	P11277 [23-38]	P11277 1xPhospho [S]	0	1899.7	0	380489		324704	57955.7	100972	52478.7	104375	299429	1.73543e+06	279374	124064	452213		237417	308125				High	High	High	High	High	High	High	High	High	High	High	High	Not Found	High	High	High	High	710.3	4.72	55.37
[R].ASLASLDSNPSTNEK.[S]	1xPhospho [S/T]	1	2	82	Q96BY6-1	Q96BY6-1 [1288-1302]	Q96BY6-1 1xPhospho [S]	0	1613.71	0	183576	197902	79546			40864.5	65563.8	246233	211264	52130.7	404390	167809	119725	47564.7	90601.9		107439		High	High	Peak Found	Not Found	Not Found	Peak Found	High	High	High	High	High	High	Peak Found	High	High	High	High	716.4	3.6	49.92
[R].VRESDEETQIK.[V]	1xPhospho [S/T]	1	1	313	P04114	P04114 [4045-4055]	P04114 1xPhospho [S/T]	1	1413.63	6	3.47979e+07	8.16504e+06	3.53542e+07	3.67775e+07	1.75243e+07	4.38602e+07	1.09228e+07	2.03141e+07	2.01824e+07	6.40223e+06	9.13281e+06	3.73819e+06	6.12453e+06	8.60525e+06	1.85496e+07	6.9108e+06	6.30033e+06		High	High	High	High	High	High	High	High	High	High	High	High	High	High	High	High	High	803.6	4.31	29.37
[R].HTFMGVVSLGSPSGEVSHPR.[K]	1xPhospho [S]; 1xOxidation [M4]	1	1	162	P02765	P02765 [318-337]	P02765 1xPhospho [S]	0	2176.98	0	685210	1.44892e+06	1.39799e+06	911376	1.47691e+06	951490	1.21025e+06	3.06271e+06	1.85527e+06	1.38382e+06	655290	3.01575e+06	807031	458563	1.93306e+06	251759	916791		High	High	High	High	High	High	High	High	High	High	High	High	High	High	High	High	High	725.7	5.71	80.77
[M].SEETVPEAASPPPPQGQPYFDR.[F]	1xAcetyl [N-Term]; 1xPhospho [T/S]	1	1	146	P35612-1	P35612-1 [2-23]	P35612-1 1xAcetyl [N-Term]; 1xPhospho [T/S]	0	2521.09	0	151380	92992	89062.5	51503.2	235934	52705.8	262261	221247	975942	224902	44615.6	219190	86467.2	96420.7	199422	219147	384645		Peak Found	Peak Found	High	Peak Found	Peak Found	Peak Found	Peak Found	Peak Found	High	Peak Found	Peak Found	Peak Found	Peak Found	Peak Found	Peak Found	Peak Found	Peak Found	658.6		66.98
[R].DSAFSMESIDDYVNVPESGESAEASLDGSR.[E]	1xPhospho [S]; 1xOxidation [M6]	1	5	3	O43561	O43561 [189-218]	O43561 1xPhospho [S]	0	3260.31	1									8.54631e+06			1.68535e+06							Not Found	Not Found	Not Found	Not Found	Not Found	Not Found	Not Found	Not Found	Peak Found	Not Found	Not Found	High	Not Found	Not Found	Not Found	Not Found	Not Found	690.3	4.26	77.63
[R].LPGSYDSTSSDSLYPR.[G]	1xPhospho [S/T/Y]	1	5	102	O43561	O43561 [32-47]	O43561 1xPhospho [S/T/Y]	0	1824.77	0	1.45268e+06	1.03523e+06	477675	132923	66095	149801	191568	620712	754799	113324	893322	518184	69708.3	269243	387979	316155	192702		High	High	High	High	High	High	High	High	High	High	High	High	High	High	High	High	High	717.2	4.27	62.68
[K].EPVADEEEEDSDDDVEPITEFR.[F]	1xPhospho [S11]	1	1	65	P54105	P54105 [92-113]	P54105 1xPhospho [S102]	0	2645.03	0	477011	127478					123911	248038	479774		318243	105116			156296		116859		High	High	Not Found	Not Found	Not Found	Not Found	High	High	High	Not Found	High	High	Not Found	Not Found	High	Not Found	High	663.4	3.26	71.36
[K].MLAESDESGDEESVSQTDK.[T]	1xPhospho [S]; 1xOxidation [M1]	1	1	37	P22059	P22059 [186-204]	P22059 1xPhospho [S]	0	2152.81	0	713298	100838	55440	246803	154432		47024	222918	265140	218838	261041	184252	122980		173179	23267.6	79147.9		High	High	High	Peak Found	Peak Found	Not Found	High	High	High	High	High	High	Peak Found	Not Found	High	High	Peak Found	664.8	4.5	39.63
[R].DIPTNSPELEETLTHTITK.[L]	1xPhospho [S/T]	2	3	53	P01042-2; P01042	P01042-2 [270-288]; P01042 [270-288]	P01042-2 1xPhospho [S/T]; P01042 1xPhospho [S/T]	0	2219.05	0	482028	833466	462831	367941	367224	228177	592449	2.49395e+06	2.24308e+06	3.06422e+06	2.22213e+06	1.24287e+06	831141	662270	3.21648e+06	1.90481e+06	1.94779e+06	Shared	High	High	High	High	High	High	High	High	High	High	High	High	High	High	High	High	High	657.6	3.76	76.69
[K].GEPAAAAAPEAGASPVEK.[E]	1xPhospho [S14]	1	1	76	P29966	P29966 [88-105]	P29966 1xPhospho [S101]	0	1702.77	0										63058	152733								Not Found	Not Found	Not Found	Not Found	Not Found	Not Found	Not Found	Not Found	Not Found	High	High	Not Found	Not Found	Not Found	Not Found	Not Found	Not Found	721	4.64	43.58
[K].TESVTSGPMSPEGSPSK.[S]	1xPhospho [S/T]; 1xOxidation [M9]	1	1	176	P35612-1	P35612-1 [684-700]	P35612-1 1xPhospho [S/T]	0	1773.72	0	190518	110883	174617	43707.9	42167.6	44779.5	88122.8	235912	1.78662e+06	186742	107048	146476	57704.2	124125	128960	75223	46817.3		High	High	High	High	High	High	High	High	High	High	High	High	High	High	High	High	High	727	4.61	36.05
[K].VDYESQSTDTQNFSSESK.[R]	1xPhospho [S14]	1	2	116	P17936	P17936 [188-205]	P17936 1xPhospho [S201]	0	2131.83	0	391101	328415	334717	720029	512270	668014	347442	219700	302475	530267	382899	473690	313421	191734	257166	383639	333018		High	High	High	High	High	High	High	High	High	High	High	High	High	High	High	High	High	715.2	4.58	45.44
[K].EGEEPTVYSDEEEPKDESARK.[N]	1xPhospho [S/T/Y]	1	2	59	O00264	O00264 [173-193]	O00264 1xPhospho [S/Y/T]	2	2504.03	1	506619	321568	320292			30925.9	129286	360360	1.08834e+06	274678	472131	343533	17318	288507	877501	423011			High	High	High	Not Found	Not Found	Peak Found	High	High	High	High	High	High	Peak Found	High	High	High	Not Found	714.1	4.29	40.75
[K].SDAEEDGGTVSQEEEDRKPK.[A]	1xPhospho [T/S]	1	3	260	P27824	P27824 [554-573]	P27824 1xPhospho [T/S]	1	2285.94	0	2.58681e+06	2.17979e+06	1.08645e+06	513898	324443	386419	782455	880535	3.51198e+06	1.75616e+06	2.692e+06	2.30606e+06	325743	2.26082e+06	2.92083e+06	549341	332427		High	High	High	High	High	High	High	High	High	High	High	High	High	High	High	High	High	729.5	4.41	32.95
[K].VEEEPEEEPEETAEDTTEDTEQDEDEEMDVGTDEEEETAK.[E]	1xPhospho [T32]; 1xOxidation [M28]	1	1	9	P14625	P14625 [755-794]	P14625 1xPhospho [T786]	0	4712.73	0		67740.9							386348		268519				221433				High	High	Not Found	Not Found	Not Found	Not Found	Not Found	Not Found	High	Not Found	High	High	Not Found	Not Found	High	Not Found	Not Found	655.4	4.56	56.74
[R].NPSSAGSWNSGSSGPGSTGNR.[N]	1xPhospho [S]	1	2	121	P02671-1	P02671-1 [288-308]	P02671-1 1xPhospho [S]	0	2043.82	0	621038	91621.3		531410	330981	2.38151e+06	244373	2.23769e+06	349895	197157	198239	157335	1.96753e+06	169820		692885	343276		High	Peak Found	Peak Found	High	High	High	High	High	High	Peak Found	Peak Found	Peak Found	High	High	Peak Found	High	High	659.1	5.67	40.61
[R].SSAINEEDGSSEEGVVINAGK.[D]	1xPhospho [S]	1	2	81	Q9BUN1	Q9BUN1 [97-117]	Q9BUN1 1xPhospho [S]	0	2171.93	0	354134	370933	302931	470880	481917	973707	139742	142641	368393	673023	291012	497835	260025	255449	180367	173626	346773		High	High	High	High	High	High	High	High	High	High	High	High	Peak Found	High	High	High	High	676.9	4.24	56.41
[K].KSPSDVKPLPSPDTDVPLSSVEIENPETSDQ.[-]	1xPhospho [S/T]	1	3	136	P02724	P02724 [120-150]	P02724 1xPhospho [S/T]	1	3387.57	1	1.72452e+06	1.28652e+06	1.9594e+06	465533	45678.7	80769.1	1.08811e+06	2.37825e+06	4.87997e+06	1.66792e+06	3.00723e+06	2.41472e+06		690765	918992	903559	219897		High	High	High	High	High	High	High	High	High	High	High	High	High	High	Peak Found	High	High	667.6	6.13	77.38
[K].SESESVSATEDLAPDAAQGEDNSEIK.[E]	1xPhospho [S/T]	1	2	26	Q9UBW5-1	Q9UBW5-1 [288-313]	Q9UBW5-1 1xPhospho [S/T]	0	2759.14	0		424140						163181	279339		219991	355918			101081				High	High	High	Not Found	Not Found	Not Found	Not Found	High	High	High	High	High	Not Found	Not Found	High	High	Not Found	603.5	3.99	58.54
[K].FEEESKEPVADEEEEDSDDDVEPITEFR.[F]	1xPhospho [S]	1	1	15	P54105	P54105 [86-113]	P54105 1xPhospho [S]	1	3394.35	0		261164		49910.2				340527	275606		281333	180902	142155	67976		220341			Not Found	High	Not Found	High	Not Found	Not Found	Not Found	High	High	Not Found	Peak Found	High	Peak Found	High	Not Found	High	Not Found	683.5	4.88	69.09
[R].QEEIDESDDDLDDKPSPIK.[K]	1xPhospho [S7]	1	2	13	Q9ULH1-2	Q9ULH1-2 [714-732]	Q9ULH1-2 1xPhospho [S720]	0	2267.94	0																			Not Found	Not Found	Not Found	Not Found	Not Found	Not Found	Not Found	Not Found	Not Found	Not Found	Not Found	High	Not Found	Not Found	Not Found	Not Found	Not Found	653	3.7	49.04
[K].QDAETPPPPDPPAPETLLAPPPLPSTPDPPRR.[E]	1xPhospho [T5]	1	2	4	Q86WR7-1	Q86WR7-1 [142-173]	Q86WR7-1 1xPhospho [T146]	1	3443.69	0																		No Quan Values	Not Found	High	Not Found	Not Found	Not Found	Not Found	Not Found	Not Found	Not Found	Not Found	Not Found	High	Not Found	Not Found	Not Found	Not Found	Not Found	682.3	3.76
[R].HPDEAAFFDTASTGK.[T]	1xPhospho [T/S]	1	2	193	P02671-1	P02671-1 [513-527]	P02671-1 1xPhospho [S/T]	0	1673.68	1	2.56921e+06	963078	673993	771138	2.84057e+06	5.59699e+06	1.24986e+06	2.23915e+06	1.59395e+06	1.17766e+06	1.71426e+06	1.10283e+06	6.95574e+06	843483	2.72491e+06	2.81703e+06	1.79541e+06		High	Peak Found	Peak Found	High	High	High	Peak Found	High	High	Peak Found	Peak Found	Peak Found	High	Peak Found	Peak Found	High	High	719.8	4.06	54.65
[R].EYVNVSQELHPGAAK.[T]	1xPhospho [S6]	1	5	78	O43561	O43561 [219-233]	O43561 1xPhospho [S224]	0	1721.79	3	1.27338e+06	1.0865e+06	1.1934e+06	187973	76832	363458	674474	2.36135e+06	1.20977e+06	524293	1.35922e+06	1.38522e+06	394477	386112	775290	418051	323475		High	High	High	Peak Found	High	High	High	High	High	High	High	High	High	High	High	High	High	709.3	3.92	50.95
[K].YGSQEHPIGDK.[S]	1xPhospho [S/Y]	1	2	238	Q14644	Q14644 [807-817]	Q14644 1xPhospho [S/Y]	0	1310.54	3	6.85486e+06	9.05036e+06	1.55053e+06	248694	310171	465138	771500	2.55928e+06	7.37928e+06	1.43085e+06	5.86669e+06	5.81574e+06	255142	1.11346e+06	4.35223e+06	1.62708e+06	894068		High	High	High	High	High	High	High	High	High	High	High	High	High	High	High	High	High	769.3	2.82	32.05
[K].TYNTNAQVPDSAGTATAYLCGVK.[A]	1xCarbamidomethyl [C20]; 1xPhospho [S/T]	1	2	34	P05186-3	P05186-3 [45-67]	P05186-3 1xPhospho [S/T]	0	2482.1	0		82004.1	253658	67800.6	85424.6	41458.7	68404.8	167012			472347			70710	202251				High	High	High	High	High	High	High	High	Not Found	High	High	High	High	High	High	Not Found	Not Found	628.2	3.38	69.78
[K].PSTPIPPQEGEEVGESSEEQDNAPK.[S]	1xPhospho [S16]	1	1	18	Q9UDY2	Q9UDY2 [1052-1076]	Q9UDY2 1xPhospho [S1067]	0	2731.16	0	213146	230683	28351.2					52216.8	165151	70107.8	392563	372031			56199.9	47531.6	46470.9		High	High	Peak Found	Not Found	Not Found	Not Found	Not Found	High	High	Peak Found	High	High	Not Found	Not Found	High	Peak Found	Peak Found	637.9		50.78
[R].PSSGNIPSSPTASGGGSPTSPR.[A]	1xPhospho [T/S]	1	1	73	Q9UBW5-1	Q9UBW5-1 [428-449]	Q9UBW5-1 1xPhospho [T/S]	0	2077.92	0	257053	353636	170947		23056.9		121183	217008	384818	58796.7	220895	248850			171123	75248.6	73679.5		High	High	High	High	High	Not Found	High	High	High	High	High	High	Not Found	High	High	High	High	629.3		43.27
[K].PSSPSPMPSSTPSPSLNLGNTEEAIR.[D]	1xPhospho [S]; 1xOxidation [M7]	1	1	8	O95810	O95810 [23-48]	O95810 1xPhospho [S]	0	2749.24	0	145346	261501	190841	366385	156191	124893	180990	95023	191644	290493		229005	234618	205671	202713	143216	173528		Peak Found	High	Peak Found	Peak Found	Peak Found	Peak Found	Peak Found	High	High	Peak Found	High	High	Peak Found	Peak Found	High	Peak Found	Peak Found	645.8		68.06
[R].LLHEDLDESDDDMDEK.[L]	1xPhospho [S9]; 1xOxidation [M13]	1	2	223	O43150-1	O43150-1 [693-708]	O43150-1 1xPhospho [S701]	0	2014.75	1	3.0016e+06	2.38952e+06	2.49021e+06	1.17605e+06	1.31116e+06	1.24128e+06	1.28624e+06	2.72282e+06	3.25466e+06	1.59639e+06	2.05677e+06	2.21811e+06	967100	1.64317e+06	1.58177e+06	1.28363e+06	1.09281e+06		High	High	High	Peak Found	High	Peak Found	High	High	High	High	High	High	Peak Found	High	High	High	High	721.9	4.65	49.28
[R].ITHSPTVSQVTER.[S]	1xPhospho [S/T]	1	16	1815	P16157-14	P16157-14 [1683-1695]	P16157-14 1xPhospho [S/T]	0	1534.73	25	8.29196e+06	4.20437e+06	9.60966e+06	2.20072e+06	3.01732e+06	2.77278e+06	4.79365e+06	7.92396e+06	6.38131e+07	5.43206e+06	2.90083e+06	5.63749e+06	9.38567e+06	3.45101e+06	3.64689e+06	5.16293e+06	7.92707e+06		High	High	High	High	High	High	High	High	High	High	High	High	High	High	High	High	High	790.7	2.72	36.65
[K].EALQSEEDEEVKEEDTEQK.[R]	1xPhospho [S5]	1	2	41	O94769-2	O94769-2 [187-205]	O94769-2 1xPhospho [S191]	1	2344.96	0	147214	244800	216738	283835	147071			146118	180123	430989	277042	98172.6	224253				198249		High	High	High	High	High	High	Not Found	High	High	High	High	High	High	High	High	High	High	674.2	4.24	46.42
[R].LSGSGPAELSAGEDEEEESELVSK.[P]	1xPhospho [S]	1	1	19	Q9BRR9-3	Q9BRR9-3 [282-305]	Q9BRR9-3 1xPhospho [S]	0	2529.08	0	479748	284579	167689	132428		111965	100758	311314	179689	221048	548411		64048.3	279641	397860	34213.5			High	High	High	Peak Found	Not Found	High	High	High	Peak Found	Peak Found	High	Not Found	High	High	High	Peak Found	Not Found	603.6		64.7
[K].EEGSLSDTEADAVSGQLPDPTTNPSAGK.[D]	1xPhospho [S/T]	1	1	45	Q8N1G4	Q8N1G4 [515-542]	Q8N1G4 1xPhospho [S/T]	0	2853.23	0	536106	411700	209331		128516	79600.5	257883	389513	462532	161447	613402	487994	108939	167515	247395	296769	171158		High	High	High	High	High	High	High	High	High	High	High	High	Peak Found	High	High	High	High	630.7	5	66.65
[K].HSTSGTDEGEDGDEPDDGSNDVVDLLPR.[T]	1xPhospho [S/T]	1	3	8	Q14008	Q14008 [827-854]	Q14008 1xPhospho [S/T]	0	3008.19	0									422577			440518							High	High	Not Found	Not Found	Not Found	Not Found	Not Found	Not Found	High	Not Found	Not Found	High	Not Found	Not Found	Not Found	Not Found	Not Found	635.6	4.25	77.62
[K].PKIEDVGSDEEDDSGK.[D]	1xPhospho [S8]	1	1	80	P08238	P08238 [248-263]	P08238 1xPhospho [S255]	1	1799.72	1	481973	583350	367868	83696.4	106392	159584	284732	392808	1.50943e+06	232580	623769	490986	339157	237315	761187	303373	141569		High	High	High	High	Peak Found	High	High	High	High	High	High	High	High	High	High	High	Peak Found	789.6		40.76
[R].SLPMDHPDSSQHGPPFEGQSQVQPPPSQEATPLQQEK.[L]	1xPhospho [S]; 1xOxidation [M4]	1	2	42	Q16610	Q16610 [54-90]	Q16610 1xPhospho [S]	0	4131.84	0	170208	93900.1	98038.9	47670.7	427531	1.85472e+06	132366	1.86373e+06	126900	107956	129715	114911	6.1109e+06	345635	67695.9	1.04454e+06	485075		High	Peak Found	Peak Found	Peak Found	High	High	Peak Found	High	Peak Found	Peak Found	Peak Found	Peak Found	High	High	Peak Found	High	High	653.3	4.84	58.45
[K].ADPGTPENGNDQPQSDKESVK.[L]	1xPhospho [S]	1	2	43	Q9ULC0	Q9ULC0 [219-239]	Q9ULC0 1xPhospho [S]	1	2292.96	0	165568	176579	234374	208689	200760	253246	210842	232039	249206	183261	307757	198404	333032	170642	226316	166875	186503		Peak Found	High	High	Peak Found	Peak Found	High	High	High	High	High	High	High	High	High	High	High	High	653.8	3.52	30.33
[K].GGSYSQAASSDSAQGSDMSLTACK.[V]	1xCarbamidomethyl [C23]; 1xPhospho [S/Y]; 1xOxidation [M18]	1	10	60	P30457	P30457 [341-364]	P30457 1xPhospho [S/Y]	0	2461.95	0		2.07894e+06	1.41612e+06						1.83599e+06	828637		1.64722e+06	83595.3						Not Found	High	High	Not Found	Not Found	Not Found	Not Found	Not Found	High	High	Not Found	High	Peak Found	Not Found	Not Found	Not Found	Not Found	649.7	3.44	42.34
[K].LADFGVAGQLTDTMAK.[R]	1xPhospho [T13]; 1xOxidation [M14]	2	4	36	Q13188; Q13043-2	Q13188 [162-177]; Q13043-2 [165-180]	Q13188 1xPhospho [T174]; Q13043-2 1xPhospho [T177]	0	1733.78	0	502158	597739	276560	53910.2	61504	109582	336535	529767	568895	207411	651948	598323	107308	108858	298078	151363	165152	Shared	High	High	High	High	High	High	High	High	High	High	High	High	High	High	High	High	High	657.2	4.81	67.57
[K].DNENVVNEYSSELEK.[H]	1xPhospho [S/Y]	1	1	107	P02675	P02675 [164-178]	P02675 1xPhospho [S/Y]	0	1848.75	0	910471	192722	123690	630543	795261	5.23721e+06	438499	3.1951e+06	418733	90090.3	105279	77793	4.75903e+06	555650	176221	2.2419e+06	803928		High	Peak Found	High	High	High	High	High	High	High	Peak Found	Peak Found	Peak Found	High	High	High	High	High	665.1	4.63	58.31
[R].LLKPGEEPSEYTDEEDTK.[D]	1xPhospho [T/Y/S]	1	2	140	O15173-2	O15173-2 [224-241]	O15173-2 1xPhospho [T/Y/S]	0	2159.93	1	581209	345610	625014	438802	146132	227988	501987	517290	1.45269e+06	298872	1.03043e+06	536142	520937	532070	1.09187e+06	547527	133646		High	High	High	High	High	High	High	High	High	High	High	High	High	High	High	High	High	665	4.38	47.83
[R].DGVSLGAVSSTEEASR.[C]	1xPhospho [S/T]	1	1	155	B2RUZ4	B2RUZ4 [19-34]	B2RUZ4 1xPhospho [S/T]	0	1644.71	0	852809	675928	470962				164119	543132	1.24419e+06	327206	1.04379e+06	520540	48329.8	228978	377794	175828	48450.7		High	High	High	High	High	Not Found	High	High	High	High	High	High	Peak Found	High	High	High	High	678.2	4.34	54.64
[R].LLESSLSSSEGEEPVEYK.[S]	1xPhospho [S]	1	1	25	P08648	P08648 [120-137]	P08648 1xPhospho [S]	0	2062.91	0						200248		255504					508020						Not Found	Not Found	Not Found	Not Found	Not Found	High	High	High	High	Not Found	Not Found	Not Found	High	Not Found	Not Found	High	High	661.3	3.75	62.54
[R].SLGLSLSGGDQEDAGR.[I]	1xPhospho [S7]	1	2	14	Q9UJ70	Q9UJ70 [70-85]	Q9UJ70 1xPhospho [S76]	0	1641.71	0	125022	156014							213045	99424	495174								High	High	Not Found	Not Found	Not Found	Peak Found	Peak Found	High	High	Peak Found	High	High	Not Found	High	Not Found	Not Found	Not Found	685.2	3.36	63.1
[K].DALSSVQESQVAQQAR.[G]	1xPhospho [S]	1	1	109	P02656	P02656 [45-60]	P02656 1xPhospho [S]	0	1796.82	2	538651	370546	397020	312119	255910		89177.3	23808.9		1.13696e+06	38822.5	1.2047e+06				754938	1.34039e+06		High	High	High	High	High	Not Found	High	High	High	High	Peak Found	High	High	Not Found	High	High	High	652.3	3.2	51.9
[R].SLEPAENVHGAGGGAFPASQTPSK.[P]	1xPhospho [S1]	1	1	48	P12931	P12931 [17-40]	P12931 1xPhospho [S17]	0	2389.08	0	890813	782808	809126	112071	259522	149963	332537	612969	1.23056e+06	547481	1.34226e+06	954011	205354	212959	619133	345802	247176		High	High	High	High	High	High	High	High	High	High	High	High	High	High	High	High	High	601		52.83
[R].HTSVQTTSSGSGPFTDVR.[A]	1xPhospho [S/T]	1	17	177	P02751-9	P02751-9 [273-290]	P02751-9 1xPhospho [S/T]	0	1943.85	2	1.56642e+07	1.33735e+07	4.82043e+06	1.95443e+06	2.33493e+06	3.3279e+06	6.52636e+06	2.75642e+06	795711	1.24833e+06	1.26547e+06	1.25713e+06	6.22316e+06	2.24857e+06	848271	3.21129e+06	1.67625e+06		High	Peak Found	Peak Found	High	High	High	Peak Found	High	High	Peak Found	Peak Found	Peak Found	High	High	Peak Found	High	High	748.5	3.76	57.28
[K].TTAVEIDYDSLK.[L]	1xPhospho [S10]	1	3	93	O15117-3	O15117-3 [574-585]	O15117-3 1xPhospho [S583]	0	1434.64	0	2.61733e+06	4.00887e+06	1.34426e+06	551559	1.03673e+06	493693	1.62156e+06	2.86955e+06	2.98038e+06	1.92109e+06	4.79574e+06	2.31084e+06	216619	935087	1.60161e+06	1.05788e+06	1.21841e+06		High	High	High	High	High	High	High	High	High	High	High	High	Peak Found	High	High	High	High	705	4.45	62.95
[K].EEEAHRPPSPTEAPTEASPEPAPDPAPVAEEAAPSAVEEGAAADPGSDGSPGKSPSK.[K]	2xPhospho [T11; S]	1	2	3	P35611-3	P35611-3 [692-748]	P35611-3 2xPhospho [T702; S]	1	5715.48	0	43338.6								88064.7	80065.8					36116.7	47769.8			Peak Found	Not Found	Not Found	Not Found	Not Found	Not Found	Not Found	Not Found	High	High	Not Found	Not Found	Not Found	Not Found	Peak Found	Peak Found	Not Found	702.5	3.5	60.01
[K].GGETAQSADPQWEQLNNK.[N]	1xPhospho [S/T]	1	1	197	P05546	P05546 [31-48]	P05546 1xPhospho [S/T]	0	2052.87	0	444321	928807	752979	730740		514124	404675	263559	544630	392382	694786	365587		95720.4	279770		355142		High	High	High	High	Not Found	High	High	High	High	High	High	High	Not Found	High	High	Not Found	High	684.5	4.71	53.67
[R].GAEEEEEEEDDDSGEEMK.[A]	1xPhospho [S13]	1	4	79	Q08495-1	Q08495-1 [214-231]	Q08495-1 1xPhospho [S226]	0	2136.7	0	126866								85020.9		43457.4	49371.5			40404.1				High	Not Found	Not Found	Not Found	Not Found	Not Found	Not Found	Not Found	High	Not Found	High	High	Not Found	Not Found	High	High	Not Found	665.6	4.67	36.51
[K].DNEESEQPPVPGTPTLR.[N]	1xPhospho [T13]	1	4	138	O15439-1	O15439-1 [634-650]	O15439-1 1xPhospho [T646]	0	1945.85	0	404510	61058.1		429266	845220	115784			440914		207394	189662			223626	271639	49813.7		High	High	Not Found	Peak Found	Peak Found	Peak Found	High	Not Found	High	High	High	High	Not Found	High	High	Peak Found	Peak Found	697.5	4.15	53.1
[K].DSDWPFCSDEDWNYK.[C]	1xCarbamidomethyl [C7]; 1xPhospho [S8]	1	2	23	P02671-1	P02671-1 [49-63]	P02671-1 1xPhospho [S56]	0	2043.71	0						8920335							2.40648e+07						High	Not Found	Not Found	Not Found	High	High	Not Found	High	High	Not Found	Not Found	Not Found	High	High	Not Found	High	High	661.6	3.69	77.68
[K].ERDKEVSDDEAEEK.[E]	1xPhospho [S7]	1	2	30	P07900-2	P07900-2 [347-360]	P07900-2 1xPhospho [S353]	2	1758.71	0	26840.8	27181						19432.5	83916.2		27298.3	41929.2			27007.3	50028.4			Peak Found	Peak Found	Not Found	Not Found	Not Found	Not Found	Not Found	Peak Found	High	Not Found	Peak Found	Peak Found	Not Found	Not Found	Peak Found	High	Not Found	831	4.85	22.04
[R].TNTNVNCPIECFMPLDVQADREDSRE.[-]	2xCarbamidomethyl [C7; C11]; 2xPhospho [S24; T]; 1xOxidation [M13]	1	14	21	P02751-9	P02751-9 [2215-2240]	P02751-9 2xPhospho [S2238; T]	2	3286.29	0																		No Quan Values	High	Not Found	Not Found	Not Found	High	High	High	Not Found	Not Found	Not Found	Not Found	High	Not Found	High	High	High	High	609.3	4.89
[K].GEAEQSEEEADEEDKAEDAREEEYEPEK.[M]	1xPhospho [S6]	1	1	10	P46821	P46821 [1011-1038]	P46821 1xPhospho [S1016]	2	3350.29	0	306590	37914.7	209588			118186		305093			263223	74134.6	101064			72909.8			High	Peak Found	High	Not Found	Not Found	Peak Found	Not Found	High	Not Found	Not Found	High	High	Peak Found	Not Found	Not Found	Peak Found	Not Found	634.5	3.8	46.59
[K].CSGPGLSPGMVR.[A]	1xCarbamidomethyl [C1]; 1xPhospho [S7]	1	2	90	P21333	P21333 [1453-1464]	P21333 1xPhospho [S1459]	0	1297.54	3	1.24544e+06	766413	654659	96344.1	67265		222541	1.51961e+06	2.35489e+06	172862	1.59569e+06	1.51017e+06		153991	655852	812950			High	High	High	High	Peak Found	Not Found	High	High	High	High	High	High	Not Found	High	High	High	Not Found	744	3.88	54.45
[K].QLGAGSIEECAAK.[C]	1xCarbamidomethyl [C10]; 1xPhospho [S6]	1	1	115	P00747	P00747 [40-52]	P00747 1xPhospho [S45]	0	1413.61	0	520673	553052	310598	525559	579517	2063923	392844	1.29451e+06	474347	506822	402021	339700	2.75803e+06	195230	394981	572703	639595		High	High	High	High	High	High	High	High	High	High	High	High	High	High	High	High	High	708.3	3.7	47.7
[R].GLMAGGRPEGQYSEDEDTDTDEYK.[E]	1xPhospho [S/Y]; 1xOxidation [M3]	1	4	25	Q9NPQ8-2	Q9NPQ8-2 [418-441]	Q9NPQ8-2 1xPhospho [S/Y]	0	2759.07	0	247938	197783	263281		70601.7		101790	176182	497619	138517	351272	216593		41053.2	249063	92723.1	57074.4		High	High	High	Not Found	Peak Found	Not Found	High	High	High	High	High	High	Not Found	High	High	High	Peak Found	601.2	3.9	46.62
[K].PLEESPSTPLAPSQSQDSVNEPCSQPSGDR.[S]	1xCarbamidomethyl [C23]; 1xPhospho [S]	1	1	4	O94804	O94804 [357-386]	O94804 1xPhospho [S]	0	3276.4	0	96189.5		55990.3					31000.5			184935		49911.2		89317.1				High	Not Found	High	Not Found	Not Found	Not Found	Not Found	Peak Found	Not Found	Not Found	High	High	Peak Found	Not Found	Peak Found	Not Found	Not Found	618.7		57.38
[M].SSENCFVAENSSLHPESGQENDATSPHFSTR.[H]	1xAcetyl [N-Term]; 1xCarbamidomethyl [C5]; 1xPhospho [S]	1	1	6	Q07108	Q07108 [2-32]	Q07108 1xAcetyl [N-Term]; 1xPhospho [S]	0	3543.44	0		73492.5										85140.1							Not Found	High	Not Found	Not Found	Not Found	Not Found	Not Found	High	Not Found	Not Found	High	High	High	Not Found	Not Found	Not Found	Not Found	693.6		61.22
[K].SPDEATAADQESEDDLSASR.[T]	1xPhospho [S/T]	1	2	69	Q9Y4F1-2	Q9Y4F1-2 [909-928]	Q9Y4F1-2 1xPhospho [S/T]	0	2173.84	0		34605.4	65111.5		50862.2		79298.8									30853.8			High	Peak Found	High	Not Found	High	Not Found	High	High	Not Found	High	High	High	High	Not Found	Not Found	Peak Found	Not Found	664.2	4.11	44.78
[K].SPSDVKPLPSPDTDVPLSSVEIENPETSDQ.[-]	1xPhospho [S/T]	1	3	217	P02724	P02724 [121-150]	P02724 1xPhospho [S/T]	0	3259.48	1	909733	314136	1.09377e+06	829104	2.27461e+06	4.4828e+06	1.00808e+06	8.89451e+06	3.11873e+06	1.9223e+06	685257	806140	5.76236e+06	977218	3.08267e+06	4.11271e+06	554171		High	High	High	High	Peak Found	High	High	High	High	High	High	High	High	High	High	High	Peak Found	631.3	4.88	73.64
[K].SASLQQQISEDVGATTSAR.[N]	1xPhospho [S]	1	1	19	Q7Z3Z0	Q7Z3Z0 [278-296]	Q7Z3Z0 1xPhospho [S]	0	2028.92	0		101229					230688		178492			147018							Not Found	High	High	High	Not Found	High	High	Not Found	High	High	High	High	Not Found	Not Found	Not Found	Not Found	Not Found	612.9	4.26	69.34
[K].FGIHVYQFPECDSDEDEDFK.[Q]	1xCarbamidomethyl [C11]; 1xPhospho [S13]	1	2	14	Q99719-1	Q99719-1 [213-232]	Q99719-1 1xPhospho [S225]	0	2556.99	0																		No Quan Values	Not Found	High	Not Found	Not Found	Not Found	Not Found	Not Found	High	High	Not Found	Not Found	High	Not Found	Not Found	Not Found	Not Found	Not Found	618.7	3.91
[K].DDDDIDLFGSDDEEESEEAK.[R]	1xPhospho [S10]	1	1	11	P24534	P24534 [97-116]	P24534 1xPhospho [S106]	0	2352.84	0																		No Quan Values	High	High	Not Found	Not Found	Not Found	Not Found	Not Found	Not Found	High	Not Found	High	Not Found	Not Found	Not Found	Not Found	Not Found	Not Found	620.3	3.49
[K].DEASEQSDEEDSVQSLHGVR.[H]	1xPhospho [S]	1	2	10	Q6WN34	Q6WN34 [176-195]	Q6WN34 1xPhospho [S]	0	2296.92	0				147946							84907.1								Not Found	Not Found	High	High	Not Found	Not Found	Not Found	High	Not Found	Not Found	High	Not Found	High	Not Found	Not Found	Not Found	Not Found	649.9	3.35	51.15
[R].EPATLKDSLEQDLNNMNK.[F]	1xPhospho [T/S]; 1xOxidation [M16]	1	1	339	Q6Q788	Q6Q788 [52-69]	Q6Q788 1xPhospho [T/S]	1	2155.96	10	2.46019e+07	2.44902e+07	1.46514e+07	2.51988e+07	1.35499e+07	8.43905e+06	1.54191e+07	2.36501e+07	2.4467e+07	2.27181e+07	1.47602e+07	3.49308e+07	7.36154e+06	8.34942e+06	1.83172e+07	1.30196e+07	1.5304e+07		High	High	High	High	High	High	High	High	High	High	High	High	High	High	High	High	High	739.1	3.51	58.97
[K].MIGFPSSAGSVSPR.[S]	1xPhospho [S]; 1xOxidation [M1]	1	1	197	P13646	P13646 [416-429]	P13646 1xPhospho [S]	0	1488.66	1	2.45753e+06	3.63047e+06	8.26481e+06	357983	2.6841e+06	667338	1.08082e+07	645260	513093	474685	1.16351e+07	1.45364e+06	233281	2.09928e+06	8.01253e+06	540919	625548		High	High	High	Peak Found	High	High	High	High	High	High	High	High	Peak Found	High	High	Peak Found	Peak Found	704.5	3.62	58.72
[R].LSLTDPLVAERAGTDES.[-]	1xPhospho [S/T]	1	2	39	P13224	P13224 [190-206]	P13224 1xPhospho [S/T]	1	1853.85	0	410373	315925	173938	522704	181953	178477	269878	320258	633205	68132.5	658493	327561	177768	114704	348319	468483	284884		High	High	High	Peak Found	High	High	High	High	High	High	High	High	High	High	Peak Found	High	High	679.4	4.34	75.4
[R].GEVQAMLGQSTEELRVR.[L]	1xPhospho [T/S]; 1xOxidation [M6]	1	1	129	P02649	P02649 [138-154]	P02649 1xPhospho [T/S]	1	1998.93	0	1.20048e+06	2.09512e+06	5.14356e+06	6.28967e+06	1.64592e+06	5.98535e+06	1.64853e+06	4.02209e+06	4.18446e+06	3.80376e+06	2.98038e+06	4.08559e+06	2.10328e+06	2.23349e+06	1.54369e+06	1.53682e+06	773755		High	High	High	High	High	High	High	High	High	High	High	High	High	High	High	High	High	651.2	3.51	56.01
[R].SGGGGGGGGCGGGGGVSSLR.[I]	1xCarbamidomethyl [C10]; 1xPhospho [S1]	1	1	5	P13645	P13645 [16-35]	P13645 1xPhospho [S16]	0	1629.64	0					19039.5											120900			Not Found	Not Found	Not Found	Not Found	High	Not Found	Not Found	Not Found	Not Found	Not Found	Not Found	Not Found	Not Found	Not Found	Not Found	High	Not Found	628	5.4	37.48
[K].AGPLGGSSYEEEEEEEEGGGGGERK.[V]	1xPhospho [S/Y]	1	1	32	Q15223	Q15223 [428-452]	Q15223 1xPhospho [S/Y]	1	2619.04	0	143362		95244.7	51729.9	76285.9	331530	65307.3	78758.2	126063	67298.1	288282	88637.1	139001		64616.2	28166.5	70704.9		High	High	High	Peak Found	High	Peak Found	High	High	High	High	High	High	High	High	High	High	High	605.7	4.41	49.47
[R].GDQPAASGDSDDDEPPPLPR.[L]	1xPhospho [S]	1	2	54	O00264	O00264 [48-67]	O00264 1xPhospho [S]	0	2115.85	0						183496			127108				40554.1			115976			Not Found	Not Found	Not Found	Not Found	Not Found	Peak Found	Not Found	Not Found	High	Not Found	Not Found	Not Found	Peak Found	Not Found	Not Found	Peak Found	Not Found	632.8	4.13	51.67
[R].RAPSVANVGSHCDLSLK.[I]	1xCarbamidomethyl [C12]; 1xPhospho [S]	1	2	486	P21333	P21333 [2149-2165]	P21333 1xPhospho [S]	1	1890.89	3	1.28645e+07	1.32954e+07	7.83347e+06	7.43728e+06	8.12771e+06	1.04517e+07	1.01428e+07	1.17386e+07	1.00684e+07	9.31573e+06	1.34299e+07	1.32807e+07	9.78354e+06	6.57691e+06	1.09859e+07	9.57367e+06	6.37933e+06		High	High	High	Peak Found	High	High	High	High	High	High	High	High	High	High	High	High	High	684	5.61	63.32
[K].EAPSQAPEGDVISMPPLHTSEEELGFSK.[F]	1xPhospho [S/T]; 1xOxidation [M14]	1	1	9	Q6UXG3	Q6UXG3 [301-328]	Q6UXG3 1xPhospho [S/T]	0	3078.36	0	189952	53405.4	75291.2	149729	99309.5	263885	34784.9	60720.1	83615.3		161793	130422	158068	81916.5	59627.5	62757.3	150435		Peak Found	Peak Found	High	Peak Found	Peak Found	High	Peak Found	Peak Found	High	Not Found	High	High	High	Peak Found	High	Peak Found	Peak Found	582.9	1.31	70.59
[K].IVRGDQPAASGDSDDDEPPPLPR.[L]	1xPhospho [S]	1	2	125	O00264	O00264 [45-67]	O00264 1xPhospho [S]	1	2484.1	1	858566	569357	714592	83217.8	47399.4	82847.7	112494	621887	2.87136e+06	312302	1.79547e+06	369903		325963	1.37911e+06	446832	71950.8		High	High	High	Peak Found	High	High	High	High	High	High	High	High	High	High	High	High	High	637	5.83	51.73
[K].EVPPPPAEESEEEDDDGLPKK.[K]	1xPhospho [S10]	1	2	107	Q9H6X2	Q9H6X2 [353-373]	Q9H6X2 1xPhospho [S362]	1	2387.02	0	147233	647392	1.05901e+06	314390	236178	179797	151780	320248	544033	395339	296621	526238	213572	273194	206454	106988	279616		High	High	High	High	High	High	High	High	High	High	High	High	High	High	High	High	High	636.9	3.3	46.44
[R].NGILAIEGTGSDVDDDMSGDEK.[Q]	1xPhospho [S/T]; 1xOxidation [M17]	1	2	20	Q93008-3	Q93008-3 [1583-1604]	Q93008-3 1xPhospho [S/T]	0	2333.93	0	204839	149141						53039.5	276957		211047	205094			245934	49471.2			High	High	Not Found	Not Found	Not Found	Not Found	Not Found	Peak Found	High	Not Found	High	High	Not Found	Not Found	High	Peak Found	Not Found	594.6	3.91	65.99
[R].GEVQAMLGQSTEELR.[V]	1xPhospho [S10]	1	1	31	P02649	P02649 [138-152]	P02649 1xPhospho [S147]	0	1727.77	0		56082.2	91849.4	219369		271748		300791			103904	79444.6	123908			53630.7			Not Found	High	High	High	High	High	Not Found	High	High	High	High	High	High	Not Found	Not Found	High	Not Found	600.1	4.77	65.31
[K].AESCGSFDETESEESSK.[L]	1xCarbamidomethyl [C4]; 1xPhospho [S/T]	1	2	25	Q9Y343	Q9Y343 [111-127]	Q9Y343 1xPhospho [S]	0	1958.68	1	99935.7	98835.7	43718.1				43338.5	75920.6	222243			79733.9			63130.4	46277.9			High	High	High	Not Found	Not Found	Not Found	High	High	High	Not Found	High	High	Not Found	High	Peak Found	High	Not Found	611.6	3.93	38.65
[K].SQETGDLDVGGLQETDK.[I]	1xPhospho [S/T]	1	4	115	P23142	P23142 [147-163]	P23142 1xPhospho [S/T]	0	1871.79	0			192308			472214	198552	495672	282705			190439	1.97839e+06			503759	444738		Not Found	Not Found	Peak Found	Not Found	Not Found	High	High	High	High	Not Found	Not Found	High	High	Not Found	Not Found	High	High	647.3	3.71	58.24
[R].GSVQYLPDLDDKNSQEK.[G]	1xPhospho [S14]	1	2	107	Q9UGM5-1	Q9UGM5-1 [302-318]	Q9UGM5-1 1xPhospho [S315]	1	2015.9	0	1.47249e+06	6.34238e+06	1.31388e+06	1.91473e+06	2.76444e+06	1.0553e+06	1.50772e+06	1.85019e+06	1.75144e+06	1.91685e+06	1.96699e+06	1.50556e+06	706015	746626	1.42864e+06	1.0304e+06	1.41415e+06		High	High	High	High	High	High	High	High	High	High	High	High	High	High	High	High	High	650.5	4.01	60.5
[K].VIYSQPSARSEGEFK.[Q]	1xPhospho [S]	1	2	60	Q9Y624	Q9Y624 [278-292]	Q9Y624 1xPhospho [S]	1	1777.82	0	571349	492300	327004	44092.8	104162	21732.6	210189	215275	805379	295714	566813	808825	65841.7	144068	697427	442419	214877		High	High	High	Peak Found	High	Peak Found	High	High	High	High	High	High	Peak Found	High	High	High	High	673	3.11	48.4
[K].VDGETASDSESRAESAPLPVSADDTPEVLNR.[A]	1xPhospho [S/T]	1	1	65	O95674-1	O95674-1 [27-57]	O95674-1 1xPhospho [S/T]	1	3294.46	0	751681	679221	248299	52997.9	55349		138610	550233	1.75885e+06	281894	1.17078e+06	665376	106438	444393	1.92856e+06	448857	115579		High	Peak Found	High	High	High	High	High	High	High	High	High	High	High	High	High	High	High	616.8	4.5	66.87
[R].APSVANVGSHCDLSLK.[I]	1xCarbamidomethyl [C11]; 1xPhospho [S]	1	2	73	P21333	P21333 [2150-2165]	P21333 1xPhospho [S]	0	1734.79	0	523343	794917	756233	95596.1	88848.9		157035	757049	1.21544e+06	334478	931051	1.29768e+06		151196	944378	284311	78727.8		High	High	High	Peak Found	Peak Found	Not Found	High	High	High	High	High	High	Not Found	Peak Found	High	High	Peak Found	653.8	4.4	55.45
[K].TGSYGALAEITASK.[E]	1xPhospho [S/T/Y]	1	5	44	O14974-5	O14974-5 [356-369]	O14974-5 1xPhospho [S/T/Y]	0	1448.67	0	219775	523621	122653				57768.9	273120	795594	123901	581333	499016			325950	157082	42223		High	High	Peak Found	Peak Found	Peak Found	Peak Found	Peak Found	High	High	High	High	High	Peak Found	High	High	Peak Found	Peak Found	655.3	4.5	69.33
[R].GSGTASDDEFENLR.[I]	1xPhospho [S/T]	1	3	158	Q7Z6Z7-3	Q7Z6Z7-3 [1893-1906]	Q7Z6Z7-3 1xPhospho [S/T]	0	1577.61	1	395497	289881	167363	75729.7	60736.3	99775.5	109671	339675	810935	174087	518963	316021		86791.5	285838	213450	82365.6		High	High	High	High	High	High	High	High	High	High	High	High	High	High	High	High	High	693.4	3.16	50.91
[R].SLDGAAAVDSADRSPRPTSAPAITQGQVAEGGVLDASAK.[K]	1xPhospho [S/T]	2	7	49	P11171-1; P11171-5	P11171-1 [542-580]; P11171-5 [507-545]	P11171-1 1xPhospho [S/T]; P11171-5 1xPhospho [S/T]	1	3816.84	0		117341	456773			2.60734e+06		2.57616e+06	2.80962e+06	528264	25086.6	999571	2.30068e+06	25006.7		508152		Shared	Not Found	Peak Found	High	High	Not Found	High	Not Found	High	High	High	Peak Found	High	Peak Found	Peak Found	Not Found	Peak Found	Not Found	635.2	5.21	64.69
[K].EEQSQITSQVTGQIGWR.[R]	1xPhospho [T11]	1	2	22	Q96CW1	Q96CW1 [146-162]	Q96CW1 1xPhospho [T156]	0	2026.92	0	295539	488237	295544	259576	281082	213765	272899		454679	369372	373645	552479	269169	303788	308109	250784	329270		Peak Found	High	High	High	Peak Found	High	Peak Found	High	High	High	High	High	High	High	Peak Found	Peak Found	Peak Found	639.6	4.29	66.88
[K].LDFIESDSPCSSEALSK.[K]	1xCarbamidomethyl [C10]; 1xPhospho [S8]	1	3	16	O43432-3	O43432-3 [1408-1424]	O43432-3 1xPhospho [S1415]	0	1964.82	0	168673	107453							204867			91721.6			78305				High	High	Not Found	Not Found	Not Found	Not Found	Not Found	Not Found	High	Not Found	High	High	Not Found	Not Found	High	High	Not Found	621.6	4.14	68.15
[K].TPEELFHPLGADSQV.[-]	1xPhospho [S13]	1	1	67	P11166	P11166 [478-492]	P11166 1xPhospho [S490]	0	1719.76	1	125319	189320	226437	81962.9	53850.3	156032	161158	187169	100336	216978	46434.9	114349			73989.2	125904			Peak Found	Peak Found	Peak Found	Peak Found	Peak Found	Peak Found	Peak Found	Peak Found	Peak Found	Peak Found	Peak Found	Peak Found	Peak Found	Peak Found	Peak Found	Peak Found	Peak Found	626.4	3.84	72.3
[K].EYVSNDAAQSDDEEK.[L]	1xPhospho [S10]	1	3	79	Q5JSH3	Q5JSH3 [394-408]	Q5JSH3 1xPhospho [S403]	0	1779.66	0			21958.4	23018.8			74092.1					38333	20719.6		129842	92197.2	111708		Not Found	Not Found	Peak Found	Peak Found	Not Found	Not Found	High	Not Found	Not Found	Not Found	Not Found	High	Peak Found	Not Found	High	High	High	643.7	3.53	33.79
[K].NRNSNVIPYDYNR.[V]	1xPhospho [S4]	1	2	588	P08575-2	P08575-2 [809-821]	P08575-2 1xPhospho [S812]	1	1704.75	10	5.08172e+06	4.30878e+06	9.98389e+06	6.24373e+06	3.28023e+06	5.49994e+06	5.68291e+06	1.08704e+07	6.10256e+06	4.59786e+06	9.20965e+06	3.96879e+06	6.74124e+06	4.18883e+06	5.37751e+06	4.56424e+06	3.54392e+06		High	High	High	High	High	High	High	High	High	High	High	High	High	High	High	High	High	708.3	3.9	52.6
[K].GILAADESTGSIAK.[R]	1xPhospho [T/S]	1	2	173	P04075	P04075 [29-42]	P04075 1xPhospho [T/S]	0	1412.67	4	1.78002e+06	1.6824e+06	1.31776e+06	881774	1.14671e+06	935356	1.41593e+06	1.32309e+06	2.69773e+06	440425	1.68117e+06	989882	623470	898070	1.43649e+06	685793	340083		High	High	High	High	Peak Found	High	High	High	High	High	High	High	High	High	High	High	High	692.4	3.92	54.33
[R].LLPEPGPSDSPGPK.[Y]	1xPhospho [S]	1	2	129	Q8IU68-1	Q8IU68-1 [649-662]	Q8IU68-1 1xPhospho [S]	0	1470.69	1	1.06358e+06	1.21992e+06	1.02326e+06	393335	431889	738558	584005	915846	561879	941113	1.39935e+06	674442	762678	616803	1.10497e+06	536109	380023		High	High	High	High	High	High	High	High	High	High	High	High	High	High	High	High	High	661.3	2.73	50.23
[K].EVVTSEDGSDCPEAMDLGTLSGIGTLDGFR.[H]	1xCarbamidomethyl [C11]; 1xPhospho [S5]	1	2	4	P02671-1	P02671-1 [481-510]	P02671-1 1xPhospho [S485]	0	3208.37	0						8867093													Not Found	Not Found	Not Found	Not Found	Not Found	High	Not Found	Not Found	Not Found	Not Found	Not Found	Not Found	High	Not Found	Not Found	Not Found	Not Found	582.4	4.07	77.42
[K].FRGSGDTSNFDDYEEEDIRVSITEK.[C]	1xPhospho [S21]	1	9	14	P22694-1	P22694-1 [319-343]	P22694-1 1xPhospho [S339]	2	2989.27	1								1.05784e+06				1.97955e+06	94760.4	982036	356049	872868			Not Found	Not Found	Not Found	Not Found	Not Found	Not Found	Not Found	High	Not Found	Not Found	Not Found	High	Peak Found	Peak Found	Peak Found	Peak Found	Not Found	647.2	4.23	67.1
[K].SDGVYTGLSTRNQETYETLK.[H]	1xPhospho [S/T]	1	1	19	P30273	P30273 [61-80]	P30273 1xPhospho [S/T]	1	2342.05	0	42006.8	105706	33559.9					85853.9	201042	49687.6	130146	161256			88833	73604			Peak Found	High	Peak Found	Not Found	Not Found	Not Found	Not Found	High	High	High	High	High	Not Found	Not Found	High	High	Not Found	606	3.17	59.84
[K].SLDSDESEDEEDDYQQK.[R]	1xPhospho [S]	1	1	45	Q13442	Q13442 [57-73]	Q13442 1xPhospho [S]	0	2111.74	0	115631	102917	85884.3	38332.8	62953.7		89676.2		144200	36482.4	180256	95632.9	81661.6	53345.5	65071.6	39402.1	47021.5		High	High	High	High	Peak Found	High	High	High	High	High	High	High	High	High	High	High	High	634.1	4.53	43.03
[K].TDDVSEKTSLADQEEVR.[T]	2xPhospho [S/T]	1	3	50	Q9Y2Q0-2	Q9Y2Q0-2 [21-37]	Q9Y2Q0-2 2xPhospho [S/T]	1	2081.83	0	365403	356277	116989				47119.5	576694	3.97159e+06	350857	568965	738397	118588	385688	653638	336830	50042.1		High	High	High	Not Found	Not Found	Not Found	Peak Found	High	High	High	High	High	Peak Found	High	High	High	Peak Found	686.7	5.06	46.34
[K].SAVDGTAENPFLDNPDAFYYFPDSGFFCEENSSDDDVILK.[E]	1xCarbamidomethyl [C28]; 1xPhospho [S]	1	1	2	P08567	P08567 [199-238]	P08567 1xPhospho [S]	0	4587.9	0																		No Quan Values	Not Found	Not Found	Not Found	Not Found	Not Found	Not Found	Not Found	Not Found	Not Found	Not Found	Not Found	High	Not Found	Not Found	Not Found	Not Found	Not Found	590.3	6.34
[K].TEHLASSSEDSTTPSAQTQEK.[T]	1xPhospho [S]	1	1	2	P01042	P01042 [521-541]	P01042 1xPhospho [S]	0	2313.97	0																		No Quan Values	Not Found	Not Found	Not Found	Not Found	Not Found	Not Found	Not Found	Not Found	Not Found	High	Not Found	Not Found	Not Found	Not Found	Not Found	Not Found	Not Found	690.5	3.22
[M].PNPSSTSSPYPLPEEIR.[N]	1xPhospho [S]	1	1	45	O75563	O75563 [2-18]	O75563 1xPhospho [S]	0	1950.88	0	263986	855028	112475	69491.5	85030.2	43106.4	53747.1	152083	460895	199499	940995	816343	37677.8	56814.5	467500	195226	51485.6		High	High	High	Peak Found	Peak Found	Peak Found	Peak Found	High	High	High	High	High	Peak Found	Peak Found	High	High	High	610.4		69.12
[K].IEDVGSDEEDDSGKDK.[K]	1xPhospho [S6]	2	2	134	P08238; Q58FF8	P08238 [250-265]; Q58FF8 [172-187]	P08238 1xPhospho [S255]; Q58FF8 1xPhospho [S177]	1	1817.7	0	180931	23226.4	185750	100426	22932.7	57298.6	114879		105136	133349	550660	167780	90351.7	139309	157822	295375	35959.3	Shared	High	High	High	High	Peak Found	Peak Found	High	Not Found	High	High	High	High	High	High	High	High	High	689.7	2.76	30.67
[R].LVSNHSLHETSSVFVDSLTK.[A]	1xPhospho [S6]	1	2	4	P21333	P21333 [2521-2540]	P21333 1xPhospho [S2526]	0	2280.09	0												27586.2							Not Found	Not Found	Not Found	Not Found	Not Found	Not Found	Not Found	Not Found	Not Found	Not Found	Not Found	High	Not Found	Not Found	Not Found	Not Found	Not Found	615.4	4.58	81.84
[M].AAGGDHGSPDSYRSPLASR.[Y]	1xAcetyl [N-Term]; 1xPhospho [S/Y]	1	2	15	P30566	P30566 [2-20]	P30566 1xAcetyl [N-Term]; 1xPhospho [S/Y]	1	2022.87	0	80283.1	51285.8	65594.5	38454.6			36501.7	146029	177883	47522.7	96916	71546.9	61629.6	34360.6	61475.9	43320.8			High	High	Peak Found	Peak Found	Not Found	Not Found	Peak Found	High	High	High	High	High	Peak Found	High	High	Peak Found	Not Found	640.7		48.79
[K].TASGDYIDSSWELR.[V]	1xPhospho [S3]	1	2	41	Q86UX7	Q86UX7 [6-19]	Q86UX7 1xPhospho [S8]	0	1679.69	0	477989	491788	222129	77196.2		127998	145973	812384	382103	238045	604384	854917		107562	164443	245189	112781		High	High	High	High	High	High	High	High	High	High	High	High	Not Found	High	High	High	High	659.8	3.78	75.3
[K].SEGSPVLPHEPAK.[V]	1xPhospho [S]	1	8	352	Q9UKE5-4	Q9UKE5-4 [766-778]	Q9UKE5-4 1xPhospho [S]	0	1427.66	11	3.28118e+06	2.5621e+06	2.16826e+06	779667	607682	584048	1.47191e+06	1.77168e+06	3.34329e+06	1.43128e+06	2.85328e+06	1.66014e+06	1.59001e+06	963748	1.18073e+06	816414	726871		High	High	High	High	High	High	High	High	High	High	High	High	High	High	High	High	High	680.1	2.75	42.42
[K].MADEAGSEADHEGTHSTK.[R]	1xPhospho [S7]	1	2	94	P02671-1	P02671-1 [603-620]	P02671-1 1xPhospho [S609]	0	1952.73	0	290264		46062.7	277747	104916	1.09278e+06	91673.2	667102	83981.9	20908.6	26652.7		1.56554e+06	74576.1		513780	216757		High	Not Found	Peak Found	High	Peak Found	High	High	High	High	Peak Found	Peak Found	Not Found	High	Peak Found	Not Found	High	High	669.2	4.2	25.55
[R].LGEDPYYTENGGGQGYSSGPGTSPEAQGK.[A]	1xPhospho [S/Y/T]	1	1	14	P28906	P28906 [324-352]	P28906 1xPhospho [S/Y/T]	0	2983.23	0	186015					864198					135586								Peak Found	Not Found	High	Not Found	High	High	Not Found	High	Not Found	Not Found	High	Not Found	High	Not Found	Not Found	Not Found	High	480.9	3.78	53.52
[R].QNSDPTSENPPLPTR.[I]	1xPhospho [S/T]	1	8	123	Q9UKE5-4	Q9UKE5-4 [638-652]	Q9UKE5-4 1xPhospho [S/T]	0	1732.75	0																			High	High	High	Peak Found	High	Peak Found	Peak Found	High	High	High	High	High	Not Found	High	High	High	Peak Found	612.5	2.87	46.78
[K].GTEFAESADAALQGDPALQDAGDSSR.[K]	1xPhospho [T/S]	1	3	42	P04921-1	P04921-1 [98-123]	P04921-1 1xPhospho [T/S]	0	2659.12	1	79092	149886	70865.5	26317.8	107648	73361.1	87912.5	332763	1.42277e+06	176090	399167	451195	64017.2	76631.6	236482	176817	217273		Peak Found	Peak Found	High	Peak Found	Peak Found	Peak Found	Peak Found	High	High	High	Peak Found	Peak Found	Peak Found	Peak Found	High	High	Peak Found	456.2	3.27	61.2
[K].EQLSETEGSGEDEPGNDPSETTQK.[K]	1xPhospho [S/T]	1	2	66	Q13107-2	Q13107-2 [625-648]	Q13107-2 1xPhospho [S/T]	0	2644.04	0	157980	84452.5	72611.1				74781.5	171223	301399	70740	226090	305357		33387.8	88174.6	38715.9			High	High	High	Not Found	Not Found	Not Found	High	High	High	High	High	High	Not Found	High	High	High	Not Found	571.4	2.37	42.32
[K].AEQCCEETASSISLHGK.[G]	2xCarbamidomethyl [C4; C5]; 1xPhospho [S/T]	1	1	185	P02748	P02748 [251-267]	P02748 1xPhospho [S/T]	0	1986.79	2	1.23568e+06	892222	1.14036e+06	1.12173e+06	1.02239e+06	747250	1.08373e+06	1.21882e+06	1.62607e+06	1.28778e+06	1.22624e+06	1.20273e+06	1.18113e+06	573713	1.16393e+06	703039	1.07712e+06		High	High	High	High	High	High	High	High	High	High	High	High	High	High	High	High	High	587.5	4.66	41.99
[R].EMASPPSPLSGEFLDTK.[D]	1xPhospho [S]; 1xOxidation [M2]	1	7	11	Q8NHL6-2	Q8NHL6-2 [574-590]	Q8NHL6-2 1xPhospho [S]	0	1901.82	0											403629			83384.6	284147				High	Not Found	Not Found	Not Found	Not Found	Not Found	Not Found	Not Found	Not Found	Not Found	High	Not Found	Not Found	High	High	Not Found	Not Found	586.1	3.13	72.02
[K].EVSDDEAEEKEDKEEEK.[E]	1xPhospho [S3]	1	2	202	P07900-2	P07900-2 [351-367]	P07900-2 1xPhospho [S353]	2	2117.83	2	3.07261e+06	1.61239e+06	1.28864e+06	312687	203897	363635	1.25593e+06	1.67996e+06	3.81024e+06	931662	2.92648e+06	2.32456e+06	409762	787498	1.49883e+06	869713	427876		High	High	High	High	High	High	High	High	High	High	High	High	High	High	High	High	High	636.8	4.02	29.37
[K].VTPQEEADSDVGEEPDSENTPQK.[A]	1xPhospho [S/T]	1	3	121	Q5JSP0-2	Q5JSP0-2 [120-142]	Q5JSP0-2 1xPhospho [S/T]	0	2581.05	0	1.0752e+06	504568	177774	113244	103877	111896	372918	539400	626257	225638	580403	477843	155759	239615	560030	179107	200971		High	High	High	High	High	High	High	High	High	High	High	High	High	High	High	High	High	483.1	3.9	44.3
[R].WGGNPLQPPTTPSPEPEPEPDGR.[S]	1xPhospho [T/S]	1	1	21	P22735	P22735 [12-34]	P22735 1xPhospho [T/S]	0	2535.12	0		337287	366721	59737.5	118803			51377	288362		136554	269042	115869	122350	92287	91669.4	74871.8		Not Found	High	High	Peak Found	High	Not Found	Not Found	Peak Found	Peak Found	Not Found	High	High	High	High	High	High	High	487.6	3.11	68.02
[K].SPDESTPELSAEPTPK.[A]	1xPhospho [S10]	1	1	1	Q92954-6	Q92954-6 [829-844]	Q92954-6 1xPhospho [S838]	0	1764.76	0																		No Quan Values	Not Found	Not Found	Not Found	Not Found	Not Found	Not Found	Not Found	Not Found	Not Found	Not Found	Not Found	Not Found	Not Found	Not Found	Not Found	Not Found	Not Found	601.7
[R].LPSSPVYEDAASFK.[A]	1xPhospho [S]	1	3	30	Q14247-1	Q14247-1 [415-428]	Q14247-1 1xPhospho [S]	0	1590.71	0	115303	318183	118269					166921	291519		221058	185443			189864				High	High	High	Not Found	Not Found	Not Found	Not Found	High	High	High	High	High	Not Found	Not Found	High	High	Not Found	615	3.85	66.47
[R].ALASQLQDSLK.[D]	1xPhospho [S9]	1	2	85	P18206-2	P18206-2 [571-581]	P18206-2 1xPhospho [S579]	0	1253.61	2	971293	853845	752512	488401	394113	252826	495809	2.85181e+06	4.94353e+06	800601	2.17098e+06	1.06171e+06	386112	865473	1.24812e+06	562761	441805		High	High	High	Peak Found	Peak Found	Peak Found	High	High	High	High	High	High	Peak Found	High	High	High	Peak Found	636.9	3.49	53.25
[K].TESVTSGPMSPEGSPSK.[S]	1xPhospho [S/T]	1	1	11	P35612-1	P35612-1 [684-700]	P35612-1 1xPhospho [S/T]	0	1757.73	1									70492.2										Not Found	Not Found	Not Found	Not Found	Not Found	Not Found	Not Found	Not Found	High	Not Found	Not Found	Not Found	Not Found	Not Found	Not Found	Not Found	Not Found	597.2	3.6	44.82
[K].TEDGDWEWSDDEMDEK.[S]	1xPhospho [S9]; 1xOxidation [M13]	1	2	32	Q9UEW8	Q9UEW8 [377-392]	Q9UEW8 1xPhospho [S385]	0	2082.68	0	495459	165107					101680	176908	179745		343985	134094		44719	132917	80052.6	83739.4		High	High	High	Not Found	High	Not Found	High	High	High	Not Found	High	High	Not Found	High	High	High	High	592.7	3.57	62.5
[K].GGVTGSPEASISGSK.[G]	1xPhospho [S/T]	1	1	64	Q09666-1	Q09666-1 [5726-5740]	Q09666-1 1xPhospho [S/T]	0	1413.63	0	179540	82269.8	137682	169059	58666.8	294847	73453.7	298807	126741	95648.2	148110	120852	221326	64663.9	234500	137323	67172.2		High	High	High	High	High	Peak Found	High	High	High	High	High	High	High	High	High	High	Peak Found	580.1	3.14	42.2
[R].DSEAQRLPDSFK.[D]	1xPhospho [S10]	1	2	161	P27105	P27105 [9-20]	P27105 1xPhospho [S18]	1	1472.64	3	633708	403555	565778	423769	339940	260305	299753	439740	897883	373397	584066	534973	179715	320497	556045	366076	251556		High	High	High	High	High	Peak Found	High	High	High	High	High	High	High	Peak Found	High	High	High	684.6	3.53	46.54
[R].SPYTVTVGQACNPSACR.[A]	2xCarbamidomethyl [C11; C16]; 1xPhospho [S14]	1	2	6	P21333	P21333 [468-484]	P21333 1xPhospho [S481]	0	1947.81	0																		No Quan Values	Not Found	Not Found	Not Found	Not Found	Not Found	Not Found	Not Found	Not Found	High	Not Found	High	Not Found	Not Found	Not Found	Not Found	Not Found	Not Found	614	3.53
[K].PATPAEDDEDDDIDLFGSDNEEEDK.[E]	1xPhospho [S18]	1	1	4	P29692-2	P29692-2 [511-535]	P29692-2 1xPhospho [S528]	0	2861.07	0	80130	62471.9									137049						69581.7		High	Peak Found	Not Found	Not Found	Not Found	Not Found	Not Found	Not Found	High	Not Found	High	Not Found	Not Found	Not Found	Not Found	Not Found	Peak Found	539.4		72.25
[K].LGPQDSDPTEANLESADPELCIR.[L]	1xCarbamidomethyl [C21]; 1xPhospho [S6]	1	3	16	Q27J81-2	Q27J81-2 [18-40]	Q27J81-2 1xPhospho [S23]	0	2607.13	0		113461						91859.7	230853		199338	145239							Not Found	High	Not Found	Not Found	Not Found	Not Found	Not Found	High	High	Not Found	High	High	Not Found	Not Found	Not Found	Not Found	Not Found	454.8	4.56	74.26
[K].GGSYSQAACSDSAQGSDVSLTA.[-]	1xCarbamidomethyl [C9]; 1xPhospho [S/T/Y]	1	12	108	P30479	P30479 [341-362]	P30479 1xPhospho [S/T]	0	2198.85	0	9.60585e+06	1.83862e+06				1886682		3.6511e+06			4.18313e+06		2.32237e+06	853626	2.33654e+06	1.47072e+06	513511		High	High	Not Found	Not Found	Not Found	High	Not Found	High	Not Found	Not Found	High	Not Found	High	High	High	High	High	441.1	4.54	55.38
[K].QASEDSNDLTPTLPETPVPLPR.[K]	1xPhospho [S]	1	2	2	Q9ULH1-2	Q9ULH1-2 [1042-1063]	Q9ULH1-2 1xPhospho [S]	0	2457.15	0																		No Quan Values	Not Found	High	Not Found	Not Found	Not Found	Not Found	Not Found	Not Found	Not Found	Not Found	Not Found	Not Found	Not Found	Not Found	Not Found	Not Found	Not Found	453.4	2.83
[R].SPSPPTQHTGQPPGQPSAPSQLSAPR.[R]	1xPhospho [S/T]	1	6	67	Q68EM7	Q68EM7 [674-699]	Q68EM7 1xPhospho [S/T]	0	2687.26	0	164602	133517	243301	123421	59342.4	228757	28051.7	181797	111558	95453.6	179547	185725	120232	141571	135920	101536	51037.8		High	High	High	High	High	High	High	High	High	High	High	High	High	High	High	High	High	480.4	3.24	48.14
[R].RGSDPASGEVEASQLR.[R]	1xPhospho [S3]	1	3	59	Q8WWA1	Q8WWA1 [135-150]	Q8WWA1 1xPhospho [S137]	1	1738.78	0	788128	263617	248633			271127		368320	1.10435e+06	302388	475088	406672	108907	197724	679414	209450	30992.4		High	High	High	Not Found	Not Found	Peak Found	Not Found	High	High	High	High	High	Peak Found	High	High	High	Peak Found	584.2	4.75	44.86
[K].GGSYTQAASSDSAQGSDVSLTACK.[V]	1xCarbamidomethyl [C23]; 1xPhospho [S/T/Y]	1	6	61	P30455	P30455 [341-364]	P30455 1xPhospho [S/T/Y]	0	2428	1		2.01113e+06	3.4726e+06	575320		1.38975e+06	582410					1.9946e+06							Not Found	High	High	High	Not Found	High	High	Not Found	Not Found	Not Found	Not Found	High	Not Found	Not Found	Not Found	Not Found	Not Found	431.3	3.68	49.02
[K].SSSSVTTSETQPCTPSSSDYSDLQR.[V]	1xCarbamidomethyl [C13]; 1xPhospho [S]	1	1	6	P50552	P50552 [322-346]	P50552 1xPhospho [S]	0	2787.13	0	57186.5											79058.2			75277				High	Not Found	Not Found	Not Found	Not Found	Not Found	Not Found	Not Found	High	Not Found	Not Found	High	Not Found	Not Found	High	Not Found	Not Found	424.5	1.76	53.37
[R].AVSDSFGPGEWDDRK.[V]	1xPhospho [S]	1	1	165	Q969X1	Q969X1 [79-93]	Q969X1 1xPhospho [S]	1	1745.72	1	1.91589e+06	1.471e+06	1.80847e+06	483556	1.1004e+06	677590	1.37834e+06	2.00124e+06	2.76456e+06	1.42515e+06	1.68114e+06	1.51924e+06	582801	558243	1.46261e+06	1.41015e+06	587593		High	High	High	Peak Found	High	High	High	High	High	High	High	High	High	High	High	High	High	619.5	3.07	61.7
[K].SPVGSGAPQAAAPAPAAHVAGNPGGDAAPAATGTAAAASLATAAGSEDAEK.[K]	1xPhospho [S5]	1	3	2	P16989-1	P16989-1 [34-84]	P16989-1 1xPhospho [S38]	0	4459.08	0																		No Quan Values	Not Found	Not Found	Not Found	Not Found	Not Found	Not Found	Not Found	High	Not Found	Not Found	Not Found	Not Found	Not Found	Not Found	Not Found	Not Found	Not Found	429.6	5.66
[K].LSSNCSGVEGDVTDEDEGAEMSQR.[M]	1xCarbamidomethyl [C5]; 1xPhospho [T/S]; 1xOxidation [M21]	1	3	85	Q9UPR0-1	Q9UPR0-1 [572-595]	Q9UPR0-1 1xPhospho [T/S]	0	2668	0	312549	139820	282270	89033.6	176312		211875	351731	568203	192645	368652	260127		125171	235172	196607	111991		High	High	High	High	High	High	High	High	High	High	High	High	High	High	High	High	High	544	3.73	45.51
[R].DMPASEDLQDLQK.[K]	1xPhospho [S5]; 1xOxidation [M2]	1	1	281	P49908	P49908 [262-274]	P49908 1xPhospho [S266]	0	1585.65	0	4.94732e+06	4.58773e+06	3.11426e+06	7.46624e+06	3.0156e+06	4.60932e+06	1.58341e+06	4.76088e+06	5.39328e+06	5.27076e+06	3.57798e+06	3.04962e+06	2.11641e+06	2.58705e+06	1.87339e+06	2.4794e+06	2.27546e+06		High	High	High	High	High	High	High	High	High	High	High	High	High	High	High	High	High	639.1	3.48	51.04
[R].GSESGIFTNTK.[E]	1xPhospho [T/S]	1	2	156	P02671-1	P02671-1 [548-558]	P02671-1 1xPhospho [T/S]	0	1220.52	1	1.2478e+07	857145	1.28524e+06	1.13165e+07	9.26617e+06	4.44237e+07	4.88223e+06	4.7826e+07	7.06848e+06	965992	675805	360125	5.57512e+07	8.61468e+06	921321	2.54431e+07	1.14316e+07		High	High	High	High	High	High	High	High	High	High	High	High	High	High	High	High	High	604.4	3.03	45.29
[K].DLGHPVEEEDELESGDQEDEDDESEDPGK.[D]	1xPhospho [S14]	1	2	25	O60763-2	O60763-2 [940-968]	O60763-2 1xPhospho [S953]	0	3323.24	0	450649	197868	60831.2	86198			127465	312003	319939	47519.7	480024	228761	381410	160913	242483	262568	77626.4		High	High	Peak Found	Peak Found	Not Found	Not Found	Peak Found	Peak Found	High	High	High	High	Peak Found	High	High	High	High	431.2	4.07	53.47
[K].QEPSSQGSQSALQTYELGSENVK.[V]	1xPhospho [S/Y]	1	1	41	Q6P9G4	Q6P9G4 [108-130]	Q6P9G4 1xPhospho [S/Y]	0	2547.12	0	132416	161464	110449	136292	99072.2	96318.1	169422	99364.7	56510.2	206035	228774	183517	210706	65059.4	190380	54019.8	51699.7		High	High	High	High	High	High	High	High	High	High	High	High	High	High	High	High	High	396.2	3.61	62.67
[K].PLPSPDTDVPLSSVEIENPETSDQ.[-]	2xPhospho [S/T]	1	1	45	P02724	P02724 [127-150]	P02724 2xPhospho [S/T]	0	2726.14	0	9.66051e+06																2.00505e+06		High	Not Found	Not Found	High	Not Found	Not Found	High	Not Found	High	Not Found	High	Not Found	Not Found	High	Not Found	Not Found	High	402		77.68
[K].AEEDEILNRSPR.[N]	1xPhospho [S10]	1	3	63	P27824	P27824 [574-585]	P27824 1xPhospho [S583]	1	1508.67	4	333868	658265	582762	219993	73938.4	138388	316326	337429	232734	1.04486e+06	968271	959461	448390	2.57658e+06	1.53896e+06	123043	154363		High	High	High	High	High	High	High	Peak Found	High	High	Peak Found	High	Peak Found	High	High	High	High	690.5	2.16	44.51
[M].ASGSAGKPTGEAASPAPASAIGGASSQPR.[K]	1xAcetyl [N-Term]; 1xPhospho [T/S]	1	1	39	Q9H1K6	Q9H1K6 [2-30]	Q9H1K6 1xAcetyl [N-Term]; 1xPhospho [T/S]	0	2660.23	0	54104.9	38027.5	179342			132774	111374	74336.1	79756.1	57252.3	186522	76185.1	107285	28598.1	92496.4				High	High	High	High	Not Found	Peak Found	High	Peak Found	High	High	High	High	High	Peak Found	High	Not Found	Not Found	396.6		50.09
[K].GGSYSQAASSDSAQGSDVSLTA.[-]	1xPhospho [S/T/Y]	2	23	205	P10319; P30475	P10319 [341-362]; P30475 [341-362]	P10319 1xPhospho [S/T/Y]; P30475 1xPhospho [S/T/Y]	0	2125.86	2	1.84342e+06	7.46592e+06	9.62165e+06	1.32314e+06	2.92363e+06		4.92498e+06	3.89612e+06	2.23021e+07	9.33893e+06	1.06197e+07	1.0538e+07		3.83931e+06	2.89393e+06		2.72792e+06	Shared	High	High	High	High	High	Not Found	High	High	High	High	High	High	Not Found	High	High	Not Found	High	421.6	4.77	54.79
[R].AFAGTGTEEGAGPDPQMLSEEVR.[Q]	1xPhospho [T/S]; 1xOxidation [M17]	1	1	30	Q6Q788	Q6Q788 [260-282]	Q6Q788 1xPhospho [T/S]	0	2445.03	0	118959	47133.8		109574	129069		58973.6	54572.2	101677	38896.6	41461.3	135636			69074.6	47230.6			High	High	Not Found	High	High	Not Found	High	High	High	High	High	High	Not Found	Not Found	Peak Found	High	High	422.1	3.41	61.08
[R].LQSTEFSPSGSETGSPGLQNGEGQR.[G]	1xPhospho [S/T]	1	2	12	Q08495-1	Q08495-1 [301-325]	Q08495-1 1xPhospho [S/T]	0	2630.14	0	270430	272689						179223	927143	97349.4	357385	386514			235142	95241.5			Peak Found	High	Not Found	Not Found	Not Found	Not Found	Not Found	Peak Found	High	High	High	High	Not Found	Not Found	High	High	Not Found	429.1	3.39	54.87
[M].PQELPQSPR.[T]	1xPhospho [S7]	1	1	31	Q8N5J2-4	Q8N5J2-4 [2-10]	Q8N5J2-4 1xPhospho [S8]	0	1131.52	1	143443	234064	83113.2	111965	60577.7	86005	129131	51585.8	197216	99323.8	304451	303746	128878	157246	277458	94628	162342		High	High	High	Peak Found	Peak Found	Peak Found	High	High	High	High	High	High	Peak Found	High	High	High	High	635.7		35.92
[K].SSPTSPTSCTPPPRPPVLEEWTSAAK.[P]	1xCarbamidomethyl [C9]; 1xPhospho [S]	1	1	15	Q7LDG7-4	Q7LDG7-4 [390-415]	Q7LDG7-4 1xPhospho [S]	0	2860.32	0	303496	666869	150635					414822	263482	80280.3	250348	883265			166423		41701.6		High	High	Peak Found	Not Found	Not Found	Not Found	Not Found	High	Peak Found	High	High	High	Not Found	Not Found	Peak Found	Not Found	Peak Found	419.8		74.49
[R].STGVSFWTQDSDENEQEQQSDTEEGSNK.[K]	1xPhospho [T/S]	1	5	4	O14974-5	O14974-5 [765-792]	O14974-5 1xPhospho [T/S]	0	3242.26	0		97980.4							43426.2		99498.9	51916.8							Not Found	High	Not Found	Not Found	Not Found	Not Found	Not Found	Not Found	High	Not Found	High	Peak Found	Not Found	Not Found	Not Found	Not Found	Not Found	363.5	2.28	66.11
[R].HQSPDCCESEPSGGSGCCHSSGGCC.[-]	6xCarbamidomethyl [C6; C7; C17; C18; C24; C25]; 1xPhospho [S3]	1	2	80	O14633	O14633 [86-110]	O14633 1xPhospho [S88]	0	2835.86	0	116555	191444	148120	86361.7	193666	39983.7	73589.7	72452.1	320900	36163.8	227445	412963	317401	100178	108591	195381	143571		High	High	High	High	High	High	High	High	High	High	High	High	High	High	High	High	High	549.2	5.46	27.74
[K].EQLSETEGSGEDEPGNDPSETTQK.[K]	2xPhospho [S/T]	1	2	15	Q13107-2	Q13107-2 [625-648]	Q13107-2 2xPhospho [S/T]	0	2724.01	0																			Not Found	High	Not Found	Not Found	Not Found	Not Found	Not Found	Not Found	Not Found	Not Found	High	High	Not Found	Not Found	High	Not Found	Not Found	412.9	2.7	48.5
[K].SDAEEDGGTVSQEEEDRK.[P]	1xPhospho [S11]	1	1	15	P27824	P27824 [554-571]	P27824 1xPhospho [S564]	1	2060.79	0	86927.4	95720.4	40181.3						136056	55204.3	208940	70601		85357.4	225996	75357.9			High	High	High	Not Found	Not Found	Not Found	Not Found	Not Found	High	High	High	High	Not Found	High	High	High	Not Found	594.8		30.12
[R].YSILSESTPGSLSGTEQAEMK.[M]	1xPhospho [S/T/Y]; 1xOxidation [M20]	1	17	97	P16157-14	P16157-14 [1386-1406]	P16157-14 1xPhospho [S/T]	0	2311	2	156315		189084				100108		2.63822e+06	80530.1	38563.5	230847							High	Not Found	High	Peak Found	Not Found	Peak Found	High	High	High	High	High	High	Peak Found	Peak Found	High	High	Peak Found	530.7	2.71	67.34
[K].EITALSSEIESEQEMK.[E]	1xPhospho [S]; 1xOxidation [M15]	1	3	31	P78410-2	P78410-2 [253-268]	P78410-2 1xPhospho [S]	0	1919.82	0	217548	155222	146383				67652.1	113158	146123		149392	109670				42892	57973		High	High	High	Not Found	Not Found	Not Found	High	High	High	High	High	High	High	Not Found	High	High	High	587.1	3.98	60.8
[R].LCQDYDTIGPEGGSLK.[S]	1xCarbamidomethyl [C2]; 1xPhospho [Y/T/S]	1	17	24	P16157-14	P16157-14 [1069-1084]	P16157-14 1xPhospho [Y/T/S]	0	1832.78	0						81289.6													Not Found	Not Found	Not Found	Not Found	Not Found	Peak Found	Not Found	Not Found	Not Found	Not Found	Not Found	Not Found	Not Found	Not Found	Not Found	Not Found	Not Found	589.9	3.54	53.29
[R].APGAPPRSPPQR.[L]	1xPhospho [S8]	1	1	86	Q15599-3	Q15599-3 [13-24]	Q15599-3 1xPhospho [S20]	1	1310.64	3	565701	560870	604488	549763	285351	276429	469352	552679	455511	387933	566615	261363	951917	277762	358241	362138	191418		High	High	High	High	High	High	High	High	High	High	High	High	High	High	High	High	High	614.5	2.81	29.19
[K].EQTLQGAEEDEDLEGPPSYKPPTPK.[A]	1xPhospho [T/Y]	1	1	23	Q92692-1	Q92692-1 [388-412]	Q92692-1 1xPhospho [T/Y]	0	2835.26	0	137474	293885	81490.8			53538.3		105740	251567	50736.3	286520	172922			184483	50983			High	High	High	Not Found	Not Found	Peak Found	High	High	High	Peak Found	High	High	Not Found	Not Found	High	High	Not Found	546	3.85	60.2
[K].DSGSDTASAIIPSTTPSVDSDDESVVK.[D]	1xPhospho [S20]	1	1	4	Q6WKZ4-4	Q6WKZ4-4 [183-209]	Q6WKZ4-4 1xPhospho [S202]	0	2760.2	0											141471	57729.6			49564.1				Not Found	Not Found	Not Found	Not Found	Not Found	Not Found	Not Found	Not Found	Not Found	Not Found	High	High	Not Found	Not Found	High	Not Found	Not Found	555.9	0.8	66.97
[K].VWTSGQVEEYDLDADDINSR.[V]	1xPhospho [S/T/Y]	1	4	72	P29972-1	P29972-1 [244-263]	P29972-1 1xPhospho [S/T/Y]	0	2392	0	6.80553e+06	904807	1.64545e+06	4.23231e+06	412271	224532	96890.5	886498	4.09134e+06	274308	959190	1.28176e+06	308641	6.12317e+06		913217	475340		High	High	High	High	High	Peak Found	High	High	High	High	High	High	Peak Found	High	High	High	Peak Found	494.5	3.53	72.31
[R].FALSPPHSSTCENRAPEASK.[G]	1xCarbamidomethyl [C11]; 1xPhospho [S/T]	1	2	71	O95866-2	O95866-2 [180-199]	O95866-2 1xPhospho [S/T]	1	2266	0	430551	292138	195520					292315	293150	33682.2	382318	244487			405065	145041			High	High	High	Not Found	Not Found	Peak Found	Peak Found	High	High	Peak Found	High	High	Peak Found	Not Found	High	High	Peak Found	585.5	2.99	50.45
[K].AEDSDATGHEWK.[L]	1xPhospho [S/T]	1	9	53	P16157-14	P16157-14 [1590-1601]	P16157-14 1xPhospho [S/T]	0	1425.53	0								222915	1.68891e+06	65956.3	58974	190397	115586	33070.2	30604.2	74478.5	48459.8		High	Not Found	High	Not Found	High	Not Found	Not Found	High	High	High	High	High	Peak Found	High	Peak Found	High	Peak Found	694.8	3.05	37.44
[R].AAGGAPSPPPPVRR.[A]	1xPhospho [S7]	1	2	46	Q4KMP7	Q4KMP7 [672-685]	Q4KMP7 1xPhospho [S678]	1	1409.7	1	374894	422911	210132		126375		360360	399060	673169	322203	462391	500834	115763	175735	363618	165397	223233		High	High	High	Not Found	Peak Found	Peak Found	High	High	High	High	High	High	Peak Found	Peak Found	High	Peak Found	High	629.9	3.07	36.38
[M].TTESGSDSESKPDQEAEPQEAAGAQGR.[A]	1xAcetyl [N-Term]; 1xPhospho [S/T]	1	2	17	Q9Y2J2	Q9Y2J2 [2-28]	Q9Y2J2 1xAcetyl [N-Term]; 1xPhospho [S/T]	0	2884.18	0																			High	High	High	Not Found	High	Not Found	High	High	High	High	High	High	High	Not Found	Not Found	Not Found	Not Found	403.8		42.42
[K].DEVEVSDDDEKEPEVDYR.[T]	1xPhospho [S6]	1	9	32	Q15746-4	Q15746-4 [1364-1381]	Q15746-4 1xPhospho [S1369]	1	2247.88	0	483464	385265	494982	36922.1	397595	294156	499434	183586	575421	64164.6	331923	941744		89711.9	213806		44570.8		High	High	High	Peak Found	Peak Found	Peak Found	Peak Found	High	High	High	High	High	Peak Found	High	High	Peak Found	High	627.1	3.1	51.87
[R].LTPVSPESSSTEEK.[S]	1xPhospho [S/T]	1	2	103	Q13501-1	Q13501-1 [268-281]	Q13501-1 1xPhospho [S/T]	0	1570.69	0	78969	110153	121687	53275.9	38946.7	35168.8	60974.5	75429.6	77462.6	52919.3	168589	92141.1	182303	79715.5	99897	36334.8	71206.8		High	High	High	Peak Found	High	High	High	High	High	High	High	High	High	High	High	High	High	602.5	2.51	41.65
[R].YQDEVFGGFVTEPQEESEEEVEEPEER.[Q]	1xPhospho [S/T]	1	1	4	Q13283	Q13283 [133-159]	Q13283 1xPhospho [S/T]	0	3296.33	0																		No Quan Values	Not Found	Not Found	Not Found	Not Found	Not Found	Not Found	Not Found	Not Found	Not Found	Not Found	Not Found	High	Not Found	Not Found	Not Found	Not Found	Not Found	379.1	2.36
[K].DRKESLNEAQK.[F]	1xPhospho [S5]	1	2	70	P02549-1	P02549-1 [1280-1290]	P02549-1 1xPhospho [S1284]	2	1397.64	0	43532.9	67435	10594.3		157114	31164.5	153090	204599	893748		71807.8	90901.4		74313.9	163120	203831	141581		High	Peak Found	High	Not Found	Peak Found	Peak Found	Peak Found	High	High	Not Found	Peak Found	High	Not Found	Peak Found	High	High	High	702.6	4.31	22.72
[R].ASLGTGTASPRTSLEVSPNPEPPEK.[P]	2xPhospho [S/T]	1	1	20	Q9UBW5-1	Q9UBW5-1 [450-474]	Q9UBW5-1 2xPhospho [S/T]	1	2682.21	0	405267	355583						323144	632892	148709	416679	305637			409924	240790			High	High	Not Found	Not Found	Not Found	Not Found	Not Found	High	High	Peak Found	High	High	Not Found	Not Found	High	High	High	567.8		56.63
[K].NLFNNQGNASPPAGPSNVPK.[F]	1xPhospho [S10]	1	3	56	O15117-3	O15117-3 [47-66]	O15117-3 1xPhospho [S56]	0	2102.97	1	1.32943e+06	1.04315e+06	347697				194657	375773	410167	188275	324903	1.19689e+06		91819.2	429147	120399	142602		High	High	High	Not Found	High	Not Found	High	High	High	High	High	High	Not Found	High	High	High	High	452.1	3.17	52.04
[K].GGSYSQAASSDSAQGSDVSLTACKV.[-]	1xCarbamidomethyl [C23]; 2xPhospho [Y/S/T]	1	6	49	P05534	P05534 [341-365]	P05534 2xPhospho [Y/S/T]	1	2593.02	0	2.03361e+06			60981	331986	147146	111133	1.7158e+06	391743		2.07492e+06		426578	123406	336387	297815	252137		High	Not Found	Not Found	High	High	High	High	High	High	High	High	Not Found	High	High	High	High	High	420.5	4.39	56.4
[R].VTEPISAESGEQVERVNEPSILEMSR.[G]	2xPhospho [S/T]; 1xOxidation [M24]	1	3	119	O14791	O14791 [306-331]	O14791 2xPhospho [S/T]	1	3062.34	0	2.4761e+06	1.9675e+06	825387	1.64766e+06	2.49199e+06	1.18684e+06	1.73358e+06	3.65459e+06	776314	310697	2.47753e+06	682323	1.06562e+06	292985	1.24387e+06	877199	2.08359e+06		High	High	High	High	High	High	High	High	High	High	High	High	High	High	High	High	High	450.2	3.94	68.25
[K].IFDNDPTQDEMSLEGSSYRGSLK.[D]	1xPhospho [S]; 1xOxidation [M11]	1	2	3	O60229-6	O60229-6 [148-170]	O60229-6 1xPhospho [S]	1	2685.14	0		75445.4							63586.7			153971							Not Found	Peak Found	Not Found	Not Found	Not Found	Not Found	Not Found	High	Peak Found	Not Found	Not Found	High	Not Found	Not Found	Not Found	Not Found	Not Found	561.4	3.75	62.84
[R].AFAGTGTEEGAGPDPQMLSEEVRQR.[L]	1xPhospho [S19]; 1xOxidation [M17]	1	1	27	Q6Q788	Q6Q788 [260-284]	Q6Q788 1xPhospho [S278]	1	2729.19	0	221855	86193.2	153335	183828	159981	68998.9	90187.7	155112	190024	260813	109626	225520			121458	113320	148542		High	High	High	High	High	Peak Found	Peak Found	High	High	High	High	High	High	Not Found	High	High	High	564.6	3.61	59.39
[K].LTLSGSDSVILGDTTTSGASDEEDGQPR.[R]	1xPhospho [S]	1	2	6	Q13530	Q13530 [364-391]	Q13530 1xPhospho [S]	0	2888.27	1		96812.3										236079							Not Found	High	Not Found	Not Found	Not Found	Not Found	Not Found	Not Found	High	Not Found	Not Found	High	Not Found	Not Found	Not Found	Not Found	Not Found	401.6	3.66	71.42
[K].GGSYTQAASSDSAQGSDVSLTACKV.[-]	1xCarbamidomethyl [C23]; 1xPhospho [S/T/Y]	1	6	16	P30455	P30455 [341-365]	P30455 1xPhospho [S/Y/T]	1	2527.07	0		144778	215194	40059.6			63909.5					187174							Not Found	High	High	Peak Found	Not Found	Not Found	High	Not Found	Not Found	Not Found	Not Found	High	Not Found	Not Found	Not Found	Not Found	Not Found	434.8	3.2	57.02
[K].CIPDDDEDSYEIFEPPESTVMATR.[K]	1xCarbamidomethyl [C1]; 1xPhospho [Y/S]; 1xOxidation [M21]	1	1	37	P12259	P12259 [684-707]	P12259 1xPhospho [Y/S]	0	2912.15	0		599873	49278.1	746325	296030		233075	171336	392890		795772	428023	697833	417495	484910	435580	422753		High	High	High	High	Peak Found	High	High	High	High	Not Found	High	High	High	High	High	High	High	365	2.92	77.23
[R].SLPGESEEMMEEVDQVTLYSYK.[V]	1xPhospho [S/T]; 1xOxidation [M]	1	1	16	P19823	P19823 [55-76]	P19823 1xPhospho [S]	0	2660.1	0		1.48821e+06	1.45915e+06	4.45087e+06	220868	48045.3	47055.3		36321.9		1.29389e+06	1.84848e+06		565247	733448	1.43885e+06	564320		Not Found	Peak Found	High	High	Peak Found	High	Peak Found	Not Found	Peak Found	Not Found	Peak Found	High	High	Peak Found	Peak Found	High	High	373.6	1.98	77.72
[R].SDGSGESAQPPEDSSPPASSESSSTR.[D]	1xPhospho [S]	1	3	3	Q7Z6Z7-3	Q7Z6Z7-3 [2895-2920]	Q7Z6Z7-3 1xPhospho [S]	0	2616.02	0																		No Quan Values	Not Found	Not Found	Not Found	Not Found	Not Found	Not Found	Not Found	Not Found	Not Found	Not Found	Not Found	Not Found	Not Found	Not Found	Not Found	Not Found	Not Found	348.8	1.56
[R].HPPVLTPPDQEVIR.[N]	1xPhospho [T6]	1	1	238	P05771-2	P05771-2 [636-649]	P05771-2 1xPhospho [T641]	0	1677.84	7	5.57121e+06	5.59874e+06	4.35007e+06	2.6764e+06	4.2243e+06	1.93158e+06	4.25291e+06	4.43539e+06	4.82936e+06	4.28621e+06	5.58637e+06	4.75157e+06	2.54701e+06	2.01745e+06	5.87926e+06	3.02299e+06	3.59363e+06		High	High	High	High	Peak Found	High	High	High	High	High	High	High	Peak Found	High	High	High	High	634.4	3.39	68.74
[M].SGEDEQQEQTIAEDLVVTK.[Y]	1xAcetyl [N-Term]; 1xPhospho [S1]	1	1	2	Q9UQ80	Q9UQ80 [2-20]	Q9UQ80 1xAcetyl [N-Term]; 1xPhospho [S2]	0	2240.98	0																		No Quan Values	Not Found	High	Not Found	Not Found	Not Found	Not Found	High	Not Found	Not Found	Not Found	Not Found	Not Found	Not Found	Not Found	Not Found	Not Found	Not Found	537
[K].VEEEQEADEEDVSEEEAESK.[E]	1xPhospho [S13]	1	1	6	Q9H3N1	Q9H3N1 [235-254]	Q9H3N1 1xPhospho [S247]	0	2389.89	0																		No Quan Values	Not Found	Not Found	Not Found	Not Found	Not Found	Not Found	Not Found	Not Found	Not Found	Not Found	Not Found	Not Found	Not Found	Not Found	High	Not Found	Not Found	384.4	3.4
[K].EVPPPPAEESEEEDDDGLPK.[K]	1xPhospho [S10]	1	2	280	Q9H6X2	Q9H6X2 [353-372]	Q9H6X2 1xPhospho [S362]	0	2258.92	1	434850	763098	1.13951e+06	993389	390837	576735	136653	309851	926767	476329	492073	482602	162829	383101	43425.8	207703	583700		High	High	High	High	High	Peak Found	High	High	High	High	High	High	Peak Found	High	Peak Found	High	High	399.3	2.73	52.86
[R].AINVYGTSEPSQESELTTVGEKPEEPKDEVEVSDDDEKEPEVDYR.[T]	1xPhospho [S]	1	1	14	Q15746-4	Q15746-4 [1337-1381]	Q15746-4 1xPhospho [S]	2	5148.27	0						133564		416626	331794	206999		894199							Not Found	Not Found	Not Found	Not Found	Not Found	High	Not Found	High	High	High	Not Found	High	Not Found	Not Found	Not Found	Not Found	Not Found	641.9	1.27	64.69
[R].KDSGEDPATCAFQR.[D]	1xCarbamidomethyl [C10]; 1xPhospho [S3]	1	1	63	Q13103	Q13103 [94-107]	Q13103 1xPhospho [S96]	1	1661.66	2	112689	114205	90220.6	1.81318e+06	1.75623e+06	700347	75651.3	977966	1.22654e+06	2.00463e+06	962150	900453	2.26275e+06	720158	717491	1.02784e+06	970418		Peak Found	High	Peak Found	High	High	High	Peak Found	High	Peak Found	High	High	High	High	Peak Found	High	High	High	611.2	4.15	47.42
[K].SGDGEGTPVEHVR.[C]	1xPhospho [T7]	1	3	60	Q7L576-1	Q7L576-1 [1228-1240]	Q7L576-1 1xPhospho [T1234]	0	1419.59	0	283801	439955	22889.7		39358		71023.7	297666	293262	107722	183467	303336	15247.2		132258	19980.7	56895.1		High	High	High	Not Found	Peak Found	Not Found	High	High	High	High	High	High	Peak Found	Not Found	High	High	High	646.2	2.54	30.06
[K].PFSAPKPQTSPSPK.[R]	1xPhospho [T/S]	1	2	38	Q01518-1	Q01518-1 [299-312]	Q01518-1 1xPhospho [T/S]	0	1548.75	3	773983	636478	223890		34562.7	89114.6	378652	288535	824118	200686	107157	429152			99190.8	281457	81380		High	High	High	Peak Found	Peak Found	Peak Found	High	Peak Found	High	High	High	High	Peak Found	Peak Found	High	High	High	613.6		37.83
[K].GGSYSQAASSDSAQGSDMSLTACKV.[-]	1xCarbamidomethyl [C23]; 1xPhospho [S/Y]; 1xOxidation [M18]	1	10	28	P30457	P30457 [341-365]	P30457 1xPhospho [S/Y]	1	2561.02	0		353589	176302						152911	93333.4		280245							Not Found	High	High	Not Found	Not Found	Not Found	Not Found	Not Found	High	High	Not Found	High	Not Found	Not Found	Not Found	Not Found	Not Found	416.5	3.13	49.63
[M].TTESGSDSESKPDQEAEPQEAAGAQGR.[A]	1xPhospho [S/T]	1	2	20	Q9Y2J2	Q9Y2J2 [2-28]	Q9Y2J2 1xPhospho [S/T]	0	2842.16	0		38688.6	74456.7		55535.1		98401.5	84628.8	63535.9	34520.5		45868.7	81683.2		66269.5		49944.9		High	High	High	High	High	High	High	High	High	High	High	High	High	Not Found	High	High	Peak Found	375.5		34.24
[K].SEGGSGGGAAGGGAGGAGAGAGCGSGGSSVGVR.[V]	1xCarbamidomethyl [C23]; 1xPhospho [S]	1	3	6	Q9NSY1	Q9NSY1 [10-42]	Q9NSY1 1xPhospho [S]	0	2573.04	0								32356.2	106184		42523.2	34101.7			32819.2				Not Found	Not Found	Not Found	Not Found	Not Found	Not Found	Not Found	High	High	Not Found	High	Peak Found	Not Found	Not Found	High	Not Found	Not Found	421.9	5.47	37.67
[R].TTSEDNEVFGEADANQNNGTSSQDTAVTDSK.[R]	1xPhospho [T/S]	1	2	24	P02686-1	P02686-1 [38-68]	P02686-1 1xPhospho [T/S]	0	3312.33	0	386559	906330	93043.3					177261	148272	229049	509665	909984			902791	66739.4	57161.3		High	High	High	Not Found	Not Found	Not Found	Not Found	High	High	High	High	High	Not Found	High	High	Peak Found	Peak Found	424.9	3.41	56.16
[K].DLYANTVLSGGTTMYPGIADR.[M]	1xPhospho [Y3]; 1xOxidation [M14]	1	2	4	P60709	P60709 [292-312]	P60709 1xPhospho [Y294]	0	2311.03	0												87257.7							Not Found	Not Found	Not Found	Not Found	Not Found	Not Found	Not Found	Not Found	Not Found	Not Found	High	High	Not Found	Not Found	Not Found	Not Found	Not Found	430.2	2.9	73.19
[K].NGASPNEVSSDGTTPLAIAK.[R]	1xPhospho [T/S]	1	17	198	P16157-14	P16157-14 [756-775]	P16157-14 1xPhospho [T/S]	0	2008.92	0	271738	58478.9	126339		48179		194404	193709	712531	182763	130561	202574		84874.6	185477	118656	129772		High	High	High	Not Found	High	High	High	High	High	High	High	High	Peak Found	High	High	High	High	497.5	4.79	55.14
[K].EPLNSDVQYTEVQVSSAESHK.[DE]	1xPhospho [S19]	1	4	10	P16284	P16284 [682-702]	P16284 1xPhospho [S700]	0	2427.07	0		83581.2				57942.2	75976.8		120928	68323.2	89553.8	107210			70786.6				Not Found	Peak Found	Not Found	Not Found	Not Found	Peak Found	Peak Found	Not Found	High	High	High	High	Not Found	Not Found	High	High	Not Found	483.6	4.1	59.85
[K].IFDNDPTQDEMSLEGSSYR.[G]	1xPhospho [S12]; 1xOxidation [M11]	1	2	12	O60229-6	O60229-6 [148-166]	O60229-6 1xPhospho [S159]	0	2299.91	0																		No Quan Values	High	High	Not Found	Not Found	Not Found	Not Found	Not Found	Not Found	High	Not Found	High	High	Not Found	Not Found	Not Found	Not Found	Not Found	480.5	2.92
[R].SHSPSSPDPDTPSPVGDSR.[A]	1xPhospho [S/T]	1	1	29	Q13586	Q13586 [616-634]	Q13586 1xPhospho [S/T]	0	2001.82	0	133787	83555						43700.7	189649	50718.8	163581	152163			231024				Peak Found	Peak Found	Not Found	Not Found	Not Found	Not Found	Not Found	Peak Found	High	High	High	High	Not Found	Not Found	High	Not Found	Not Found	540.8	3.3	39.08
[K].KVPEAIPPKPESPPPEVPEVLPPK.[E]	1xPhospho [S12]	1	1	18	Q8WZ42-12	Q8WZ42-12 [12469-12492]; [12720-12743]	Q8WZ42-12 1xPhospho [S12480]; 1xPhospho [S12731]	1	2651.41	0	101223	799557	26731.5	31274.4	682036												106176		Peak Found	High	Peak Found	Peak Found	Peak Found	Not Found	Not Found	Not Found	Not Found	Not Found	Not Found	Not Found	Not Found	Not Found	Not Found	Not Found	Peak Found	576.5	2.09	76.45
[K].YSDVEVPASVTGYSFASDGDSGTCSPLR.[H]	1xCarbamidomethyl [C24]; 1xPhospho [S25]	1	6	2	P35611-3	P35611-3 [407-434]	P35611-3 1xPhospho [S431]	0	3004.26	0									289987										Not Found	Not Found	Not Found	Not Found	Not Found	Not Found	Not Found	Not Found	High	Not Found	Not Found	Not Found	Not Found	Not Found	Not Found	Not Found	Not Found	419.1	2.48	77.16
[K].AIQLTYNPDESSKPNMIDAATLK.[S]	1xPhospho [S/T]; 1xOxidation [M16]	1	2	8	P02679	P02679 [89-111]	P02679 1xPhospho [S/T]	0	2616.23	0						255821		157693					189712			96816.7			Not Found	Not Found	Not Found	High	Not Found	High	Not Found	High	Not Found	Not Found	Not Found	Not Found	High	Not Found	Not Found	High	Not Found	444.8	2.67	66.33
[K].VSSIDLEIDSLSSLLDDMTK.[N]	1xPhospho [S]; 1xOxidation [M18]	1	1	4	Q15942	Q15942 [141-160]	Q15942 1xPhospho [S]	0	2277.05	0																		No Quan Values	Not Found	Not Found	Not Found	Not Found	Not Found	Not Found	Not Found	Not Found	Not Found	Not Found	Not Found	High	Not Found	Not Found	Not Found	Not Found	Not Found	480.6	4.99
[K].EESGVSVSNSQPTNESHSIK.[A]	1xPhospho [S]	1	2	18	Q99808	Q99808 [264-283]	Q99808 1xPhospho [S]	0	2195.95	0	62213	28219.5	58986.6				23292.6	64735.8	299648	53920.1	129666	96642.7		37009.1	89144.5	77346	29767.3		High	Peak Found	Peak Found	Not Found	Not Found	Not Found	Peak Found	Peak Found	High	High	High	High	Not Found	Peak Found	High	Peak Found	Peak Found	548.2	3.54	38.31
[K].YSSCSTIFLDDSTVSQPNLK.[Y]	1xCarbamidomethyl [C4]; 1xPhospho [S/Y/T]	1	3	87	Q8ND76	Q8ND76 [98-117]	Q8ND76 1xPhospho [S/Y/T]	0	2342.03	0	1.70998e+06	3.51257e+06	1.57839e+06	1.03988e+06	2.35478e+06	999144	1.0858e+06	3.01485e+06	5.57897e+06	3.80964e+06	3.00861e+06	1.9795e+06	1.22955e+06	1.06887e+06	1.528e+06	555679	634904		High	High	High	High	High	High	High	High	High	High	High	High	High	High	High	High	High	458.7	3.89	74.44
[R].CLSDPGPHPEPGEGEPFFPK.[G]	1xCarbamidomethyl [C1]; 1xPhospho [S3]	1	1	15	P19634-1	P19634-1 [794-813]	P19634-1 1xPhospho [S796]	0	2273.96	0	205467	43808	36783.9	107085	53372.2	64656.1	111770	147756	121636	118786	195850	410183	61704.1	26726.3	150739				Peak Found	High	Peak Found	Peak Found	Peak Found	Peak Found	Peak Found	High	High	Peak Found	High	High	Peak Found	Peak Found	High	Not Found	Not Found	445	3.02	69.54
[R].WEDGSRDGVSLGAVSSTEEASR.[C]	1xPhospho [S/T]	1	1	66	B2RUZ4	B2RUZ4 [13-34]	B2RUZ4 1xPhospho [S/T]	1	2375.01	1	167891	218389	789049	84382.9	53244.6	52729	30719	516373	661824	284607	499730	569887	159995	270701		144479	65906.4		Peak Found	Peak Found	High	High	Peak Found	Peak Found	Peak Found	High	High	High	High	High	High	High	Peak Found	High	Peak Found	433.3	3.81	60.12
[R].ADAPDAGAQSDSELPSYHQNDVSLDR.[G]	1xPhospho [S10]	1	3	1	Q92538	Q92538 [1289-1314]	Q92538 1xPhospho [S1298]	0	2838.19	0																		No Quan Values	Not Found	Not Found	Not Found	Not Found	Not Found	Not Found	Not Found	Not Found	High	Not Found	Not Found	Not Found	Not Found	Not Found	Not Found	Not Found	Not Found	519.6
[K].MEDPGSVLSTACGTPGYVAPEVLAQK.[P]	1xCarbamidomethyl [C12]; 1xPhospho [T/S]; 1xOxidation [M1]	1	1	5	Q14012	Q14012 [168-193]	Q14012 1xPhospho [T/S]	0	2773.25	0	49384			30337.9			28423.8		71731.3			37737.5		46782.2	51319.9				Peak Found	High	Not Found	Peak Found	Not Found	Not Found	Peak Found	Not Found	High	Not Found	High	High	Not Found	Peak Found	High	Not Found	Not Found	429		75.17
[K].SVQANLDQSQRGSSPQNTTTPK.[P]	1xPhospho [S9]	1	1	19	Q27J81-2	Q27J81-2 [359-380]	Q27J81-2 1xPhospho [S367]	1	2424.12	0	315917	245266	44951.4		49441.5	88654.9	203966	160689	123165	281499	234138	304456	30925.6	44461.8	209079	95303.4	245697		High	High	High	Not Found	High	Peak Found	High	High	High	High	High	High	Peak Found	High	Peak Found	High	High	389		38.05
[R].SAFTPATATGSSPSPVLGQGEK.[V]	1xPhospho [T/S]	1	11	23	Q15811	Q15811 [891-912]	Q15811 1xPhospho [T/S]	0	2170.01	0					37049.9	33606.3		37770.4	102644	47917.8	49574.7				37427.9		42408.7		Not Found	Not Found	Not Found	Not Found	Peak Found	Peak Found	Not Found	Peak Found	High	Peak Found	Peak Found	Not Found	Not Found	Not Found	Peak Found	Not Found	Peak Found	409	2.24	55.03
[R].RDSDGANSVASYENEGASGIR.[G]	1xPhospho [S3]	1	2	12	O43561	O43561 [99-119]	O43561 1xPhospho [S101]	1	2234.93	0		67583.5	62504.6				41456.3	92304.5	52878.6		80143.1	88973.5			33566.7				High	High	Peak Found	Not Found	Not Found	Not Found	High	High	High	Not Found	High	High	Not Found	Not Found	Peak Found	Not Found	Not Found	482.1	4.64	52.91
[R].ELEEEEENSDEDELDSHTMVK.[T]	1xPhospho [S9]; 1xOxidation [M19]	1	2	12	Q13188	Q13188 [308-328]	Q13188 1xPhospho [S316]	0	2602.99	0																		No Quan Values	High	High	High	Not Found	Not Found	Not Found	Not Found	Not Found	High	Not Found	High	High	Not Found	Not Found	Peak Found	Not Found	Not Found	556.7	3.6	50.01
[K].ANDESNEHSDVIDSQELSK.[V]	1xPhospho [S]	1	5	54	P10451-1	P10451-1 [250-268]	P10451-1 1xPhospho [S]	0	2196.89	0	79087.8	53172.7	210717	357774	324996	200396		62678.2	301590	248493	383322	127476	107335	266391	333707	66874.8	376250		High	High	High	High	High	High	High	High	High	High	High	Peak Found	High	High	High	High	High	451.8	4.05	47.14
[K].GGSYSQAASSDSAQGSDVSLTA.[-]	2xPhospho [S/T/Y]	2	23	53	P10319; P30475	P10319 [341-362]; P30475 [341-362]	P10319 2xPhospho [S/T/Y]; P30475 2xPhospho [S/T/Y]	0	2205.82	0	612542	917828	806893	666622	444479	349437	1.00223e+06	806148	2.97146e+06	563211	1.48202e+06	960529	53106.8	1.21124e+06	508071		777469	Shared	High	High	Peak Found	High	High	Peak Found	High	High	High	Peak Found	High	High	Peak Found	High	High	Not Found	High	347.5	4.19	53.94
[R].TWTLCGTPEYLAPEIILSK.[G]	1xCarbamidomethyl [C5]; 1xPhospho [T3]	2	13	2	P17612-2; P22694-1	P17612-2 [188-206]; P22694-1 [196-214]	P17612-2 1xPhospho [T190]; P22694-1 1xPhospho [T198]	0	2272.1	0																		No Quan Values	Not Found	Not Found	Not Found	Not Found	Not Found	Not Found	Not Found	Not Found	Not Found	Not Found	Not Found	High	Not Found	Not Found	Not Found	Not Found	Not Found	397.6	2.93
[R].TNTNVNCPIECFMPLDVQADREDSRE.[-]	2xCarbamidomethyl [C7; C11]; 2xPhospho [S24; T]	1	14	71	P02751-9	P02751-9 [2215-2240]	P02751-9 2xPhospho [S2238; T]	2	3270.29	0	4.89039e+06	3.04992e+06	135986	397107	2.13358e+06	2584162	4.08681e+06	684790	1.02035e+06	404667	447037	1.89927e+06	1.17813e+06	4.23888e+06	2.17086e+06	2.42017e+06	5.80233e+06		High	High	Peak Found	Peak Found	High	High	High	Peak Found	High	Peak Found	High	High	High	High	High	High	High	420.6	4.17	77.03
[K].TAGPDQTEMTIEGLQPTVEYVVSVYAQNPSGESQPLVQTAVTTIPAPTDLK.[F]	1xPhospho [T/S/Y]; 1xOxidation [M9]	1	1	3	P02751-9	P02751-9 [1589-1639]	P02751-9 1xPhospho [T/Y]	0	5467.64	0																		No Quan Values	Not Found	Not Found	Not Found	Not Found	Not Found	High	Not Found	High	Not Found	Not Found	Not Found	Not Found	Not Found	Not Found	Not Found	Not Found	Not Found	534.7	1.15
[K].RSPEAPQPVIAMEEPAVPAPLPK.[K]	1xPhospho [S2]; 1xOxidation [M12]	1	1	3	P14317	P14317 [274-296]	P14317 1xPhospho [S275]	1	2520.26	0	99757										64903.9	22966.2							Peak Found	Not Found	Not Found	Not Found	Not Found	Not Found	Not Found	High	Not Found	Not Found	High	Peak Found	Not Found	Not Found	Not Found	Not Found	Not Found	481.9		67.56
[K].KSPSDVKPLPSPDTDVPLSSVEIENPETSDQ.[-]	2xPhospho [T/S]	1	3	6	P02724	P02724 [120-150]	P02724 2xPhospho [T/S]	1	3467.54	0									742024										High	Not Found	Not Found	Not Found	Not Found	Not Found	Not Found	Not Found	High	Not Found	High	Not Found	Not Found	Not Found	Not Found	Not Found	Not Found	518	6.2	77.53
[R].AGEEDEGEEDSDSDYEISAK.[A]	1xPhospho [S/Y]	1	2	14	A2RRP1-1	A2RRP1-1 [463-482]	A2RRP1-1 1xPhospho [S/Y]	0	2254.8	0																		No Quan Values	Not Found	Not Found	Not Found	Not Found	Not Found	Not Found	Not Found	Not Found	High	Not Found	Not Found	High	Not Found	Not Found	Not Found	Not Found	Not Found	423	2.6
[R].VSDQNSPVLPK.[K]	1xPhospho [S6]	1	1	94	Q9UPU5	Q9UPU5 [2042-2052]	Q9UPU5 1xPhospho [S2047]	0	1263.6	0	1.03752e+06	679141	500668	176375	94471.1	142385	325246	877354	2.84601e+06	606599	1.44161e+06	712429	162852	274003	599587	319885	166330		High	High	High	High	High	High	High	High	High	High	High	High	High	High	High	High	High	587.6	3.38	42.36
[K].TEEARPSPAPGPGTPTGTPTR.[T]	1xPhospho [T14]	1	1	20	Q4KMP7	Q4KMP7 [135-155]	Q4KMP7 1xPhospho [T148]	0	2157	0	99546.5	51992.8	38209.4			24832.6	44859.2	28783	57392.9	29881.9	55799.7	47907.4			67648	45173.2	34862.4		High	High	High	Not Found	Not Found	Peak Found	High	High	High	High	High	High	Not Found	Not Found	Peak Found	Peak Found	High	472.7	3.52	36.79
[K].TPASTPVSGTPQASPMIER.[S]	1xPhospho [S/T]; 1xOxidation [M16]	1	1	29	Q9UHR4	Q9UHR4 [248-266]	Q9UHR4 1xPhospho [S/T]	0	2022.92	0																			Not Found	Not Found	Not Found	Not Found	Not Found	Not Found	Not Found	Not Found	Not Found	Not Found	Not Found	Not Found	Not Found	Not Found	Not Found	Not Found	Not Found	393.5	3.39	48.37
[R].SYSESSSTSSSESLNSSAPR.[G]	1xPhospho [S]	1	2	23	Q9ULI3	Q9ULI3 [506-525]	Q9ULI3 1xPhospho [S]	0	2129.85	0											33214.7								Not Found	Not Found	High	High	Not Found	Not Found	Not Found	Not Found	High	Not Found	High	Not Found	High	Not Found	Not Found	Not Found	Not Found	455.3	2.99	39.37
[R].GDVFTMPEDEYTVYDDGEEK.[N]	1xPhospho [T/Y]; 1xOxidation [M6]	1	1	66	P04004	P04004 [65-84]	P04004 1xPhospho [T/Y]	0	2434.92	0	177064	216340	246763	82945					290816	211503	297789	302995			67332.3		55481.4		High	High	High	High	High	Not Found	High	Not Found	High	High	High	High	Not Found	High	High	Not Found	High	401.7	3.55	70.55
[K].GKDSLSDDGVDLK.[T]	1xPhospho [S]	1	2	112	P07948-1	P07948-1 [8-20]	P07948-1 1xPhospho [S]	1	1428.63	3	403613	440983	802536	99846.5	135784	98325	286693	652445	687500	354866	570503	273424	325091	327662	382139	148369	161711		High	High	High	Peak Found	High	Peak Found	High	High	High	High	High	High	High	High	High	High	High	603.4	3.45	44.01
[M].ASGVAVSDGVIK.[V]	1xAcetyl [N-Term]; 1xPhospho [S2]	1	1	118	P23528	P23528 [2-13]	P23528 1xAcetyl [N-Term]; 1xPhospho [S3]	0	1224.59	1	1.57027e+07	8.09853e+06	9.14284e+06	2.5511e+06	2.55729e+06	4.27391e+06	1.00496e+07	1.32368e+07	7.83369e+06	5.01172e+06	1.66134e+07	8.43144e+06	5.61336e+06	3.50888e+06	9.56879e+06	6.34087e+06	4.83955e+06		High	High	High	High	High	High	High	High	High	High	High	High	High	High	High	High	High	628		63.23
[R].ANEAGGQVGPEAPRPPETSPEMR.[S]	1xPhospho [T/S]; 1xOxidation [M22]	1	1	27	Q8N3D4	Q8N3D4 [267-289]	Q8N3D4 1xPhospho [T/S]	0	2473.08	2	89839.4	182391	89710.3	65429.4	27054.9	48647.4	122041	169732	117421	55505	167871	181224	82006.4	68533.7	67873.2	60432.3			High	High	Peak Found	Peak Found	High	High	High	High	High	High	High	High	High	Peak Found	High	Peak Found	Not Found	379.7	2.8	44.35
[R].DLELPSQEAPSFQGTESPKPCK.[M]	1xCarbamidomethyl [C21]; 1xPhospho [T/S]	1	2	4	Q6PJF5-1	Q6PJF5-1 [161-182]	Q6PJF5-1 1xPhospho [T/S]	0	2525.13	0	88535.8							60296.5				66286							Peak Found	High	Not Found	Not Found	Not Found	Not Found	Not Found	Peak Found	Not Found	Not Found	Not Found	High	Not Found	Not Found	High	Not Found	Not Found	372.5	1.73	64.41
[K].SPSDVKPLPSPDTDVPLSSVEIENPETSDQ.[-]	2xPhospho [T13; S19]	1	1	2	P02724	P02724 [121-150]	P02724 2xPhospho [T133; S139]	0	3339.44	0																		No Quan Values	Not Found	Not Found	Not Found	Not Found	Not Found	Not Found	Not Found	Not Found	Not Found	Not Found	High	Not Found	Not Found	Not Found	Not Found	Not Found	Not Found	420.1
[R].LGGAEEERPGTPELAPAPMQSAAVAEPLPSPR.[A]	1xPhospho [T11]; 1xOxidation [M19]	1	2	5	Q9BYB0	Q9BYB0 [1224-1255]	Q9BYB0 1xPhospho [T1234]	0	3321.58	0																		No Quan Values	High	Not Found	Not Found	Not Found	Not Found	High	High	Not Found	Not Found	Not Found	Not Found	Not Found	High	Not Found	Not Found	Not Found	Not Found	425.3	4.35
[K].EEKEESDDEAAVEEEEEEK.[K]	1xPhospho [S6]	1	1	6	P14625	P14625 [301-319]	P14625 1xPhospho [S306]	1	2332.87	0																		No Quan Values	Not Found	Not Found	Not Found	Not Found	Not Found	Not Found	Not Found	Not Found	High	Not Found	High	Not Found	Not Found	Not Found	High	Not Found	Not Found	527	4.19
[R].CENTPLIGRESPPPSYTSSMR.[A]	1xCarbamidomethyl [C1]; 1xPhospho [S11]; 1xOxidation [M20]	1	3	29	Q9C0H2-3	Q9C0H2-3 [315-335]	Q9C0H2-3 1xPhospho [S325]	1	2475.07	0	220634	138065	67770.8		62605.6		187773	134582	162503	89121.7	73932.3	98334.4	676274	103431	135343	157483	171596		Peak Found	High	High	High	Peak Found	High	High	High	High	High	High	High	High	High	Peak Found	High	High	537.9	2.54	53.76
[K].EEEDKDDEEKPKIEDVGSDEEDDSGK.[D]	1xPhospho [S18]	1	1	66	P08238	P08238 [238-263]	P08238 1xPhospho [S255]	2	3046.21	2	2.50251e+06	1.152e+06	1.62548e+06	310851	489216	605158	531906	1.42179e+06	5.96122e+06	1.26134e+06	1.28393e+06	961546	567329	718432	1.27761e+06	967164	217148		High	High	High	Peak Found	Peak Found	High	High	High	High	High	High	High	High	Peak Found	High	High	Peak Found	449.3	4.04	43.93
[K].ADEPSSEESDLEIDK.[E]	1xPhospho [S]	1	2	126	P50502	P50502 [71-85]	P50502 1xPhospho [S]	0	1743.68	6	99918.1	47534.4	102144			62786.2	41807.3	402109	129003	30173.5	83217.5	94273.9	400326	49037.5		209022			High	Peak Found	High	Not Found	Not Found	Peak Found	High	High	High	Peak Found	High	High	Peak Found	Peak Found	Not Found	Peak Found	Not Found	574.2	3.43	51.12
[K].KWENEEEEEEEEQPPPTPVSGEEGR.[A]	1xPhospho [T17]	1	3	16	Q96D96-1	Q96D96-1 [44-68]	Q96D96-1 1xPhospho [T60]	1	3020.23	0	94833.4	112039								44757.8	64231.7	40940.7		156715	130347				High	High	Not Found	Not Found	Not Found	Not Found	Not Found	Not Found	Not Found	High	High	Peak Found	Not Found	High	High	Not Found	Not Found	397.1	3.48	56.2
[K].GVNFAEEPMQSDSEDGEEEEAAPADAGAFNAPVINR.[F]	1xPhospho [S]; 1xOxidation [M9]	1	1	3	P31323	P31323 [73-108]	P31323 1xPhospho [S]	0	3859.59	0		76257.8				123310		137085	307070		194241		145383						Not Found	Peak Found	Not Found	Not Found	Not Found	Peak Found	Not Found	Peak Found	Peak Found	Not Found	High	High	Peak Found	Not Found	Not Found	Not Found	Not Found	440.2	4.13	74.11
[K].MIGFPSSAGSVSPR.[S]	1xPhospho [S]	1	1	16	P13646	P13646 [416-429]	P13646 1xPhospho [S]	0	1472.66	0	172132	194376	602700	272687	41811.1	293465	329929	278673	73299.8	206688	561067	507382	233751		226715	402612	161714		High	Peak Found	High	Peak Found	Peak Found	Peak Found	High	Peak Found	Peak Found	Peak Found	High	High	Peak Found	Not Found	High	Peak Found	Peak Found	591.2	2.69	61.3
[K].TAQDPGISPSQSLCAESSR.[G]	1xCarbamidomethyl [C14]; 1xPhospho [S]	1	3	44	Q9BSQ5-1	Q9BSQ5-1 [157-175]	Q9BSQ5-1 1xPhospho [S]	0	2070.88	1										24599.1									Not Found	Peak Found	Peak Found	Peak Found	Peak Found	Not Found	Not Found	Not Found	Not Found	Peak Found	High	Not Found	Not Found	Not Found	Not Found	Not Found	Not Found	400.1	3.69	51.02
[R].APAPAPPGTVTQVDVR.[S]	1xPhospho [T]	1	1	73	Q12929	Q12929 [215-230]	Q12929 1xPhospho [T]	0	1655.82	0	45040.1	57148.2		121664	23095.1		144661			33788.5			177959	181278					Peak Found	Peak Found	Not Found	Peak Found	Peak Found	Not Found	High	Not Found	Not Found	Peak Found	Not Found	Not Found	Peak Found	Peak Found	Not Found	Not Found	Not Found	433.8	2.94	51.15
[R].RVSVCAETYNPDEEEEDTDPR.[V]	1xCarbamidomethyl [C5]; 1xPhospho [S3]	1	2	36	P13861	P13861 [97-117]	P13861 1xPhospho [S99]	1	2591.02	0	63228.7	139524	212386	133339	37220.3	57887.3	82771.5	223677	459808	119324	201941	180128	98182.3	134571	126577	96451			High	High	High	High	Peak Found	High	High	High	High	High	High	High	Peak Found	High	High	High	Not Found	574.8	4.94	50.22
[R].SGSEEAVTDPGEREAGASLYQGLMR.[T]	1xPhospho [S]; 1xOxidation [M24]	1	1	12	Q92508	Q92508 [1619-1643]	Q92508 1xPhospho [S]	1	2706.17	0								159254	449095	45683.3		206873							Not Found	Not Found	High	Not Found	Not Found	Not Found	Not Found	High	High	High	Not Found	High	Not Found	Not Found	Not Found	High	Not Found	452	3.85	64.53
[R].DGVSLGAVSSTEEASR.[C]	2xPhospho [S/T]	1	1	80	B2RUZ4	B2RUZ4 [19-34]	B2RUZ4 2xPhospho [S/T]	0	1724.68	2					28891.3				748351										Not Found	Not Found	Not Found	Not Found	Peak Found	Not Found	Not Found	Not Found	High	Not Found	Not Found	Not Found	Not Found	Not Found	Not Found	Not Found	Not Found	566.1	3.43	60.47
[K].PGPNIESGNEDDDASFK.[I]	1xPhospho [S7]	1	1	11	O60841	O60841 [208-224]	O60841 1xPhospho [S214]	0	1871.73	0	58922.4	67876.2																	High	High	Not Found	Not Found	Not Found	Not Found	Not Found	Not Found	Not Found	Not Found	High	High	Not Found	Not Found	High	Not Found	Not Found	569.5		50.18
[K].PIPTCISSATGLIENRPQSPATGR.[T]	1xCarbamidomethyl [C5]; 1xPhospho [T10]	1	1	1	Q92558	Q92558 [292-315]	Q92558 1xPhospho [T301]	0	2603.26	0																		No Quan Values	Not Found	Not Found	Not Found	Not Found	Not Found	Not Found	Not Found	Not Found	Not Found	Not Found	Not Found	High	Not Found	Not Found	Not Found	Not Found	Not Found	397.1
[K].LSTPPPLAEEEGLASR.[I]	1xPhospho [S/T]	1	17	476	P16157-14	P16157-14 [959-974]	P16157-14 1xPhospho [S/T]	0	1746.83	0	2.46393e+06	1.615e+06	3.02858e+06	1.09746e+06	2.11348e+06	584590	2.15643e+06	2.52569e+06	5.91845e+06	1.52459e+06	1.56248e+06	4.2679e+06	494738	1.62315e+06	2.76271e+06	2.29918e+06	2.57308e+06		High	High	High	High	High	High	High	High	High	High	High	High	High	High	High	High	High	509.8	2.73	58.46
[R].VLPTPQTQATQEGALLNK.[R]	1xPhospho [T]	1	3	120	P16452-1	P16452-1 [227-244]	P16452-1 1xPhospho [T]	0	1989.01	2	69375.5		129656					272129	363882	58824.7		88714.7				43164.1			High	Not Found	High	Peak Found	Not Found	Not Found	Not Found	High	High	High	High	High	Peak Found	Not Found	High	High	Not Found	435.3	3.37	55.01
[K].GLSQMTTSADTDVDTSK.[D]	1xPhospho [T/S]; 1xOxidation [M5]	1	1	39	P35612-1	P35612-1 [665-681]	P35612-1 1xPhospho [T/S]	0	1852.75	0	48002.1					46416.5		20404.2	1.0893e+06			20307.6							Peak Found	Not Found	Not Found	Not Found	Not Found	Peak Found	Not Found	High	High	Not Found	Not Found	Peak Found	Not Found	Not Found	Not Found	Not Found	Not Found	536.4	4.62	37.69
[K].APSLEDGSDAFMSPQDVR.[G]	1xPhospho [S]; 1xOxidation [M12]	1	2	231	O75387-2	O75387-2 [265-282]	O75387-2 1xPhospho [S]	0	2017.82	0	122364	42444	149883	57680	108708	91364.5	264975	22046.5	208352	307177	92764.6	235506	377863	254655	76335.7	75450.1	90727		High	High	High	Peak Found	High	High	High	High	High	High	High	High	High	High	High	High	High	528.7	4.17	55.87
[R].ETDIEDSDDIPEDTTYK.[K]	1xPhospho [S/T]	1	1	39	P12259	P12259 [1600-1616]	P12259 1xPhospho [S/T]	0	2065.8	0	139581		63827.1			217956		55701.3	67751.3							63957.1			Peak Found	High	Peak Found	Not Found	Not Found	Peak Found	Not Found	Peak Found	High	Not Found	Not Found	Not Found	Not Found	Not Found	Not Found	Peak Found	Not Found	523.7	3.61	53.29
[K].GAGDGSDEEVDGKADGAEAK.[P]	1xPhospho [S6]	1	1	72	P35579-1	P35579-1 [1938-1957]	P35579-1 1xPhospho [S1943]	1	1957.77	0	125093	39186.4	151439	60692.2		20517.8	88950.8	88654.9	236613	94277.7	453341	71248.9	126059	180161	284201	161084	65259.1		High	High	High	High	Not Found	High	High	High	High	High	High	High	High	High	High	High	High	446.6		29.27
[R].GAGAGHPGAGGAQPPDSPAGVR.[T]	1xPhospho [S17]	1	2	24	Q13884	Q13884 [71-92]	Q13884 1xPhospho [S87]	0	1963.88	0	120614	108323		69248.6					314112	55482.8	139634	35505.6		19886.7	36865.4	56989.1			High	High	Peak Found	Peak Found	Not Found	Not Found	Peak Found	High	High	High	High	High	Not Found	Peak Found	High	High	Not Found	403.3	3.99	37.85
[R].AEPHSEDDSRDASPPEPASPTIGLDK.[K]	1xPhospho [S]	1	2	23	Q8IZD0-1	Q8IZD0-1 [161-186]	Q8IZD0-1 1xPhospho [S]	1	2798.22	0	401992	185385	116299				78030.6	511636	423371		336254	158515					42649.9		High	High	Peak Found	Not Found	Not Found	Not Found	Peak Found	High	High	Not Found	High	High	Not Found	Not Found	Not Found	Not Found	Peak Found	455.7	2.16	51.16
[K].ETWDTAEEDSGTDSEYDESGK.[S]	1xPhospho [S/T]	1	3	5	Q96K76	Q96K76 [1004-1024]	Q96K76 1xPhospho [S/T]	0	2430.86	0																		No Quan Values	High	High	Not Found	Not Found	Not Found	Not Found	Not Found	Not Found	High	Not Found	High	Not Found	Not Found	Not Found	Not Found	Not Found	Not Found	528.5	2.76
[R].VEQEEPISPGSTLPEVK.[L]	1xPhospho [S8]	1	1	21	Q92608-1	Q92608-1 [1678-1694]	Q92608-1 1xPhospho [S1685]	0	1918.9	0	54197.6	148002									131512	81437.4			204675				High	High	Not Found	Not Found	Not Found	Not Found	Not Found	Not Found	Not Found	Not Found	Peak Found	High	Not Found	Not Found	High	Not Found	Not Found	577.8	3.69	64.21
[R].AGSSTPGDAPPAVAEVQGR.[S]	1xPhospho [T/S]	1	3	12	Q7Z6Z7-3	Q7Z6Z7-3 [2876-2894]	Q7Z6Z7-3 1xPhospho [T/S]	0	1846.83	0	58317.1	58677.2	79787.8	87949.6		54358.6	63560.9	49334.4	62471.9	69199.4	63760.5	46381.9	69099.2	64043.9	30602.4				Peak Found	Peak Found	Peak Found	Peak Found	Not Found	Peak Found	Peak Found	Peak Found	Peak Found	Peak Found	Peak Found	Peak Found	Peak Found	Peak Found	Peak Found	Not Found	Not Found	383.1	3.29	49.94
[R].MSFPETVDEILDVSEDEGEELISFK.[A]	1xPhospho [S14]; 1xOxidation [M1]	1	16	2	P16157-14	P16157-14 [804-828]	P16157-14 1xPhospho [S817]	0	2954.28	0																		No Quan Values	Not Found	Not Found	Not Found	Not Found	Not Found	Not Found	Not Found	Not Found	Not Found	Not Found	Not Found	High	Not Found	Not Found	Not Found	Not Found	Not Found	309.9	2.55
[K].GGSYSQAASSDSAQGSDVSLTACK.[V]	1xCarbamidomethyl [C23]; 2xPhospho [S/Y/T]	1	6	56	P05534	P05534 [341-364]	P05534 2xPhospho [S/Y/T]	0	2493.95	4	207946		1.2269e+06	74306.8	430141			179816	988156	52775.4	1.80972e+06		518996	212097	31460.1	533315	392320		High	Not Found	Peak Found	Peak Found	High	Not Found	Not Found	High	High	Peak Found	High	Not Found	High	High	High	High	High	346.6	3.03	47.86
[R].NLSPTPASPNQGPPPQVPVSPGPPK.[D]	1xPhospho [S20]	1	4	1	Q9C0E8-1	Q9C0E8-1 [175-199]	Q9C0E8-1 1xPhospho [S194]	0	2540.25	0																		No Quan Values	Not Found	Not Found	Not Found	Not Found	Not Found	Not Found	Not Found	Not Found	Not Found	Not Found	Not Found	Not Found	Not Found	Not Found	High	Not Found	Not Found	379.8
[R].VQQNVPSGTDTGDPQSK.[P]	1xPhospho [S16]	1	2	56	O14791	O14791 [34-50]	O14791 1xPhospho [S49]	0	1837.8	1	475960	488506	354773	357787	271721	359309	487397	542558	266265	311641	354806	238167	119962	69197.8	243085	142720	260809		Peak Found	High	High	High	High	High	High	High	High	High	High	High	High	Peak Found	High	Peak Found	High	529.6		34.47
[K].APGSPLSSEGAAGEGVR.[T]	1xPhospho [S4]	1	1	29	Q6JBY9	Q6JBY9 [213-229]	Q6JBY9 1xPhospho [S216]	0	1621.72	0											91170.2								Not Found	Not Found	Not Found	Not Found	Not Found	Not Found	Not Found	Not Found	Not Found	Not Found	High	Not Found	Not Found	Not Found	Not Found	Not Found	Not Found	590.7	3.1	47.05
[R].GDVTAEEAAGASPAK.[A]	1xPhospho [T/S]	1	1	19	P49006	P49006 [11-25]	P49006 1xPhospho [T/S]	0	1453.62	0		34598.8	70568.9				55824.7				117211		56541.3		71814.8		38598.6		Not Found	High	High	Not Found	Not Found	Not Found	High	Not Found	High	Not Found	High	Not Found	Peak Found	Not Found	High	Not Found	High	480.6	3.48	35.24
[K].SETSSNPSSPEICPNK.[E]	1xCarbamidomethyl [C13]; 1xPhospho [S/T]	1	3	180	Q684P5-2	Q684P5-2 [590-605]	Q684P5-2 1xPhospho [S/T]	0	1813.73	0	626830	509846	221888		16959.9		136039	427173	755267	210332	463117	323758		123955	194957	124884	120784		High	High	High	High	Peak Found	Not Found	High	High	High	High	High	High	High	High	High	High	High	484.1	3.42	37.85
[K].LSVPTSDEEDEVPAPK.[P]	1xPhospho [S/T]	1	1	85	Q8NE71-1	Q8NE71-1 [104-119]	Q8NE71-1 1xPhospho [S/T]	0	1792.79	1	596691	537336	240394	96609.9	129428	97499.8	217525	373708	449612	194885	682274	436115	58234.5	217910	350114	123793	224021		High	High	High	Peak Found	High	High	High	High	High	High	High	High	High	High	High	High	High	493.6		53.99
[R].LTSIGSDEDEETETYQEK.[V]	1xPhospho [S/T]	1	6	27	Q9UHW9	Q9UHW9 [1027-1044]	Q9UHW9 1xPhospho [S/T]	0	2153.86	0									153295										High	Not Found	High	Not Found	Not Found	Not Found	Not Found	Not Found	High	Not Found	High	Not Found	Not Found	Not Found	Not Found	Not Found	Not Found	543.2	3.38	50.16
[K].AIEPQKEEADENYNSVNTR.[M]	1xPhospho [S15]	1	2	5	Q12846	Q12846 [103-121]	Q12846 1xPhospho [S117]	1	2286.99	0			102117					130539	162450		101362								Not Found	Not Found	High	Not Found	Not Found	Not Found	Not Found	Peak Found	High	Not Found	High	Not Found	Not Found	Not Found	Not Found	Not Found	Not Found	437.1	3.26	41.15
[K].VGNESPVQELK.[Q]	1xPhospho [S5]	1	2	116	Q5JSH3	Q5JSH3 [46-56]	Q5JSH3 1xPhospho [S50]	0	1279.59	1	828842	688276	302774	171925	123831	103879	215256	407770	1.07125e+06	320746	571165	564244	171979	125612	493049	270643	169211		High	High	High	High	High	High	High	High	High	High	High	High	High	High	High	High	High	594.1	3.78	44.06
[R].ELEDATETADAMNREVSSLK.[N]	1xPhospho [S/T]; 1xOxidation [M12]	1	2	19	P35579-1	P35579-1 [1899-1918]	P35579-1 1xPhospho [S/T]	1	2304.99	0	534770	445942	175145		43836		126295	440846	619134	204677	521542	262661		136715	664437	176392	80179.6		High	High	Peak Found	Not Found	Peak Found	Not Found	Peak Found	High	High	Peak Found	High	High	Not Found	Peak Found	High	High	Peak Found	475.9	2.74	49.69
[K].SLAQSLYPCSAQQLNEDLR.[L]	1xCarbamidomethyl [C9]; 1xPhospho [S/Y]	1	1	4	Q6P988	Q6P988 [72-90]	Q6P988 1xPhospho [S/Y]	0	2273.03	0	41264.6	78940.9		70005.8	67485.1					112815	68859.4			60331.8					Peak Found	Peak Found	Not Found	High	High	Not Found	Not Found	Not Found	High	High	Peak Found	Not Found	Not Found	Peak Found	Not Found	Not Found	Not Found	402.5		76.26
[M].AASAAAASAAAASAASGSPGPGEGSAGGEK.[R]	1xAcetyl [N-Term]; 1xPhospho [S]	1	1	11	Q13263	Q13263 [2-31]	Q13263 1xAcetyl [N-Term]; 1xPhospho [S]	0	2509.08	1							37423.8									42797.7			Not Found	Not Found	Not Found	Not Found	Not Found	Not Found	High	Not Found	Not Found	Not Found	Not Found	Not Found	Not Found	Not Found	Not Found	Peak Found	Not Found	405.4		59.01
[R].GVPNGIPAEDSEQLASGQEAGDPGCLK.[P]	1xCarbamidomethyl [C25]; 1xPhospho [S11]	1	1	26	P20701-2	P20701-2 [1183-1209]	P20701-2 1xPhospho [S1193]	0	2776.21	1	441598	256077	283607	178864	182475	148607	180022	230992	160014	159172	312632	129772	415902	54123.5	156084	118180	83025.5		Peak Found	High	Peak Found	High	High	Peak Found	High	High	High	High	Peak Found	High	Peak Found	High	Peak Found	High	High	337.8		62.25
[R].QASIELPSMAVASTK.[S]	1xPhospho [S3]; 1xOxidation [M9]	1	3	146	P33241	P33241 [250-264]	P33241 1xPhospho [S252]	0	1628.76	2	1.72339e+06	1.06819e+06	1.31028e+06	236839	284148	237342	739281	1.28059e+06	403784	1.15932e+06	2.73818e+06	1.0294e+06	282241	558700	2.7137e+06	379084	272882		High	High	High	High	High	High	High	High	High	High	High	High	High	High	High	High	High	494.6	3.87	59.64
[R].GAEEEEEEEDDDSGEEMK.[A]	1xPhospho [S13]; 1xOxidation [M17]	1	4	65	Q08495-1	Q08495-1 [214-231]	Q08495-1 1xPhospho [S226]	0	2152.69	0																			Not Found	Not Found	Not Found	Not Found	Not Found	Not Found	Not Found	Not Found	Not Found	Not Found	Not Found	Not Found	Not Found	Not Found	Not Found	Not Found	Not Found	481.7	3.82	30.64
[K].SDAEEDGGTVSQEEEDR.[K]	1xPhospho [S11]	1	3	36	P27824	P27824 [554-570]	P27824 1xPhospho [S564]	0	1932.7	0																			Not Found	Not Found	Not Found	Not Found	Not Found	Not Found	Not Found	Not Found	Not Found	Not Found	High	Not Found	Not Found	Not Found	High	Not Found	Not Found	485	3.35	34.9
[M].ADPAAGPPPSEGEESTVR.[F]	1xAcetyl [N-Term]; 1xPhospho [S10]	1	1	57	P05771-2	P05771-2 [2-19]	P05771-2 1xAcetyl [N-Term]; 1xPhospho [S11]	0	1888.8	0	67372	75430.2	40011.4		16333.6			52650.6	102301	33670		72508.6		33111.3	75039.5				High	High	Peak Found	Not Found	Peak Found	Not Found	Not Found	High	Peak Found	High	High	Peak Found	Not Found	Peak Found	High	Not Found	Not Found	556.7		53.6
[K].TPASTPVSGTPQASPMIER.[S]	2xPhospho [T/S]; 1xOxidation [M16]	1	1	36	Q9UHR4	Q9UHR4 [248-266]	Q9UHR4 2xPhospho [T/S]	0	2102.89	0						101250	43605.3	44316.3					66049.4						Not Found	Not Found	Not Found	Not Found	Not Found	Peak Found	High	Peak Found	Not Found	Not Found	Not Found	Not Found	Peak Found	Not Found	Not Found	Not Found	Not Found	353.5	2.74	51.47
[K].AEQGSEEEGEGEEEEEEGGESK.[A]	1xPhospho [S5]	1	1	10	Q8NE71-1	Q8NE71-1 [224-245]	Q8NE71-1 1xPhospho [S228]	0	2433.86	0																		No Quan Values	Not Found	Not Found	High	Not Found	Not Found	Not Found	Not Found	Not Found	Not Found	Not Found	High	Not Found	Not Found	Not Found	High	Not Found	Not Found	374.8	2.98
[K].QDTLDASLQSFQQER.[L]	1xPhospho [S7]	1	2	8	P02549-1	P02549-1 [1970-1984]	P02549-1 1xPhospho [S1976]	0	1845.8	0									67852.4										Not Found	Not Found	Not Found	Not Found	Not Found	Not Found	Not Found	Not Found	High	Not Found	Not Found	Not Found	Not Found	Not Found	Not Found	Not Found	Not Found	532.9	3.59	62.71
[K].LSEEAECPNPSTPSK.[A]	1xCarbamidomethyl [C7]; 1xPhospho [T/S]	1	1	85	O94804	O94804 [941-955]	O94804 1xPhospho [T/S]	0	1725.7	0	127131	88710.2	56514.5	23090.8	18371	36959.9	33974	58843.8	74153	77198.1	115392	74113.2	44188.7	39208.2	115271	24705.7	21097.5		High	High	High	Peak Found	High	High	High	High	High	High	High	High	High	High	High	High	High	450.5	3.32	36.44
[K].GGGGYTCQSGSGWDEFTK.[H]	1xCarbamidomethyl [C7]; 1xPhospho [T/S]	1	3	6	P15924-1	P15924-1 [168-185]	P15924-1 1xPhospho [T/S]	0	1973.74	0																		No Quan Values	Not Found	Not Found	Not Found	Not Found	Not Found	Not Found	Not Found	Not Found	Not Found	Not Found	Not Found	High	High	Not Found	Not Found	High	Not Found	448	3.06
[M].TSATEFENVGNQPPYSR.[I]	1xAcetyl [N-Term]; 1xPhospho [T/S]	1	1	101	P11277	P11277 [2-18]	P11277 1xAcetyl [N-Term]; 1xPhospho [T/S]	0	2018.85	0	353604	58709.5	194514	38285.7	135350	61088.4	117252	155710	978961	118383	76509.4	280117		54151.5	238296	163709	261503		High	High	High	Peak Found	High	High	High	High	High	High	High	High	Not Found	Peak Found	High	High	High	444		66.09
[M].SETAPAETATPAPVEK.[S]	1xAcetyl [N-Term]; 1xPhospho [T/S]	1	1	68	P16401	P16401 [2-17]	P16401 1xAcetyl [N-Term]; 1xPhospho [T/S]	0	1720.77	1	570549	432180	237152	54933.4	69806.5	155214	203874	558940	724558	163322	721649	567073	300417	233730	324242	323359	157158		High	High	Peak Found	High	High	High	High	High	High	High	High	High	High	High	High	High	Peak Found	454.7		56.18
[R].GGSTSYGTGSETESPR.[N]	1xPhospho [T/S/Y]	1	2	82	P02671-1	P02671-1 [272-287]	P02671-1 1xPhospho [T/S/Y]	0	1652.64	0	142638		63625.7	446645	184200	1.18923e+06	199280	90532					2.92994e+06	281583		936115	355024		High	Not Found	High	High	High	High	High	Peak Found	Not Found	Not Found	Not Found	Not Found	High	High	Not Found	High	High	517.2	3.61	34.68
[R].NVLTEESVVRESK.[S]	1xPhospho [S/T]	1	1	30	P21730	P21730 [321-333]	P21730 1xPhospho [S/T]	1	1569.75	0	199294	213083	89313.4	35530.4						474262	839178	210675	86884.8	329162	241345				High	High	High	Peak Found	Not Found	Not Found	Not Found	Not Found	Not Found	High	High	High	Peak Found	High	High	Not Found	Not Found	641.7	2.99	52.76
[R].LYVLEAATAGSPPPSSPESPTSPK.[P]	2xPhospho [T8; S19]	1	1	3	Q6ZNJ1-1	Q6ZNJ1-1 [1291-1314]	Q6ZNJ1-1 2xPhospho [T1298; S1309]	0	2543.14	0																		No Quan Values	Not Found	Not Found	Not Found	Not Found	Not Found	Not Found	Not Found	Not Found	High	Not Found	Not Found	Not Found	Not Found	Not Found	Not Found	Not Found	Not Found	318.7
[K].SDTDTGVCSGTDEDPDDK.[N]	1xCarbamidomethyl [C8]; 1xPhospho [T/S]	1	4	46	Q5JSH3	Q5JSH3 [574-591]	Q5JSH3 1xPhospho [T/S]	0	1993.69	0	104515	65899									96176.1	90680.3			61559.4	39663.9			High	High	Not Found	Not Found	Not Found	Not Found	High	Not Found	High	High	High	High	Not Found	Not Found	High	High	Not Found	422.4	3.96	38.42
[K].DWEDDSDEDMSNFDR.[F]	1xPhospho [S6]; 1xOxidation [M10]	1	3	85	Q15185	Q15185 [108-122]	Q15185 1xPhospho [S113]	0	1971.62	0	439480	824782	233710				248150		595414		672762	360390			383819				High	High	High	Not Found	Not Found	Not Found	High	High	High	Not Found	High	High	Not Found	High	High	High	High	430.4	3.82	55.62
[K].TQTPPVSPAPQPTEER.[L]	1xPhospho [T/S]	1	3	161	Q14247-1	Q14247-1 [399-414]	Q14247-1 1xPhospho [T/S]	0	1814.83	1	233131	567048	124873			51839.4	65652.7	212311	816654	110162	297697	338682		38279.8	177609	68320.4	34225.3		High	High	High	Not Found	Not Found	Peak Found	High	High	High	High	High	High	Not Found	High	High	High	High	433.6	3.8	45.99
[K].STSPPPSPEVWADSR.[S]	1xPhospho [S/T]	1	3	245	Q08495-1	Q08495-1 [90-104]	Q08495-1 1xPhospho [S/T]	0	1692.73	2	1.24785e+06	2.36984e+06	904757	1.3129e+06	174869	423080	643907	776704	3.10844e+06	500611	1.17859e+06	829145	60007.9	256186	620709	227169	234848		High	High	High	High	Peak Found	Peak Found	High	High	High	High	High	High	Peak Found	High	High	High	High	431.2	2.85	53.97
[K].LPEPCPSTVTPGPAQQK.[T]	1xCarbamidomethyl [C5]; 1xPhospho [T10]	1	1	7	Q9UBC9	Q9UBC9 [149-165]	Q9UBC9 1xPhospho [T158]	0	1886.87	0																			Not Found	Not Found	Not Found	Not Found	Not Found	Not Found	Not Found	Not Found	Not Found	Not Found	Not Found	Not Found	Not Found	Not Found	Not Found	Not Found	Not Found	430.1	1.89	49.25
[R].SASEFQELDSPDDTMGTIK.[R]	1xPhospho [S10]; 1xOxidation [M15]	1	2	6	Q12851	Q12851 [385-403]	Q12851 1xPhospho [S394]	0	2166.88	0		69752.9						107305			52527.7	73263.4							Not Found	High	Not Found	Not Found	Not Found	Not Found	Not Found	Peak Found	Not Found	Not Found	High	High	Not Found	Not Found	Not Found	Not Found	Not Found	505.3	3.72	62.58
[K].AEDGATPSPSNETPK.[K]	1xPhospho [T/S]	1	1	183	P29966	P29966 [138-152]	P29966 1xPhospho [T/S]	0	1580.65	0	62145.8	55424	72876.2	24408.9	37018.1	71325.1	78159.3			42320	90416.3	30771.4	51160.8	45280.3	122718	63360.5	30028.1		High	High	High	High	High	High	High	Not Found	Not Found	High	High	High	High	High	High	High	High	491.1	2.8	32.28
[K].LNDPFQPFPGNDSPK.[E]	1xPhospho [S13]	1	2	29	P42566-1	P42566-1 [802-816]	P42566-1 1xPhospho [S814]	0	1752.76	0	113063	185996	149066	84004.7	38453.3	48387.9	83445.1	80410.1	237229	63221.6	174768	164196	110003	58000.2	138360	91589.1	68964.1		High	High	High	High	High	Peak Found	Peak Found	High	High	High	High	High	Peak Found	Peak Found	High	High	High	451.2	2.54	75.6
[R].AAVQELSSSILAGEDPEER.[G]	1xPhospho [S]	1	3	17	P49768-1	P49768-1 [359-377]	P49768-1 1xPhospho [S]	0	2080.94	0									107448			48716.2	29595.7						High	High	High	Not Found	Not Found	Not Found	Not Found	Not Found	High	Not Found	High	High	Peak Found	Not Found	High	Not Found	Not Found	433.6	2.86	69.64
[R].AATVGSLAGQPLQER.[A]	1xPhospho [S/T]	1	1	52	P02649	P02649 [210-224]	P02649 1xPhospho [S/T]	0	1577.77	0	91824.8	131361		64905							83585.1				40019.1		52466.5		High	High	High	High	High	High	High	Peak Found	Peak Found	High	High	High	Not Found	Peak Found	Peak Found	High	High	382.1	3.01	57.56
[K].EEETSIDVAGKPNEVTK.[A]	1xPhospho [S/T]	1	1	28	P53985	P53985 [463-479]	P53985 1xPhospho [S/T]	0	1925.87	1	73787.9	41073.3			86843.3				50396.8			40760.9				117934	56391.2		High	High	Peak Found	High	High	Not Found	High	Not Found	High	High	High	High	High	Peak Found	High	High	Peak Found	384.4	2.55	44.68
[K].GSLGGGFSSGGFSGGSFSR.[G]	1xPhospho [S2]	1	1	2	P13645	P13645 [41-59]	P13645 1xPhospho [S42]	0	1787.74	0																		No Quan Values	Not Found	Not Found	Not Found	Not Found	Not Found	Not Found	Not Found	Not Found	Not Found	Not Found	Not Found	Not Found	Not Found	Not Found	Not Found	High	Not Found	372.9	3.42
[R].SGSPSDNSGAEEMEVSLAK.[P]	1xPhospho [S]; 1xOxidation [M13]	1	2	18	P31749	P31749 [122-140]	P31749 1xPhospho [S]	0	1990.79	0	170655	235086	118037					84777.8	202093		183404	111735				50067			High	High	High	Not Found	Not Found	Not Found	High	High	High	Not Found	High	High	Not Found	Not Found	High	Peak Found	Not Found	440.1		47.34
[R].YPSPPMGSVSAPNLPTAEDNLEYVR.[T]	1xPhospho [S/Y]; 1xOxidation [M6]	1	1	6	P46109	P46109 [105-129]	P46109 1xPhospho [S/Y]	0	2800.25	0		74626.8										84082.6							Not Found	High	Not Found	Not Found	Not Found	Not Found	Not Found	Not Found	Not Found	Not Found	Not Found	High	Not Found	Not Found	Not Found	Not Found	Not Found	353	2.93	76.19
[K].AADPPAENSSAPEAEQGGAE.[-]	1xPhospho [S10]	1	1	3	P67809	P67809 [305-324]	P67809 1xPhospho [S314]	0	1977.77	0																		No Quan Values	Not Found	Not Found	Not Found	Not Found	Not Found	Not Found	Not Found	Not Found	Not Found	Not Found	Not Found	Not Found	Not Found	Not Found	Not Found	Not Found	Not Found	332.3	2.8
[K].EQAEGSEPTSGTEGPEHSVNGPASPALNQGS.[-]	1xPhospho [S/T]	1	2	176	P08575-2	P08575-2 [1113-1143]	P08575-2 1xPhospho [S/T]	0	3101.3	0	1.95312e+06	2.19454e+06	751546	559884	45863.4	460810	480035	600613	419442	1.77342e+06	3.21402e+06	2.04517e+06	376265	1.56336e+06	3.90154e+06	92116.1	199818		High	High	High	High	Peak Found	High	High	High	High	High	High	High	High	High	High	Peak Found	High	329.6	4.51	48.09
[K].DSPLGPCRGESPPTPPGQPPISPK.[K]	1xCarbamidomethyl [C7]; 1xPhospho [S/T]	1	3	12	Q92835	Q92835 [950-973]	Q92835 1xPhospho [S/T]	1	2548.19	0																		No Quan Values	High	Not Found	Not Found	Not Found	Not Found	Not Found	Not Found	Not Found	Not Found	High	High	Not Found	Not Found	Not Found	High	Not Found	Not Found	478.3	2.73
[R].AAVVTSPPPTTAPHK.[E]	1xPhospho [T/S]	1	6	498	P35611-3	P35611-3 [7-21]	P35611-3 1xPhospho [T/S]	0	1553.77	3	2.78463e+06	1.68184e+06	2.05617e+06	888135	1.00632e+06	1.51375e+06	2.5421e+06	2.30419e+06	7.47757e+06	1.77555e+06	1.37578e+06	2.11996e+06	879768	1.95685e+06	1.29168e+06	1.30621e+06	782063		High	High	High	High	High	High	High	High	High	High	High	High	High	High	High	High	High	462.7	4.18	36.58
[K].TQTPPVSPAPQPTEER.[L]	2xPhospho [T/S]	1	3	36	Q14247-1	Q14247-1 [399-414]	Q14247-1 2xPhospho [T/S]	0	1894.8	0											46609								Not Found	Not Found	Not Found	Not Found	Not Found	Not Found	Not Found	Not Found	High	Not Found	High	Not Found	Not Found	Not Found	Not Found	Not Found	Not Found	395.6	2.78	48.36
[R].SGGGGGGGLGSGGSIR.[S]	1xPhospho [S]	1	1	9	P35527	P35527 [14-29]	P35527 1xPhospho [S]	0	1312.56	0																			Not Found	Not Found	Not Found	Not Found	Not Found	Not Found	Not Found	Not Found	Not Found	Not Found	Not Found	Not Found	Not Found	Not Found	Not Found	Not Found	Not Found	390.2	2.66	35.07
[R].LSSSWESLQPEPSHPY.[-]	1xPhospho [S]	1	1	466	P11277	P11277 [2122-2137]	P11277 1xPhospho [S]	0	1923.82	0	5.38106e+06	2.41288e+06	6.47481e+06	1.35774e+06	1.91075e+06	1.65188e+06	2.8357e+06	9.43297e+06	2.8613e+07	4.67032e+06	2.10892e+06	6.69859e+06	795524	2.37866e+06	4.4768e+06	5.84032e+06	1.54928e+06		High	High	High	High	High	High	High	High	High	High	High	High	High	High	High	High	High	392.2	2.62	72.08
[R].VGLSTPPPPAYESIIK.[A]	1xPhospho [T/S]	1	1	67	Q8N699	Q8N699 [215-230]	Q8N699 1xPhospho [T/S]	0	1748.89	0	342396	505682	121151	47984.1	73675	63034	224819	202014	209973	132059	356791	270665	200301	183118	251737	361514	123307		High	High	High	High	High	High	High	High	High	High	High	High	High	High	High	High	High	441.9	2.69	75.45
[R].VQEKPDSPGGSTQIQR.[Y]	1xPhospho [S7]	1	2	18	Q13459-1	Q13459-1 [1284-1299]	Q13459-1 1xPhospho [S1290]	0	1806.84	0	80933.1	64582.3	29401.2				17232.8	59696.9	82867.8	33032.8	91089.5	70546.1		14012.7	65151.3				Peak Found	High	High	Not Found	Not Found	Not Found	High	High	High	High	High	High	Not Found	Peak Found	High	Not Found	Not Found	419.8	2.79	31.77
[M].SYTPGVGGDPAQLAQR.[I]	1xAcetyl [N-Term]; 1xPhospho [T/S/Y]	1	1	34	O15400-2	O15400-2 [2-17]	O15400-2 1xAcetyl [N-Term]; 1xPhospho [T/S/Y]	0	1738.78	0		30186.1					37583.2		174793			154842	33442.3		111489	38284.4	40301.4		High	High	Not Found	Not Found	Not Found	Not Found	Peak Found	Not Found	Peak Found	Not Found	Not Found	High	Peak Found	Not Found	High	Peak Found	Peak Found	404.1		63.74
[K].SEESIVPRPEGK.[G]	1xPhospho [S]	1	1	666	Q96PL5	Q96PL5 [418-429]	Q96PL5 1xPhospho [S]	0	1407.65	4	899411	801311	1.50353e+06	684667	616970	301813	689111	767347	2.66401e+06	923378	1.06092e+06	1.29999e+06	897307	622050	1.28281e+06	626459	511614		High	High	High	High	High	High	High	High	High	High	High	High	High	High	High	High	High	598.1	2.81	48.07
[K].DYEEVGVDSVEGEGEEEGEE.[Y]	1xPhospho [S9]	1	1	12	P68363	P68363 [431-450]	P68363 1xPhospho [S439]	0	2265.81	0	246124	345150					52933.3		162066			161639							High	High	High	Not Found	Not Found	Not Found	High	High	High	Not Found	High	High	Not Found	Not Found	Not Found	Not Found	High	381.1		59.48
[R].GLMAGGRPEGQYSEDEDTDTDEYK.[E]	2xPhospho [T18; S/Y]; 1xOxidation [M3]	1	4	15	Q9NPQ8-2	Q9NPQ8-2 [418-441]	Q9NPQ8-2 2xPhospho [T435; S/Y]	0	2839.03	0																			High	High	Not Found	Not Found	Not Found	Not Found	Not Found	Not Found	High	Not Found	High	Not Found	Not Found	Not Found	High	Not Found	Not Found	353.5	3.65	47.13
[R].NSLPVPVLETYNTCDTPPPLNNLTPYRDDGK.[E]	1xCarbamidomethyl [C14]; 1xPhospho [T16]	1	2	2	Q9Y6W5	Q9Y6W5 [114-144]	Q9Y6W5 1xPhospho [T129]	1	3580.67	0																		No Quan Values	Not Found	Not Found	Not Found	Not Found	Not Found	Not Found	Not Found	Not Found	Not Found	Not Found	Not Found	High	Not Found	Not Found	Not Found	Not Found	Not Found	561.3	3.33
[K].EPNSENVDISSGGGVTGWK.[S]	1xPhospho [S]	1	1	20	P61026	P61026 [178-196]	P61026 1xPhospho [S]	0	2012.86	0	179456	85564.2	65925.6				36527	125209	143309		324981	147020			144161	41564.5			High	Peak Found	High	Not Found	Not Found	Not Found	High	High	High	Not Found	High	High	Not Found	Not Found	High	High	Not Found	383.7	2.76	62.79
[K].EEPLSEEEPCTSTAIASPEK.[K]	1xCarbamidomethyl [C10]; 1xPhospho [S5]	1	1	6	Q9Y2X3	Q9Y2X3 [498-517]	Q9Y2X3 1xPhospho [S502]	0	2283.96	0																			Not Found	Not Found	Not Found	Not Found	Not Found	Not Found	Not Found	Not Found	Not Found	Not Found	Not Found	Not Found	Not Found	Not Found	Not Found	Not Found	Not Found	402.4	2.99	56.49
[R].VVQAPKEEEEDEQEASEEKASEEEK.[A]	1xPhospho [S]	1	1	12	Q9UK55	Q9UK55 [41-65]	Q9UK55 1xPhospho [S]	2	2956.25	0			145226											44117.6	117002	153746	157190		Not Found	Not Found	High	Not Found	Not Found	Not Found	Not Found	Not Found	High	Not Found	Not Found	Not Found	Not Found	High	High	High	High	524.8	3.49	39.83
[R].ATWLSLFSSEESNLGANNYDDYR.[M]	1xPhospho [S8]	1	1	2	P04004	P04004 [399-421]	P04004 1xPhospho [S406]	0	2732.15	0																		No Quan Values	Not Found	Not Found	Not Found	Not Found	Not Found	Not Found	Not Found	Not Found	Not Found	Not Found	Not Found	High	Not Found	Not Found	Not Found	Not Found	Not Found	285.5	2.92
[K].FQSCLSPEEPAPESPQVPEAPGGSAV.[-]	1xCarbamidomethyl [C4]; 1xPhospho [S]	1	3	16	Q99576-3	Q99576-3 [175-200]	Q99576-3 1xPhospho [S]	0	2747.19	0	245580	117428							215829		308165	170698			235218				High	High	Not Found	Not Found	Not Found	Not Found	Not Found	Not Found	High	Not Found	High	High	Not Found	Not Found	High	High	Not Found	312	2.48	71.74
[K].GGSYSQAACSDSAQGSDVSLTA.[-]	1xCarbamidomethyl [C9]; 2xPhospho [S/T/Y]	1	12	16	P30479	P30479 [341-362]	P30479 2xPhospho [S/T]	0	2278.82	0	2.04948e+06	42509.2						72042.5			501197				58601.3	113028			High	Peak Found	Not Found	Not Found	Not Found	Not Found	Not Found	Peak Found	Not Found	Not Found	High	Not Found	High	Not Found	Peak Found	Peak Found	Not Found	264	2.57	55.1
[K].SFSEDAVTDSSGSGTLPR.[A]	1xPhospho [S]	1	2	3	Q27J81-2	Q27J81-2 [1192-1209]	Q27J81-2 1xPhospho [S]	0	1892.79	0																		No Quan Values	Not Found	Not Found	Not Found	Not Found	Not Found	Not Found	Not Found	Not Found	Not Found	Not Found	Not Found	High	Not Found	Not Found	Not Found	Not Found	Not Found	467	3.66
[R].AGQSAAGAAPGGGVDTR.[D]	1xPhospho [S4]	1	2	26	P21333	P21333 [8-24]	P21333 1xPhospho [S11]	0	1522.66	0	65766.8	68748.9					33110				91438.3	77401.1			38119.9				High	High	Not Found	Not Found	Not Found	Not Found	High	Not Found	High	Not Found	High	High	Not Found	Not Found	High	High	Not Found	404.6	3.53	34
[K].ESSDPSSYNSSGQLMASK.[M]	1xPhospho [S/Y]; 1xOxidation [M15]	1	1	29	P25116	P25116 [390-407]	P25116 1xPhospho [S/Y]	0	1970.77	0	135259	51693.9	35541.6				51567	103706	105577	29852.1	55599	77437.8		24591.6	41858		38129.7		High	High	Peak Found	Not Found	Not Found	Not Found	High	High	High	Peak Found	High	High	Not Found	Peak Found	High	Not Found	High	414.6	2.59	38.94
[K].STSPPPSPEVWADSR.[S]	2xPhospho [S/T]	1	3	215	Q08495-1	Q08495-1 [90-104]	Q08495-1 2xPhospho [S/T]	0	1772.69	1	1.46912e+06	751213	288518	28100.1	69258	64877.7	150019	302253	1.95543e+06	230933	277348	250984	72871.4	189880	204503	51878.4			High	High	High	Peak Found	Peak Found	High	High	High	High	High	High	High	Peak Found	High	High	High	High	418.6	2.11	58.91
[K].VPEAIPPKPESPPPEVPEVLPPK.[E]	1xPhospho [S11]	1	1	2	Q8WZ42-12	Q8WZ42-12 [12470-12492]; [12721-12743]	Q8WZ42-12 1xPhospho [S12480]; 1xPhospho [S12731]	0	2523.31	0																		No Quan Values	Not Found	High	Not Found	Not Found	Not Found	Not Found	Not Found	Not Found	Not Found	Not Found	Not Found	Not Found	Not Found	Not Found	Not Found	Not Found	Not Found	315.4	1.78
[K].SALEAESESLDSFTADSDSTSR.[R]	1xPhospho [S]	1	2	4	Q96C24	Q96C24 [193-214]	Q96C24 1xPhospho [S]	0	2384.96	0																		No Quan Values	Not Found	High	Not Found	Not Found	Not Found	Not Found	Not Found	Not Found	Not Found	Not Found	Not Found	Not Found	Not Found	Not Found	Not Found	Not Found	Not Found	296.8	3.1
[R].QNSDPTSENPPLPTRIEK.[F]	1xPhospho [S3]	1	8	7	Q9UKE5-4	Q9UKE5-4 [638-655]	Q9UKE5-4 1xPhospho [S640]	1	2102.98	0	86516.9								69125										High	Peak Found	Not Found	Not Found	Not Found	Not Found	Not Found	Peak Found	High	Not Found	High	High	Not Found	Not Found	Not Found	Not Found	Not Found	532.9	2.34	52.04
[K].FQEQECPPSPEPTRK.[E]	1xCarbamidomethyl [C6]; 1xPhospho [S9]	1	4	80	P62070-4	P62070-4 [184-198]	P62070-4 1xPhospho [S192]	1	1909.82	1	929460	320848	445166	87961.5	103198	240754	415274	399002	292118	458894	966171	277323	354877	259530	425453	301062	158370		High	High	High	High	High	High	High	High	High	High	High	High	High	High	High	High	High	482	2.92	37.22
[K].VTAQGPGLEPSGNIANK.[T]	1xPhospho [S11]	1	2	4	P21333	P21333 [384-400]	P21333 1xPhospho [S394]	0	1732.83	0																		No Quan Values	Not Found	Not Found	Not Found	Not Found	Not Found	Not Found	Not Found	Not Found	High	Not Found	High	Not Found	Not Found	Not Found	Not Found	Not Found	Not Found	488.5	2.9
[M].AAAAAAAGDSDSWDADAFSVEDPVRK.[V]	1xAcetyl [N-Term]; 1xPhospho [S10]	1	1	2	O75822	O75822 [2-27]	O75822 1xAcetyl [N-Term]; 1xPhospho [S11]	1	2715.16	0																		No Quan Values	Not Found	High	Not Found	Not Found	Not Found	Not Found	Not Found	High	Not Found	Not Found	Not Found	Not Found	Not Found	Not Found	Not Found	Not Found	Not Found	361.5
[R].VEMPRQNSDPTSENPPLPTR.[I]	1xPhospho [S8]; 1xOxidation [M3]	1	8	13	Q9UKE5-4	Q9UKE5-4 [633-652]	Q9UKE5-4 1xPhospho [S640]	1	2361.05	0	129496	103861	45990.5	65852.8	48564.7	355586	45562.1	114022	105342		108373	99759.2	263653	63897.3			87697.1		High	High	Peak Found	Peak Found	Peak Found	Peak Found	Peak Found	Peak Found	High	Not Found	High	High	Peak Found	Peak Found	Not Found	Not Found	Peak Found	374	3.49	44.89
[K].GGSYSQAASSDSAQGSDMSLTACK.[V]	1xCarbamidomethyl [C23]; 2xPhospho [S/Y/T]; 1xOxidation [M18]	1	10	16	P30457	P30457 [341-364]	P30457 2xPhospho [S/Y/T]	0	2541.91	0		215551							349194			198778							Not Found	High	High	Not Found	Not Found	Not Found	Not Found	Not Found	High	Not Found	Not Found	High	Not Found	Not Found	Not Found	Not Found	Not Found	275.6	4.15	43.19
[K].NKPGPNIESGNEDDDASFK.[I]	1xPhospho [S9]	1	1	25	O60841	O60841 [206-224]	O60841 1xPhospho [S214]	0	2113.87	1	282183	112869					64959.3	90360.9	132760	52771	248812	106821		37205.3	120898		51624.4		High	High	Not Found	Not Found	Not Found	Not Found	High	High	High	High	High	High	Not Found	Peak Found	High	Not Found	Peak Found	366.3	3	46.34
[K].EEEIHIYQFPECDSDEDEDFK.[R]	1xCarbamidomethyl [C12]; 1xPhospho [S14]	1	1	2	Q8WYJ6-1	Q8WYJ6-1 [193-213]	Q8WYJ6-1 1xPhospho [S206]	0	2754.04	0																		No Quan Values	Not Found	High	Not Found	Not Found	Not Found	Not Found	Not Found	High	Not Found	Not Found	Not Found	Not Found	Not Found	Not Found	Not Found	Not Found	Not Found	550.1
[K].GLPSELSPAIEEEESK.[S]	1xPhospho [S7]	1	9	7	Q9Y6F6-7	Q9Y6F6-7 [483-498]	Q9Y6F6-7 1xPhospho [S489]	0	1794.8	0			116234			31363.9			130956				121464	52081.5		42090.6			High	Not Found	Peak Found	Not Found	Not Found	Peak Found	Not Found	Not Found	High	Not Found	Not Found	Not Found	Peak Found	Peak Found	Not Found	Peak Found	Not Found	579.2	2.53	57.6
[K].TDDVSEKTSLADQEEVR.[T]	1xPhospho [S]	1	3	29	Q9Y2Q0-2	Q9Y2Q0-2 [21-37]	Q9Y2Q0-2 1xPhospho [S]	1	2001.86	0	87341.8	88804.3	61049.2				45704.5		307430	56883.6	105407	126783		57167.8	207315	59307.8			High	High	High	Not Found	Not Found	Not Found	High	High	High	High	High	High	Not Found	High	High	High	Not Found	482.2	3.37	43.55
[K].DSYETSQLDDQSAETHSHK.[Q]	1xPhospho [S/Y/T]	1	5	55	P10451-1	P10451-1 [223-241]	P10451-1 1xPhospho [S/Y/T]	0	2257.89	0	144713	175576	39922.8	196276	377926	182899	207619	221320	99881.2	79444.3	64750.7	112239	263606	109258	159625	188240	281028		High	High	High	Peak Found	High	High	High	High	High	High	High	High	High	High	High	High	High	469.2	2.23	39.41
[R].AESGPDLRYEVTSGGGGTSR.[M]	1xPhospho [S3]	1	3	3	P15924-1	P15924-1 [20-39]	P15924-1 1xPhospho [S22]	1	2075.9	0																67652.6			Not Found	Not Found	High	Not Found	Not Found	Not Found	Not Found	Not Found	Not Found	Not Found	Not Found	Not Found	Not Found	Not Found	Not Found	High	Not Found	366.1	3.28	51.62
[K].EGHSLEMENENLVENGADSDEDDNSFLK.[Q]	1xPhospho [S19]; 1xOxidation [M7]	1	2	1	Q9UHB6	Q9UHB6 [668-695]	Q9UHB6 1xPhospho [S686]	0	3233.27	0		75489.8																	Not Found	High	Not Found	Not Found	Not Found	Not Found	Not Found	Not Found	Not Found	Not Found	Not Found	Not Found	Not Found	Not Found	Not Found	Not Found	Not Found	306.7		70.02
[R].TEAQDLCRASPEPPGPESSSR.[W]	1xCarbamidomethyl [C7]; 1xPhospho [S10]	1	2	27	Q9C0C2	Q9C0C2 [663-683]	Q9C0C2 1xPhospho [S672]	1	2351	0	44767.9		44119.1	41978	24096.8	30843		49059.2	52364.7	130652	74101.2	45468.8	67267.1		47161.7				High	Not Found	High	High	High	High	High	High	Peak Found	High	High	High	High	Not Found	High	Not Found	Not Found	487.2	3.07	42.87
[K].ASVPTIQDQASAMQLSQCAK.[N]	1xCarbamidomethyl [C18]; 1xPhospho [S16]; 1xOxidation [M13]	1	1	31	Q9Y490	Q9Y490 [1006-1025]	Q9Y490 1xPhospho [S1021]	0	2229.99	0	360632	328387	897113					954742	1.1859e+06	253985	563713	398169		88806.5	1.414e+06	112550			High	High	High	Not Found	Not Found	Not Found	Not Found	High	High	Peak Found	High	High	Not Found	Peak Found	High	High	Not Found	346	3.53	52.41
[K].TFPGFFSPMLGEFVSETESR.[G]	1xPhospho [S7]; 1xOxidation [M9]	1	2	2	P02671-1	P02671-1 [528-547]	P02671-1 1xPhospho [S534]	0	2361.01	0																		No Quan Values	Not Found	Not Found	Not Found	Not Found	Not Found	High	Not Found	Not Found	Not Found	Not Found	Not Found	Not Found	Not Found	Not Found	Not Found	Not Found	Not Found	346.2	3.09
[K].QPLTSPGSVSPSRDSSVPGSPSSIVAK.[M]	1xPhospho [S10]	1	2	2	Q08495-1	Q08495-1 [7-33]	Q08495-1 1xPhospho [S16]	1	2704.32	0																		No Quan Values	Not Found	Not Found	Not Found	Not Found	Not Found	Not Found	Not Found	Not Found	High	Not Found	Not Found	Not Found	Not Found	Not Found	Not Found	Not Found	Not Found	379.1	2.63
[R].ETTCSKESNEELTESCETK.[K]	2xCarbamidomethyl [C4; C16]; 2xPhospho [T/S]	2	3	280	P01042-2; P01042	P01042-2 [325-343]; P01042 [325-343]	P01042-2 2xPhospho [T/S]; P01042 2xPhospho [T/S]	1	2421.87	3	1.49102e+06	1.19233e+06	670325	1.84648e+06	1.24429e+06	652861	879700	766342	1.89326e+06	717962	1.2257e+06	863856	635223	637404	819166	665179	1.32758e+06	Shared	High	High	High	High	High	High	High	High	High	High	High	High	High	High	High	High	High	444.5	2.87	36.66
[M].ADRDSGSEQGGAALGSGGSLGHPGSGSGSGGGGGGGGGGGGSGGGGGGAPGGLQHETQELASK.[R]	1xAcetyl [N-Term]; 1xPhospho [S]	1	1	3	Q00577	Q00577 [2-64]	Q00577 1xAcetyl [N-Term]; 1xPhospho [S]	1	5297.27	0												133263							Not Found	Not Found	Not Found	Not Found	Not Found	Not Found	Not Found	High	Not Found	High	Not Found	High	Not Found	Not Found	Not Found	Not Found	Not Found	683.7		56.65
[R].LDSPPSFDNTTYTSLPLDSPSGK.[P]	1xPhospho [T/Y]	1	2	2	Q86YW5-1	Q86YW5-1 [234-256]	Q86YW5-1 1xPhospho [T/Y]	0	2519.12	0		74492.5													74500.7				Not Found	High	Not Found	Not Found	Not Found	Not Found	Not Found	Not Found	Not Found	Not Found	Not Found	Not Found	Not Found	Not Found	High	Not Found	Not Found	336.1		76.69
[K].MLAESDESGDEESVSQTDK.[T]	2xPhospho [S/T]; 1xOxidation [M1]	1	1	52	P22059	P22059 [186-204]	P22059 2xPhospho [S/T]	0	2232.78	0	1.31681e+06	193952			33061.7		108048	57561.2	456604		533379	241609		157421	243398	54908.7	76136.7		High	High	Not Found	Not Found	Peak Found	Not Found	High	High	High	Not Found	High	High	Not Found	Peak Found	High	Peak Found	High	329	5.27	41.31
[K].LSSSDRYSDASDDSFSEPR.[I]	1xPhospho [S/Y]	1	1	12	Q9NRF8	Q9NRF8 [561-579]	Q9NRF8 1xPhospho [S/Y]	1	2200.87	0	37091.4								89984.4		62372.2	39316.3			56582.5				Peak Found	High	Not Found	Not Found	Not Found	Not Found	Not Found	High	High	Not Found	High	High	Not Found	Not Found	High	Not Found	Not Found	435.2	3.26	48.42
[R].SSMQPDNSSDSDYDLHGAQRL.[-]	1xPhospho [S]; 1xOxidation [M3]	1	1	12	P06127	P06127 [475-495]	P06127 1xPhospho [S]	1	2418.95	0																		No Quan Values	Not Found	Not Found	High	Not Found	Peak Found	Peak Found	Not Found	High	Not Found	Not Found	High	Not Found	High	Not Found	High	High	High	437.3	2.2	52.94
[R].RPSALSQGRGQDLLSTVSIR.[Y]	2xPhospho [S/T]	1	1	201	P07359	P07359 [627-646]	P07359 2xPhospho [S/T]	1	2301.11	0	3.81378e+06	6.76997e+06	2.67306e+06	4.0721e+06	7.91458e+06	2.75033e+06	3.74857e+06	1.8279e+07	1.47686e+07	7.02474e+06	1.2186e+07	3.4215e+07	7.58154e+06	2.34216e+06	1.04791e+07	5.59036e+06	3.26225e+06		High	High	High	High	High	High	High	High	High	High	High	High	High	High	High	High	High	425.6	5.16	77.45
[K].QFTSSTSYNRGDSTFESK.[S]	1xPhospho [S/T/Y]	1	2	109	P02671-1	P02671-1 [582-599]	P02671-1 1xPhospho [S/T/Y]	1	2121.88	1	568312	83335.1	101385	1.36417e+06	489122	5.79198e+06	311558	4.7343e+06	620244	29127.8	100289		8.64562e+06	545955		3.73444e+06	921042		High	Peak Found	Peak Found	High	High	High	High	High	High	Peak Found	Peak Found	Not Found	High	High	Not Found	High	High	392	3.28	48.08
[R].SGSATPPARAPGAPPR.[S]	1xPhospho [T/S]	1	1	23	Q15599-3	Q15599-3 [4-19]	Q15599-3 1xPhospho [T/S]	1	1569.75	0	156705	48517.9	155686	120318	48104.2	102768	112450	117208	198879	99921.7	416345	163781	289906	97251.9	178155	84515.8	97491.9		High	High	High	High	Peak Found	Peak Found	Peak Found	High	Peak Found	Peak Found	Peak Found	High	Peak Found	Peak Found	Peak Found	High	High	383.9	2.43	33.55
[K].QISNLQQSISDAEQRGENALK.[D]	1xPhospho [S10]	1	1	1	P04264	P04264 [418-438]	P04264 1xPhospho [S427]	1	2409.14	0												74427.3							Not Found	Not Found	Not Found	Not Found	Not Found	Not Found	Not Found	Not Found	Not Found	Not Found	Not Found	High	Not Found	Not Found	Not Found	Not Found	Not Found	373.5		74.63
[K].ESSDDDTPFDGSNYLADK.[V]	1xPhospho [S/T]	1	2	10	Q7Z401-1	Q7Z401-1 [1097-1114]	Q7Z401-1 1xPhospho [S/T]	0	2055.77	0																		No Quan Values	High	Not Found	Not Found	Not Found	Not Found	Not Found	Not Found	Not Found	High	Not Found	High	High	Not Found	Not Found	Not Found	Not Found	Not Found	381.9	3.11
[K].SALEAESESLDSFTADSDSTSRRDSLDK.[S]	1xPhospho [S]	1	2	5	Q96C24	Q96C24 [193-220]	Q96C24 1xPhospho [S]	2	3099.33	0								90994.3				256904							Not Found	Not Found	Not Found	Not Found	Not Found	Not Found	Not Found	High	Not Found	Not Found	Not Found	High	Not Found	Not Found	Not Found	Not Found	Not Found	343.3	2.9	67.43
[R].SQSLPNSLDYTQTSDPGR.[H]	1xPhospho [S/Y]	1	1	82	Q96TC7	Q96TC7 [44-61]	Q96TC7 1xPhospho [S/Y]	0	2045.88	0							130315		177092		179699	178330				261278			Not Found	Not Found	Not Found	Not Found	Not Found	Not Found	Peak Found	High	High	Not Found	High	High	Not Found	Not Found	High	High	Not Found	485.5	3.48	54.45
[K].SQEPIPDDQKVSDDDK.[E]	1xPhospho [S12]	1	1	84	Q86UE4	Q86UE4 [415-430]	Q86UE4 1xPhospho [S426]	1	1895.79	0	378223	301030	150373	23933.1	33331.1	26022.7	91549.9	273735	1.47525e+06	213490	653198	415445	30998.3	128942	590608	215592	121256		High	High	High	High	Peak Found	High	High	High	High	High	High	High	High	High	High	High	Peak Found	476.1	3.29	37.56
[R].DLPTGADELPAPGSPEMER.[A]	1xPhospho [S14]; 1xOxidation [M17]	1	1	50	Q5UE93	Q5UE93 [345-363]	Q5UE93 1xPhospho [S358]	0	2077.88	0	153960	197634	37751.2					48057.1	189472	31260.7	361830	75004.1			51049.5				High	High	High	Not Found	Not Found	Not Found	Not Found	High	High	Peak Found	High	High	Not Found	Not Found	High	Not Found	Not Found	347.6	2.7	59.47
[K].VKSPELQAEAK.[S]	1xPhospho [S3]	1	1	177	P02652	P02652 [52-62]	P02652 1xPhospho [S54]	1	1279.63	1	1.06903e+06	1.25751e+06	1.02948e+06	1.02676e+06	527951	271912	443213	1.50595e+06	1.43441e+06	2.12073e+06	1.22746e+06	1.47311e+06	570419	755315	402292	1.29932e+06	1.49758e+06		High	High	High	High	High	High	High	High	High	High	High	High	High	High	High	High	High	595	2.9	32.4
[K].MAREPATLKDSLEQDLNNMNK.[F]	1xPhospho [S11]; 1xOxidation [M]	1	1	29	Q6Q788	Q6Q788 [49-69]	Q6Q788 1xPhospho [S59]	2	2514.14	1				94340.9		60741.8		230886		190438		294104							Not Found	Not Found	Not Found	Peak Found	Not Found	High	Not Found	High	Not Found	High	Not Found	High	Not Found	Not Found	Peak Found	Not Found	Not Found	467.5	2.37	63.07
[K].EAEEESSGGEEEDEDENIEVVYSK.[A]	1xPhospho [S]	1	1	7	P55010	P55010 [384-407]	P55010 1xPhospho [S]	0	2782.06	0																		No Quan Values	Not Found	High	Not Found	Not Found	Not Found	Not Found	Not Found	Not Found	Not Found	Not Found	High	High	Not Found	Not Found	Not Found	Not Found	Not Found	311	2.28
[K].GGSYSQAASSDSAQGSDVSLT.[A]	1xPhospho [S]	1	1	45	P30475	P30475 [341-361]	P30475 1xPhospho [S]	0	2054.82	0	2.65384e+06				160225	80761.6		2.48469e+06	1.71545e+06	261229	3.13715e+06		352947	395079	742142	727494	254425		High	Not Found	Not Found	Not Found	High	High	Not Found	High	High	High	High	Not Found	High	High	High	High	High	336.5		53.91
[M].SEGESQTVLSSGSDPK.[V]	1xAcetyl [N-Term]; 1xPhospho [S/T]	1	1	52	Q9UHY1	Q9UHY1 [2-17]	Q9UHY1 1xAcetyl [N-Term]; 1xPhospho [S/T]	0	1729.72	0	96525.2	102429		99096		51016	83119.1	43276.6	152372	78236.6	46191.8	207750	59606.1		67490.9				High	High	High	Peak Found	Not Found	Peak Found	Peak Found	Peak Found	High	High	High	High	Peak Found	Not Found	High	Not Found	Not Found	372.8		53.94
[R].YNDWSDDDDDSNESK.[S]	1xPhospho [S5]	1	1	17	Q9UH62	Q9UH62 [57-71]	Q9UH62 1xPhospho [S61]	0	1884.61	0									76240.4		104806	38870.5			99217.2				High	Not Found	Not Found	Not Found	Not Found	Not Found	Not Found	Not Found	High	Not Found	High	High	Not Found	Not Found	High	Not Found	Not Found	492.4	3.02	42.3
[R].ESDKEEPVTPTSGGGPMSPQDDEAEEESDNELSSGTGDVSK.[D]	1xPhospho [T/S]; 1xOxidation [M17]	1	3	6	Q5R372	Q5R372 [463-503]	Q5R372 1xPhospho [T/S]	1	4319.73	0																		No Quan Values	High	Not Found	Not Found	Not Found	Not Found	Not Found	Not Found	Not Found	Not Found	Not Found	Not Found	High	Not Found	Not Found	Not Found	Not Found	Not Found	326.3	3.18
[R].TATVSSPLTSPTSPSTLSLK.[S]	1xPhospho [S/T]	1	2	5	Q9UBW5-1	Q9UBW5-1 [268-287]	Q9UBW5-1 1xPhospho [S/T]	0	2055.03	0																		No Quan Values	Not Found	High	Not Found	Not Found	Not Found	Not Found	Not Found	Not Found	Not Found	Not Found	Not Found	High	Not Found	Not Found	High	Not Found	Not Found	311.2	2.31
[R].VASMAQSAPSEAPSCSPFGK.[K]	1xCarbamidomethyl [C15]; 1xPhospho [S]; 1xOxidation [M4]	1	3	13	Q00013-1	Q00013-1 [228-247]	Q00013-1 1xPhospho [S]	0	2104.87	0	96677.9	27871.9	58944.4			98340.5			29154.3	16472.3		58749.7	268579	91956.8	22451				High	High	Peak Found	Not Found	Not Found	Peak Found	High	Not Found	High	Peak Found	High	High	Peak Found	Peak Found	Peak Found	Not Found	Not Found	306.8	2.11	48.47
[R].AQSTDSLGTSGSLQSK.[A]	1xPhospho [T/S]	1	2	7	Q15276-2	Q15276-2 [405-420]	Q15276-2 1xPhospho [T/S]	0	1646.73	0																			Not Found	Not Found	Not Found	Not Found	Not Found	Not Found	Not Found	Not Found	Not Found	Not Found	Not Found	Not Found	Not Found	Not Found	Not Found	Not Found	Not Found	453	3.29	42.71
[R].TSLDIEEYSDTEVQK.[N]	1xPhospho [Y/S/T]	1	1	7	P51580	P51580 [6-20]	P51580 1xPhospho [Y/S/T]	0	1836.78	0																		No Quan Values	High	Not Found	Not Found	Not Found	Not Found	Not Found	High	Not Found	Not Found	Not Found	High	High	Not Found	Not Found	Not Found	Not Found	Not Found	458.9	2.49
[K].ENMAQESSIQEQGVTSNTSDSESSSK.[G]	1xPhospho [S/T]; 1xOxidation [M3]	1	2	3	Q92796-2	Q92796-2 [277-302]	Q92796-2 1xPhospho [S/T]	0	2856.14	0																		No Quan Values	Not Found	Not Found	Not Found	Not Found	Not Found	Not Found	Not Found	High	Not Found	Not Found	High	Not Found	Not Found	Not Found	Not Found	Not Found	Not Found	260.1	1.06
[R].GPGPGTEPALCGSGPSSPQQAPPAVHSGPC.[-]	2xCarbamidomethyl [C11; C30]; 1xPhospho [S/T]	1	2	10	O95866-2	O95866-2 [208-237]	O95866-2 1xPhospho [S/T]	0	2934.25	0																		No Quan Values	Not Found	Not Found	Not Found	Not Found	Not Found	Not Found	Not Found	Not Found	Not Found	Not Found	High	High	Not Found	Not Found	Not Found	Not Found	Not Found	264.2	1.67
[K].ESTESSNTTIEDEDVK.[A]	1xPhospho [T/S]	1	6	18	Q13557-8	Q13557-8 [329-344]	Q13557-8 1xPhospho [T/S]	0	1863.74	0	160549							180569			150326		172137	28053.3	187182				High	Not Found	Not Found	Not Found	Not Found	Not Found	Not Found	High	High	Not Found	High	High	Peak Found	Peak Found	High	Not Found	Not Found	504.5	3.54	39.45
[K].LNSSGSSEDSFVEIR.[M]	1xPhospho [S]	1	3	33	Q96CV9-1	Q96CV9-1 [168-182]	Q96CV9-1 1xPhospho [S]	0	1706.73	0	214659	344115	149632	68752.1	243264	276798					285531	165443	158256		127605		71730.2		High	High	Peak Found	Peak Found	Peak Found	Peak Found	Not Found	Not Found	High	High	High	High	High	High	High	High	High	519	3.45	54.38
[R].QALDSEEEEEDVAAK.[E]	1xPhospho [S5]	1	1	77	Q8NC44	Q8NC44 [381-395]	Q8NC44 1xPhospho [S385]	0	1742.7	1			35408.8				18763.2		114963		124954	91299.1			205295				Not Found	Not Found	Peak Found	Not Found	Not Found	Not Found	Peak Found	Not Found	High	High	High	High	Not Found	Not Found	High	Not Found	Not Found	436.1	4.05	46.32
[K].LLSPQMSGEEEDSDLAAK.[L]	1xPhospho [S]; 1xOxidation [M6]	1	1	57	P42858	P42858 [1868-1885]	P42858 1xPhospho [S]	0	2015.85	1	118753	97131.2			24325.9		30689.1	79576.4	147923	41920.7	132244	118531		40434.6	82549.4	46085.7			High	High	High	Not Found	Peak Found	Not Found	Peak Found	High	High	Peak Found	High	High	Not Found	Peak Found	High	High	Not Found	433	3.23	52.79
[K].LFESSENIEDSNNPK.[T]	1xPhospho [S]	1	2	63	P34910	P34910 [291-305]	P34910 1xPhospho [S]	0	1802.75	0															141589		55344.8		High	Not Found	Not Found	Not Found	Not Found	High	High	Not Found	Not Found	High	High	High	Not Found	High	High	Not Found	High	423.5	2.73	52.6
[R].RYQSSPAKPDSSFYK.[G]	1xPhospho [S/Y]	1	2	360	P02730	P02730 [346-360]	P02730 1xPhospho [S/Y]	1	1840.83	6	3.2845e+06	1.07062e+06	8.05325e+06	2.80956e+06	2.92613e+06	1.025e+06	1.2343e+06	5.27791e+06	8.09552e+06	3.03665e+06	5.63614e+06	5.35386e+06	1.23137e+06	3.28474e+06	3.47299e+06	1.52362e+06	2.59051e+06		High	High	High	High	High	High	High	High	High	High	High	High	Peak Found	High	High	High	Peak Found	421.6	3.17	49.8
[R].GGQGDPAVPAQQPADPSTPERQSSPSGSEQLVR.[R]	1xPhospho [S17]	1	1	1	O15231-3	O15231-3 [431-463]	O15231-3 1xPhospho [S447]	1	3410.56	0																		No Quan Values	Not Found	High	Not Found	Not Found	Not Found	Not Found	Not Found	Not Found	Not Found	Not Found	Not Found	Not Found	Not Found	Not Found	Not Found	Not Found	Not Found	344.8
[R].SPGSPVGEGTGSPPK.[W]	2xPhospho [S4; T/S]	1	6	37	P35611-3	P35611-3 [355-369]	P35611-3 2xPhospho [S358; T/S]	0	1513.6	1									101305										Peak Found	Peak Found	Peak Found	Peak Found	Peak Found	Peak Found	Peak Found	Not Found	High	Not Found	Not Found	Not Found	Peak Found	Not Found	Not Found	Not Found	Peak Found	368	2.95	43.92
[K].DPAGCLNEGMAPPTPPK.[N]	1xCarbamidomethyl [C5]; 1xPhospho [T14]; 1xOxidation [M10]	1	4	34	O60229-6	O60229-6 [171-187]	O60229-6 1xPhospho [T184]	0	1847.77	1	67601.5	54540.2							39113.3		38504.6	47853.3							High	High	Not Found	Not Found	Not Found	Not Found	Not Found	High	High	Not Found	High	High	Not Found	Not Found	Not Found	Not Found	Not Found	364.7	2.76	50.34
[K].DPGLEPGPDSPGGSSPPR.[R]	1xPhospho [S10]	1	1	16	Q92508	Q92508 [1382-1399]	Q92508 1xPhospho [S1391]	0	1798.76	0																			Not Found	Not Found	Not Found	Not Found	Not Found	Not Found	Not Found	Not Found	Not Found	Not Found	Not Found	Not Found	Not Found	Not Found	Not Found	Not Found	Not Found	371.4	2.55	49.14
[R].SSPAADAQEENLYAAVK.[DH]	1xPhospho [S2]	1	7	3	Q8NHL6-2	Q8NHL6-2 [522-538]	Q8NHL6-2 1xPhospho [S523]	0	1843.81	0																		No Quan Values	Not Found	Not Found	Not Found	Not Found	Not Found	Not Found	Not Found	Not Found	Not Found	Not Found	High	Not Found	Not Found	Not Found	High	Not Found	Not Found	379.1	2.32
[R].LLDLPAAASSEDIERS.[-]	1xPhospho [S]	1	1	72	P22466	P22466 [108-123]	P22466 1xPhospho [S]	1	1766.82	0	664987	982830	3.20014e+06	538428	699919	795942	717893	575760	618012	939916	589070	1.16435e+06	2.05983e+06	664942	534418	1.17906e+06	452707		High	High	Peak Found	High	Peak Found	Peak Found	Peak Found	High	Peak Found	Peak Found	Peak Found	High	High	High	High	Peak Found	High	569	3.93	71.84
[R].IAFDAESEPNNSSGSMEK.[R]	1xPhospho [S15]; 1xOxidation [M16]	1	1	38	Q92556-1	Q92556-1 [330-347]	Q92556-1 1xPhospho [S344]	0	2008.78	0	309283	291148	89903.9				70196.3	150408	124036	71058.5	384369	206795		42590.3	99507.7		61756.9		High	High	High	Not Found	Not Found	Not Found	High	High	High	High	High	High	Not Found	Peak Found	Peak Found	Not Found	High	396.9	2.97	48.8
[R].VVSSTSEEEEAFTEK.[F]	1xPhospho [S]	1	5	15	Q8N573-5	Q8N573-5 [198-212]	Q8N573-5 1xPhospho [S]	0	1751.73	0	145274								144856		91579.6	63868.6							High	High	Not Found	Not Found	Not Found	Not Found	Not Found	Not Found	High	Not Found	High	High	Not Found	Not Found	High	Not Found	Not Found	391.4	2.89	55.05
[K].LLESPGVEAGEGEAEK.[E]	1xPhospho [S4]	1	2	2	Q6NYC8	Q6NYC8 [365-380]	Q6NYC8 1xPhospho [S368]	0	1694.75	0																		No Quan Values	Not Found	Not Found	Not Found	Not Found	Not Found	Not Found	Not Found	Not Found	Not Found	Not Found	High	Not Found	Not Found	Not Found	Not Found	Not Found	Not Found	399	2.31
[K].VDNSSLTGESEPQTR.[S]	1xPhospho [S]	1	9	28	P20648	P20648 [224-238]	P20648 1xPhospho [S]	0	1699.72	0	41687.9	36056.7					15996.6	39839.4	54020	23470.2	39054				24011				High	Peak Found	Not Found	Not Found	Not Found	Not Found	Peak Found	High	High	Peak Found	High	Not Found	Not Found	Not Found	Peak Found	Not Found	Not Found	382.9	2.26	39.16
[K].VDNALQSGNSQESVTEQDSK.[D]	1xPhospho [S/T]	2	2	17	P01834; P0DOX7	P01834 [43-62]; P0DOX7 [150-169]	P01834 1xPhospho [S]; P0DOX7 1xPhospho [S]	0	2215.94	1																		Shared	Not Found	Not Found	Peak Found	Peak Found	Not Found	Peak Found	Peak Found	Not Found	Not Found	Peak Found	High	Not Found	Not Found	Peak Found	Not Found	Not Found	Not Found	276	1.84	43.24
[R].SGSGYEGSTSWK.[A]	1xPhospho [Y/S/T]	1	1	67	P0C7M8	P0C7M8 [48-59]	P0C7M8 1xPhospho [Y/S/T]	0	1325.5	0	1.43161e+06	517232	876638	12538.2			22366.8	567894	860932	74188	1.04696e+06	302992		16940.1	228128	36211.3			High	High	High	Peak Found	Peak Found	Peak Found	Peak Found	High	High	Peak Found	High	High	Not Found	Peak Found	High	High	Peak Found	571.3	3.6	46.71
[K].CSGPGLSPGMVR.[A]	1xCarbamidomethyl [C1]; 1xPhospho [S]; 1xOxidation [M10]	1	2	542	P21333	P21333 [1453-1464]	P21333 1xPhospho [S]	0	1313.54	11	3.96058e+07	3.492e+07	1.42223e+07	2.79626e+06	2.57187e+06	3.76337e+06	1.29412e+07	2.8993e+07	9.33533e+07	1.29118e+07	5.80827e+07	4.12456e+07	2.86018e+06	5.38236e+06	2.45164e+07	1.30872e+07	6.49121e+06		High	High	High	High	High	High	High	High	High	High	High	High	High	High	High	High	High	571	3.13	46.11
[K].GEAQPAASPGPSLR.[S]	1xPhospho [S8]	1	2	92	Q9BYB0	Q9BYB0 [381-394]	Q9BYB0 1xPhospho [S388]	0	1417.65	0	235487	79225.7	88893.9	167797	119537	201481	204568	175013	207515	159047	260253	205403	336655	84801.1	178243	95848.5	81184.8		High	High	High	High	High	High	High	High	High	High	High	High	High	High	High	High	High	569.7	2.74	41.81
[K].SPVNEDNQDGVTHSDGAGNLDEEQDSEGETYEDIEASK.[E]	2xPhospho [T/S]	1	3	30	O15117-3	O15117-3 [442-479]	O15117-3 2xPhospho [T/S]	0	4240.61	0	566767	496950			183458		159084	398007	243082		650006	209263		61050.7	304049		164956		High	High	Not Found	Not Found	High	Not Found	High	High	High	Not Found	High	High	Not Found	High	High	High	High	309.2	3.11	59.58
[R].IQQFDDGGSDEEDIWEEK.[H]	1xPhospho [S9]	1	1	1	Q5H9R7-3	Q5H9R7-3 [529-546]	Q5H9R7-3 1xPhospho [S537]	0	2219.87	0																		No Quan Values	Not Found	Not Found	Not Found	Not Found	Not Found	Not Found	Not Found	Not Found	High	Not Found	Not Found	Not Found	Not Found	Not Found	Not Found	Not Found	Not Found	422.2
[K].QQGLEDAEQELLSDDASSVSQIQSQTQSPQNVPEK.[L]	1xPhospho [S]	1	1	5	Q9UEY8-1	Q9UEY8-1 [573-607]	Q9UEY8-1 1xPhospho [S]	0	3893.76	0																		No Quan Values	Not Found	Not Found	Not Found	Not Found	Not Found	Not Found	Not Found	Not Found	High	Not Found	Not Found	Not Found	Not Found	Not Found	Not Found	Not Found	Not Found	312	2.47
[M].SETAPLAPTIPAPAEK.[T]	1xAcetyl [N-Term]; 1xPhospho [T3]	1	1	1	P16402	P16402 [2-17]	P16402 1xAcetyl [N-Term]; 1xPhospho [T4]	0	1714.83	1									70567.2	92639.9				44221.6		154732			Not Found	Not Found	Not Found	Not Found	Not Found	Not Found	Not Found	Not Found	Peak Found	Peak Found	Not Found	Not Found	Not Found	Peak Found	Not Found	High	Not Found	400.7		70.47
[R].GDVFTMPEDEYTVYDDGEEK.[N]	2xPhospho [Y/T]; 1xOxidation [M6]	1	1	121	P04004	P04004 [65-84]	P04004 2xPhospho [Y/T]	0	2514.88	0	507627	562665	756426	391612	362080	247871	241389	365876	519305	872031	714370	568466	101527	70446.8	379959	80709.6	248954		High	High	High	High	High	High	High	High	High	High	High	High	High	High	High	High	High	314.4	2	70.52
[K].ESSSHHPGIAEFPSR.[G]	1xPhospho [S]	1	2	109	P02671-1	P02671-1 [559-573]	P02671-1 1xPhospho [S]	0	1717.73	1	953572		489323	510407	685736	1.75239e+06	475714	2.27539e+06	780370	811083	159777	313691	2.95151e+06	474600	206676	638369	511766		High	Peak Found	Peak Found	High	Peak Found	High	Peak Found	High	Peak Found	Peak Found	Peak Found	Peak Found	High	High	Peak Found	High	Peak Found	386.3	2.99	56.14
[R].AESPESSAIESTQSTPQK.[G]	1xPhospho [T/S]	1	2	4	Q9NTI5	Q9NTI5 [1356-1373]	Q9NTI5 1xPhospho [S]	0	1956.84	0																			Not Found	Not Found	Not Found	Not Found	Not Found	Not Found	Not Found	Not Found	Not Found	Not Found	Not Found	Not Found	Not Found	Not Found	Not Found	Not Found	Not Found	419.3	3.22	42.74
[K].SSTGSPTSPLNAEK.[L]	1xPhospho [S/T]	1	11	158	Q15746-4	Q15746-4 [1652-1665]	Q15746-4 1xPhospho [S/T]	0	1455.64	1	764312	860128	183880	29234.8		37814.2	149077	365498	662524	373811	426751	659673		89324.7	651784	173056	167497		High	High	High	High	High	High	High	High	High	High	High	High	Not Found	High	High	High	High	579.6	2.69	40.01
[R].GQPGPNHEEDADSYENMDNPDGPDPAWGGGGR.[M]	1xPhospho [Y/S]; 1xOxidation [M17]	1	2	10	P15391-1	P15391-1 [518-549]	P15391-1 1xPhospho [Y/S]	0	3434.29	0			90878.9					95154.5			157685				33246.5				High	Not Found	High	Not Found	Not Found	Not Found	Not Found	High	Not Found	Not Found	High	Not Found	Not Found	Not Found	High	Not Found	Not Found	327	3.4	53.47
[K].ASTPGAAAQIQEVK.[E]	1xPhospho [T/S]	1	2	164	P02730	P02730 [744-757]	P02730 1xPhospho [T/S]	0	1450.69	0	538975	231419	681959	214614	169874		134071	344124	1.55278e+06	359885	240964	404499		124838	346073	175451	71904.3		High	High	High	High	High	High	High	High	High	High	High	High	Not Found	High	High	High	High	530.2	3.47	46.23
[K].SCGETFNSITK.[R]	1xCarbamidomethyl [C2]; 1xPhospho [S/T]	1	3	58	Q5JSP0-2	Q5JSP0-2 [540-550]	Q5JSP0-2 1xPhospho [S/T]	0	1323.53	0	558303	329439	348464	426148	121767	314002	94268.3	455531	811920	132855	473881	224041	219352	155577	339243	365928	94761		High	High	High	Peak Found	Peak Found	Peak Found	High	High	High	High	High	High	Peak Found	High	High	High	High	523.6	3.39	46.3
[R].QASLEQANSFPR.[K]	1xPhospho [S]	1	1	131	Q8N699	Q8N699 [147-158]	Q8N699 1xPhospho [S]	0	1427.63	1	683381	819236	601930	145059	93779.9	210574	320636	933898	842265	204421	879418	529838	322812	248024	494545	262110	159592		High	High	High	High	High	High	High	High	High	High	High	High	High	High	High	High	High	537.9	3.33	53.03
[K].DVTEESVTEDDK.[R]	1xPhospho [S/T]	1	1	92	Q8TAD7	Q8TAD7 [23-34]	Q8TAD7 1xPhospho [S/T]	0	1446.55	0	54377.2		149897	92525.7	37834.8		161157				220039	87354.3	214849	82381.4	82851.5	118069	184659		Peak Found	Not Found	High	High	High	Not Found	High	Not Found	Not Found	Not Found	High	High	High	High	High	High	High	537	3.23	40.21
[K].SDGVYTGLSTR.[N]	1xPhospho [S/T/Y]	1	1	116	P30273	P30273 [61-71]	P30273 1xPhospho [S/Y/T]	0	1235.53	2	478207	783568	711447	188923	183521	567509	244696	786720	2.47852e+06	956774	1.14749e+06	752769	280186	392644	792431	412400	84081.7		High	High	Peak Found	High	Peak Found	High	High	High	High	High	High	High	High	High	High	High	High	531.2	2.85	48.16
[R].GVAPADSPEAPR.[R]	1xPhospho [S7]	1	1	87	Q9P2G1	Q9P2G1 [731-742]	Q9P2G1 1xPhospho [S737]	0	1246.55	0	360324	345582	129875	42089.3	55031.7	28125.5	150236	247722	268824	97652.8	310285	153134	62022.4	64952.8	199176	65661.5	83335.9		High	High	High	Peak Found	High	High	High	High	High	High	High	High	High	High	High	High	High	532.4	2.83	35.78
[R].NFSDNQLQEGK.[N]	1xPhospho [S3]	1	2	63	P37802	P37802 [161-171]	P37802 1xPhospho [S163]	0	1359.56	1	239549	299008	69011				51863.1	131170	293816	96930.6	296634	220103		62628.9	117535	112822	33344.9		High	High	High	Not Found	Not Found	Not Found	High	High	High	High	High	High	Not Found	Peak Found	High	High	High	530.8	2.8	44.64
[K].VIESEEITEVK.[D]	1xPhospho [S4]	1	1	133	Q92954-6	Q92954-6 [148-158]	Q92954-6 1xPhospho [S151]	0	1355.63	0			521213			4.78955e+06		2.20501e+06		51213.7		624450	2.23308e+06		423306	1.14487e+06			Not Found	Not Found	High	Not Found	Not Found	High	High	High	Not Found	Peak Found	Not Found	High	High	Not Found	High	High	Not Found	525	2.67	51.8
[K].SAYQEYDSDSDVPEELK.[R]	1xPhospho [S8]	1	2	5	Q96JG6	Q96JG6 [552-568]	Q96JG6 1xPhospho [S559]	0	2054.81	0																		No Quan Values	High	Not Found	Not Found	Not Found	Not Found	Not Found	Not Found	Not Found	High	Not Found	Not Found	High	Not Found	Not Found	Not Found	Not Found	Not Found	403.9	2.61
[K].GPAPAPQQCSEPETK.[W]	1xCarbamidomethyl [C9]; 1xPhospho [S10]	1	2	3	Q3YEC7-1	Q3YEC7-1 [483-497]	Q3YEC7-1 1xPhospho [S492]	0	1676.7	0																			Not Found	Not Found	Not Found	Not Found	Not Found	Not Found	Not Found	Peak Found	Not Found	Not Found	Peak Found	Not Found	Not Found	Peak Found	Peak Found	Not Found	Not Found	418.8	2.47	32.85
[K].PAPPPQSQSPEVEQLGR.[V]	1xPhospho [S]	1	1	3	P52948-1	P52948-1 [926-942]	P52948-1 1xPhospho [S]	0	1896.89	0																		No Quan Values	Not Found	Not Found	Not Found	Not Found	Not Found	Not Found	Not Found	Not Found	Not Found	Not Found	Not Found	Not Found	Not Found	Not Found	Not Found	Not Found	Not Found	381.7
[R].ETTCRKDSGEDPATCAFQR.[D]	2xCarbamidomethyl [C4; C15]; 1xPhospho [T/S]	1	1	28	Q13103	Q13103 [89-107]	Q13103 1xPhospho [T/S]	2	2308.93	0	358102	289086	155539	164430	231819	57099.2	86901.4	414651	896652	283875	596713	449478	307381	155011	502339	216793	223900		Peak Found	Peak Found	Peak Found	High	Peak Found	High	Peak Found	High	Peak Found	Peak Found	High	High	High	Peak Found	Peak Found	High	High	393.9	2.57	44.54
[R].VSSTSPSTGEHELSAGF.[-]	1xPhospho [S/T]	1	1	79	P32246	P32246 [339-355]	P32246 1xPhospho [S/T]	0	1772.74	1		289098	589355	227209	356602	170386	325168	449725		595237	441379	264743	273295	195742	902991		211950		High	High	High	High	High	High	High	High	Not Found	High	High	High	High	High	High	High	High	386.5	3.1	61.62
[K].ETAPEEPGSPAK.[S]	1xPhospho [S9]	1	1	62	P35612-1	P35612-1 [584-595]	P35612-1 1xPhospho [S592]	0	1292.54	0																			Not Found	Not Found	Not Found	Not Found	Not Found	Not Found	Not Found	Not Found	Not Found	Not Found	Not Found	Not Found	Not Found	Not Found	Not Found	Not Found	Not Found	576.7	2.51	31.69
[R].APSTYGGGLSVSSSR.[F]	1xPhospho [S3]	1	1	2	P02533	P02533 [42-56]	P02533 1xPhospho [S44]	0	1505.66	0																		No Quan Values	Not Found	Not Found	Not Found	Not Found	Not Found	Not Found	Not Found	Not Found	Not Found	Not Found	Not Found	Not Found	Not Found	Not Found	Not Found	High	Not Found	348.7	2.51
[K].LSSPAAFLPACNSPSK.[E]	1xCarbamidomethyl [C11]; 1xPhospho [S13]	1	5	18	Q86YS7-1	Q86YS7-1 [248-263]	Q86YS7-1 1xPhospho [S260]	0	1726.79	0	68189.9	98259.7	36202.9						97595.6		83571.9	60767.5			76814.1				Peak Found	High	Peak Found	Not Found	Not Found	Not Found	Not Found	Not Found	High	Not Found	High	High	Not Found	Not Found	High	Not Found	Not Found	344.6	1.9	70.32
[K].FSPGAPGGSGSQPNQK.[L]	1xPhospho [S]	1	2	19	Q15942	Q15942 [280-295]	Q15942 1xPhospho [S]	0	1595.68	0	69391.9	93912.5					23485.5	31709.3	133137		60444.8	80041.6			46686		19694.1		High	High	Not Found	Not Found	Not Found	Not Found	Peak Found	High	High	High	High	High	Not Found	Not Found	High	Not Found	Peak Found	358.1	1.49	37.36
[K].ATEDEGSEQKIPEATNR.[R]	1xPhospho [S/T]	1	1	53	P01008	P01008 [62-78]	P01008 1xPhospho [S/T]	1	1954.84	0	125868	138955	86665.4	40036.6	69364.3	29304.2	53109	46332	171818	130806				64204.9	59819.4	38919.5	81400.1		High	High	High	Peak Found	Peak Found	High	Peak Found	Peak Found	Peak Found	High	High	Not Found	Not Found	Peak Found	Peak Found	High	High	367.8	2.73	34.87
[K].SVSESHTSCPAESASDAAPLQR.[S]	1xCarbamidomethyl [C9]; 1xPhospho [S/T]	1	3	5	Q8WUA7	Q8WUA7 [143-164]	Q8WUA7 1xPhospho [S/T]	0	2366.99	0									110935						35222.2				Not Found	Not Found	Not Found	Not Found	Not Found	Not Found	Not Found	Not Found	High	Not Found	High	High	Not Found	Not Found	High	Not Found	Not Found	309.7	3.56	44.73
[K].PQSMFEPPQVSSPVQEK.[R]	1xPhospho [S]; 1xOxidation [M4]	1	1	11	Q9Y2D5-7	Q9Y2D5-7 [709-725]	Q9Y2D5-7 1xPhospho [S]	0	2010.89	0		195378			43388.4		68963.7					313543	362916						Not Found	Peak Found	Not Found	Not Found	Peak Found	Not Found	Peak Found	Not Found	Not Found	Not Found	High	Peak Found	Peak Found	Not Found	Not Found	Not Found	Not Found	370.3		53.92
[K].SRSPGSPVGEGTGSPPK.[W]	2xPhospho [S/T]	1	6	270	P35611-3	P35611-3 [353-369]	P35611-3 2xPhospho [S/T]	1	1756.73	4	411743	68407.7	218966	47562.7	50316.4		116124	384092	2.44963e+06	140916	162623	309821		161429	260451	49594.9	102823		High	Peak Found	High	Peak Found	High	Not Found	High	High	High	High	High	High	Not Found	High	High	High	Peak Found	544.5	3.69	33.74
[R].YEGSYALTSEEAERSDGDPVQPAVLQVHQTS.[-]	1xPhospho [T/S]	1	1	3	O95810	O95810 [395-425]	O95810 1xPhospho [T/S]	1	3443.53	0																		No Quan Values	Not Found	High	Not Found	Not Found	Not Found	Not Found	Not Found	Not Found	Not Found	Not Found	Not Found	High	Not Found	Not Found	Not Found	Not Found	Not Found	322.5	1.36
[K].EMLASDDEEDVSSK.[V]	1xPhospho [S5]; 1xOxidation [M2]	1	4	147	Q0ZGT2	Q0ZGT2 [76-89]	Q0ZGT2 1xPhospho [S80]	0	1650.61	3	2.5908e+06	1.64436e+06	775179	183908	83402.9	203613	369434	1.25332e+06	7.10382e+06	831615	2.51487e+06	1.67893e+06	267021	636005	2.62453e+06	546719	213242		High	High	High	High	High	High	High	High	High	High	High	High	High	High	High	High	High	531.1	3.64	39.26
[K].QSFDDNDSEELEDK.[D]	1xPhospho [S]	1	1	74	O60841	O60841 [106-119]	O60841 1xPhospho [S]	0	1750.63	0	170833	121815	58215.7					124510	125040	44106.4	183900	115313		49989.5	99999.7				High	High	High	High	Not Found	High	High	High	High	High	High	High	High	High	High	Not Found	High	530	3.6	47.66
[R].SLDGAAAVDSADR.[S]	1xPhospho [S]	2	7	567	P11171-1; P11171-5	P11171-1 [542-554]; P11171-5 [507-519]	P11171-1 1xPhospho [S]; P11171-5 1xPhospho [S]	0	1327.55	2	2.75096e+06	1.59545e+06	1.61642e+06	360768	362217	277682	723290	1.41397e+06	5.71059e+06	877460	1.78786e+06	1.87416e+06	50957.9	558987	1.52673e+06	756501	359702	Shared	High	High	High	High	High	High	High	High	High	High	High	High	Peak Found	High	High	High	High	536.1	3.45	46.71
[R].APSTYGGGLSVSSR.[F]	1xPhospho [S/T]	1	1	4	P08779	P08779 [42-55]	P08779 1xPhospho [S/T]	0	1418.63	1				48718	17102.3					25541.1		31546.9				61606.6			Not Found	Not Found	Not Found	Peak Found	Peak Found	Not Found	Not Found	Not Found	Not Found	Peak Found	Not Found	Peak Found	Not Found	Not Found	Not Found	High	Not Found	498.2	3.38	49.03
[K].LDQVVESPAIPR.[I]	1xPhospho [S7]	1	17	117	P16157-14	P16157-14 [850-861]	P16157-14 1xPhospho [S856]	0	1403.69	0	120064	131263	134673	48675.8	71838.6	202648	139146	333644	750316	150552	214593	72787.1	320586	78470.2	291667	143811			High	High	High	High	High	High	High	High	High	High	High	High	High	High	High	High	Not Found	557	3.03	53.07
[R].QSSPSGSEQLVR.[R]	1xPhospho [S]	1	9	11	O15231-3	O15231-3 [452-463]	O15231-3 1xPhospho [S]	0	1354.6	1	138089								142400		87478.3								High	High	High	Not Found	Not Found	Not Found	Not Found	Not Found	High	Not Found	High	Not Found	Not Found	Not Found	Not Found	Not Found	Not Found	542.5	2.89	38.86
[R].TSITPSSQDICR.[I]	1xCarbamidomethyl [C11]; 1xPhospho [S/T]	1	1	74	Q5T0T0	Q5T0T0 [70-81]	Q5T0T0 1xPhospho [S/T]	0	1444.61	0	218015	226687	132420	68230.5	59637.1	971234	114270	2.32511e+06	2.42574e+06	3.41102e+06	1.73408e+06	1.32246e+06	2.39095e+06	2.01586e+06	1.74738e+06	2.19714e+06	1.20419e+06		Peak Found	High	High	Peak Found	Peak Found	Peak Found	High	Peak Found	High	High	High	High	High	Peak Found	High	High	High	544.3	2.22	44.97
[R].AEQLQDAEEEKDDSNEEENK.[D]	1xPhospho [S14]	1	1	6	Q9H1E5	Q9H1E5 [238-257]	Q9H1E5 1xPhospho [S251]	1	2429.95	0		17194.4									47513				26837.8				Not Found	High	Not Found	Not Found	Not Found	Not Found	Not Found	Not Found	High	Not Found	Peak Found	High	Not Found	Not Found	High	Not Found	Not Found	465.8	3.38	34.53
[K].EKSPPDQPAVPHPPPSTPIK.[L]	1xPhospho [S3]	1	5	9	P35611-3	P35611-3 [629-648]	P35611-3 1xPhospho [S631]	1	2199.08	0								24710.7	206438										Not Found	Not Found	Not Found	Not Found	Not Found	Not Found	Not Found	Peak Found	High	Not Found	Not Found	Not Found	Not Found	Not Found	Not Found	Not Found	Not Found	405.3	2.18	49.68
[K].YLCIPAADSPSQNLTR.[H]	1xCarbamidomethyl [C3]; 1xPhospho [S]	1	2	6	Q9NRW4	Q9NRW4 [50-65]	Q9NRW4 1xPhospho [S]	0	1885.85	0																		No Quan Values	Not Found	Not Found	Not Found	Not Found	Not Found	Not Found	Not Found	High	High	Not Found	High	Not Found	Not Found	Not Found	Not Found	Not Found	Not Found	409.7	2.59
[R].AIGGGLSSVGGGSSTIK.[Y]	1xPhospho [S]	1	2	10	P02538	P02538 [534-550]	P02538 1xPhospho [S]	0	1527.74	0											93770.3								Not Found	Not Found	Not Found	Not Found	Not Found	Not Found	Not Found	Not Found	Not Found	Not Found	High	Not Found	Not Found	Not Found	Not Found	Not Found	Not Found	406.6	2.03	52.88
[K].GSGDSSQVTQVSPQR.[I]	1xPhospho [S]	1	3	7	P05106	P05106 [99-113]	P05106 1xPhospho [S]	0	1612.7	0	23246.8								78064.3		33109								High	High	Not Found	Not Found	Not Found	Not Found	Not Found	Not Found	High	Not Found	Peak Found	Not Found	Not Found	Not Found	Not Found	Not Found	Not Found	324.2	1.46	35.65
[K].DRGLDSGAETEEEK.[D]	1xPhospho [S/T]	1	2	44	P78559-1	P78559-1 [607-620]	P78559-1 1xPhospho [S/T]	1	1615.65	1	185275	156493	26048.6		24133.9			132695	295669	64121.7	174563	130855			132546				High	High	Peak Found	Not Found	Peak Found	Not Found	Not Found	High	High	Peak Found	High	High	Not Found	Not Found	High	Not Found	Not Found	602.8	3.41	31.06
[K].GGSYTQAASSDSAQGSDVSLTACK.[V]	1xCarbamidomethyl [C23]; 2xPhospho [S/T]	1	6	21	P30455	P30455 [341-364]	P30455 2xPhospho [S/T]	0	2507.96	0		96596.9	122734	86664.6			66842.1					112460							Peak Found	High	High	High	Peak Found	Peak Found	High	Peak Found	Peak Found	Peak Found	Peak Found	High	Not Found	Peak Found	Peak Found	Not Found	Not Found	230.9	3.12	49.87
[K].TYEDDSPEWFK.[E]	1xPhospho [S6]	1	1	122	P12259	P12259 [1685-1695]	P12259 1xPhospho [S1690]	0	1496.56	0	917467	842133	1.71989e+06	829803	560572	324296	529805	1.03315e+06	1.04034e+06	618169	954932	785113	678847	617667	492866	410723	384126		High	High	High	High	High	High	High	High	High	High	High	High	High	High	High	High	High	489.6	2.89	70.36
[K].DEILPTTPISEQK.[G]	1xPhospho [T7]	1	2	64	P23396-1	P23396-1 [215-227]	P23396-1 1xPhospho [T221]	0	1550.73	0	104418			145960					164728		59794.6	95813.7	45277.6			34760.3			Peak Found	High	Not Found	Peak Found	Not Found	Not Found	Not Found	Not Found	High	Not Found	High	Peak Found	Peak Found	Not Found	Not Found	High	Not Found	485.8	2.49	57.52
[R].TPQSPAPCVLLR.[A]	1xCarbamidomethyl [C8]; 1xPhospho [S/T]	1	1	48	Q9Y613	Q9Y613 [495-506]	Q9Y613 1xPhospho [S/T]	0	1418.69	0	121368	220389						89466.1	160545	64926.6	204592	186195			71520	43288.6			High	High	High	Not Found	Not Found	Not Found	Not Found	High	High	High	High	High	Not Found	Not Found	High	High	Not Found	555.2	2.5	62.52
[R].RRGSDPASGEVEASQLR.[R]	1xPhospho [S4]	1	3	110	Q8WWA1	Q8WWA1 [134-150]	Q8WWA1 1xPhospho [S137]	2	1894.88	1	2.21465e+06	1.22045e+06	2.25674e+06	4.1583e+06	2.13994e+06	1.71656e+06	5.10295e+06	731719	1.75296e+06	1.18563e+06	2.86706e+06	1.35057e+06	3.41604e+06	5.33258e+06	3.90658e+06	3.48235e+06	7.16662e+06		High	High	High	Peak Found	Peak Found	Peak Found	Peak Found	High	High	High	High	High	Peak Found	High	High	High	Peak Found	449.1	4.16	51.07
[R].DLFTESWDTQK.[A]	1xPhospho [S/T]	1	1	127	Q15762	Q15762 [285-295]	Q15762 1xPhospho [S/T]	0	1449.59	0	3.46629e+06	5.71405e+06	910635	433781	606422	570077	1.11948e+06	3.08014e+06	6.36744e+06	944748	8.14218e+06	5.7377e+06	289475	510598	4.73371e+06	1.88133e+06	1.15925e+06		High	High	High	High	High	High	High	High	High	High	High	High	High	High	High	High	High	535.2	3.14	77.46
[R].RPSQEQSASASSGQPQAPLNR.[E]	1xPhospho [S]	1	2	8	Q5T1M5	Q5T1M5 [954-974]	Q5T1M5 1xPhospho [S]	0	2276.04	0	16845.4	96530.1		92216.9	73645.1			355094	1.37365e+06	1.87276e+06	249811	471120		36475.6	239240	34852.4			Peak Found	High	Not Found	Peak Found	Peak Found	Not Found	Not Found	Peak Found	High	Peak Found	High	Peak Found	Not Found	High	High	Peak Found	Not Found	280.8	2.89	36.4
[R].SISGTPAETPACK.[S]	1xCarbamidomethyl [C12]; 1xPhospho [S/T]	1	3	21	Q9Y4D8-1	Q9Y4D8-1 [1073-1085]	Q9Y4D8-1 1xPhospho [S/T]	0	1398.6	0									112556		35031.8	14824.1			29254				Not Found	Not Found	Not Found	Not Found	Not Found	Not Found	Not Found	Not Found	High	Not Found	High	Peak Found	Not Found	Not Found	Peak Found	High	Not Found	453	2.85	38.52
[K].DSLSDDGVDLK.[T]	1xPhospho [S]	1	2	227	P07948-1	P07948-1 [10-20]	P07948-1 1xPhospho [S]	0	1243.51	6	4.18339e+06	2.42676e+06	2.40796e+06	769192	694409	763695	1.31128e+06	2.79817e+06	3.00571e+06	1.25505e+06	5.72803e+06	2.48742e+06	480865	1.18304e+06	2.77662e+06	1.27191e+06	1.02922e+06		High	High	High	High	High	High	High	High	High	High	High	High	High	High	High	High	High	456.5	2.62	55.66
[K].ESNEELTESCETK.[K]	1xCarbamidomethyl [C10]; 1xPhospho [S/T]	2	3	330	P01042-2; P01042	P01042-2 [331-343]; P01042 [331-343]	P01042-2 1xPhospho [S/T]; P01042 1xPhospho [S/T]	0	1635.61	0	1.16696e+06	2.18455e+06	3.81609e+06	3.37121e+06	2.88055e+06	1.25148e+06	3.79142e+06	950270	1.54704e+06	4.14931e+06	1.9057e+06	2.56919e+06	1.50176e+06	2.23754e+06	3.43648e+06	3.40064e+06	4.80537e+06	Shared	High	High	High	High	High	High	High	High	High	High	High	High	High	High	High	High	High	455.2	2.6	36.14
[R].ASPAPDDTDDTPQELK.[K]	1xPhospho [S2]	1	2	57	Q8WWN9	Q8WWN9 [410-425]	Q8WWN9 1xPhospho [S411]	0	1779.73	0	113609	119957	41817.4					84214.5	73713.5		113816	47027.7			66503				High	High	Peak Found	Not Found	Not Found	Not Found	Not Found	High	High	High	High	High	Not Found	Not Found	Peak Found	Not Found	Not Found	454.7	2.82	46.41
[K].FEDEGAGFEESSETGDYEEK.[A]	1xPhospho [S12]	1	1	2	P46821	P46821 [926-945]	P46821 1xPhospho [S937]	0	2334.84	0																		No Quan Values	Not Found	Not Found	Not Found	Not Found	Not Found	Not Found	Not Found	Not Found	Not Found	Not Found	High	Not Found	Not Found	Not Found	Not Found	Not Found	Not Found	356.1	2.81
[K].IDDIPGLSDTSPDLSSR.[S]	1xPhospho [S/T]	1	3	6	Q9UHW9	Q9UHW9 [22-38]	Q9UHW9 1xPhospho [S/T]	0	1867.83	0																		No Quan Values	Not Found	Not Found	Not Found	Not Found	Not Found	Not Found	Not Found	Not Found	Not Found	Not Found	High	Not Found	Not Found	Not Found	High	Not Found	Not Found	337	2.49
[K].EDIPPADLSDQVPDTESETR.[I]	1xPhospho [S/T]	1	1	73	P01024	P01024 [960-979]	P01024 1xPhospho [S/T]	0	2293.97	0																			Not Found	Not Found	Not Found	Not Found	Not Found	Not Found	Not Found	Not Found	Not Found	Not Found	Not Found	Not Found	Not Found	Not Found	Not Found	Not Found	Not Found	251.8	2.23	58.65
[R].YSILSESTPGSLSGTEQAEMK.[M]	2xPhospho [T8; S]; 1xOxidation [M20]	1	17	2	P16157-14	P16157-14 [1386-1406]	P16157-14 2xPhospho [T1393; S]	0	2390.97	0																		No Quan Values	Not Found	Not Found	Not Found	Not Found	Not Found	Not Found	Not Found	Not Found	High	Not Found	Not Found	Not Found	Not Found	Not Found	Not Found	Not Found	Not Found	252.3	2.19
[K].DSLEQDLNNMNK.[F]	1xPhospho [S2]; 1xOxidation [M10]	1	1	218	Q6Q788	Q6Q788 [58-69]	Q6Q788 1xPhospho [S59]	0	1516.6	7	6.36163e+06	3.41585e+06	2.95985e+06	6.69049e+06	2.92707e+06	3.05412e+06	2.55891e+06	5.33902e+06	4.77936e+06	4.20882e+06	1.87881e+06	4.25079e+06	1.08169e+07	2.14978e+06	2.68708e+06	3.75437e+06	2.97314e+06		High	High	High	High	High	High	High	High	High	High	High	High	Peak Found	High	High	High	High	510.7	3.14	48.95
[R].SLLEGEGSSGGGGR.[G]	1xPhospho [S8]	1	1	55	P13645	P13645 [451-464]	P13645 1xPhospho [S458]	0	1342.56	0	102498	372930	240787	275819	161056	54344.9	72826.6		371256	127952	152756	103027	310675	208951	90356.8	131537	75636.2		Peak Found	High	High	High	High	High	High	Not Found	High	High	Peak Found	High	High	High	High	High	High	501.5	2.83	44.23
[K].EASRSSPVEFECINEK.[K]	1xCarbamidomethyl [C12]; 1xPhospho [S]	1	1	38	O75131	O75131 [238-253]	O75131 1xPhospho [S]	1	1961.83	0	198268	184429	196974				84849.8	127531	322662	127799	216769	240018	85694.2	153035	192654	50761.5			High	High	High	Not Found	Not Found	High	High	High	High	High	High	High	High	High	High	High	Not Found	423	3	53.17
[R].SDLPGSDKDTEDGSAWK.[Q]	1xPhospho [S/T]	1	2	46	Q15599-3	Q15599-3 [164-180]	Q15599-3 1xPhospho [S]	1	1887.76	1	62353.8	60953.4	101457	78776.8	97292.8	36400.4	123570	55772.3	122460	30986.2	201511	65723.9	224646	38931.8	62192.4	96738.6	54007.9		High	High	High	High	High	High	High	High	High	Peak Found	High	High	High	High	High	High	High	494.8	2.41	49
[K].TCVADESAENCDK.[S]	2xCarbamidomethyl [C2; C11]; 1xPhospho [S7]	1	2	102	P02768-1	P02768-1 [76-88]	P02768-1 1xPhospho [S82]	0	1578.54	0	2.62445e+06	2.93643e+06	2.93217e+06	3.26304e+06	3.21775e+06	1.45964e+06	2.71729e+06	226184	349122	507642	249182	311348	233093	580247	851960	306459	331904		Peak Found	Peak Found	Peak Found	Peak Found	Peak Found	Peak Found	Peak Found	Peak Found	Peak Found	Peak Found	Peak Found	Peak Found	Peak Found	Peak Found	Peak Found	Peak Found	Peak Found	439.3	2.93	30.65
[K].IEDVGSDEEDDSGK.[D]	1xPhospho [S6]	2	2	139	P08238; Q58FF8	P08238 [250-263]; Q58FF8 [172-185]	P08238 1xPhospho [S255]; Q58FF8 1xPhospho [S177]	0	1574.57	0	218731	224959	220546	129435	98936	34101.8	517873		292711	85394	330072	319703	98663.3	144000	752165	448722	230888	Shared	High	High	High	High	High	High	High	High	High	High	High	High	High	High	High	High	High	432.2	2.63	35.9
[K].DGNGYISAAELR.[H]	1xPhospho [Y5]	1	1	22	P62158	P62158 [96-107]	P62158 1xPhospho [Y100]	0	1345.58	1		102698							177314	35505.4	125668	84862.4							High	Peak Found	Not Found	Not Found	Not Found	Not Found	Not Found	Not Found	Peak Found	Peak Found	Peak Found	Peak Found	Not Found	Not Found	Not Found	Not Found	Not Found	433.5	2.34	54.08
[K].ETPAATEAPSSTPK.[A]	1xPhospho [T/S]	1	2	10	P80723-2	P80723-2 [131-144]	P80723-2 1xPhospho [T/S]	0	1466.64	0			54889.4								81739.9		24208.5	22326.6	102049				Not Found	Not Found	High	Not Found	Not Found	Not Found	Not Found	Not Found	Not Found	Not Found	High	Not Found	Peak Found	Peak Found	High	Not Found	Not Found	426.5	1.98	30.97
[K].APVQPQQSPAAAPGGTDEK.[P]	1xPhospho [S8]	1	1	5	Q13200	Q13200 [9-27]	Q13200 1xPhospho [S16]	0	1928.87	0									46989.8										Not Found	Not Found	Not Found	Not Found	Not Found	Not Found	Not Found	Not Found	High	Not Found	Not Found	Not Found	Not Found	Not Found	Not Found	Not Found	Not Found	329.2		34.57
[K].CDSSPDSAEDVR.[K]	1xCarbamidomethyl [C1]; 1xPhospho [S]	1	1	119	P02765	P02765 [132-143]	P02765 1xPhospho [S]	0	1417.49	3	313353	258801	281519	273385	376314	130670	287627	230328	320619	303891	222545	232059	229349	314118	278149	233403	285767		Peak Found	High	Peak Found	Peak Found	Peak Found	Peak Found	High	Peak Found	Peak Found	Peak Found	Peak Found	Peak Found	Peak Found	Peak Found	Peak Found	Peak Found	Peak Found	499.7	3.05	32.3
[K].TPTPEPAEVETRK.[V]	1xPhospho [T]	1	1	81	Q9UHY1	Q9UHY1 [431-443]	Q9UHY1 1xPhospho [T]	1	1534.71	5	143167	151365	137768	23541.8	34942.4	24085.3	66240	155176	542646	191214	385249	323132		79412.1	143863	159651	49647.2		High	High	Peak Found	Peak Found	Peak Found	High	High	High	High	High	High	High	Not Found	Peak Found	High	High	High	572.7	2.98	36.65
[R].GNSLPCVLEQK.[I]	1xCarbamidomethyl [C6]; 1xPhospho [S3]	1	2	97	Q08495-1	Q08495-1 [331-341]	Q08495-1 1xPhospho [S333]	0	1324.6	1	773677	383916	381057	130161	260507	35676.2	322426	555055	1.25474e+06	371636	544965	561124		267147	550282	266045	259489		High	High	High	Peak Found	Peak Found	Peak Found	High	High	High	High	High	High	Not Found	High	High	High	High	385.4	3.02	54.85
[K].EEADENYNSVNTR.[M]	1xPhospho [S9]	1	2	56	Q12846	Q12846 [109-121]	Q12846 1xPhospho [S117]	0	1620.62	0									36496.6		32682.5								Not Found	Not Found	Not Found	Not Found	Not Found	Not Found	Not Found	Not Found	Peak Found	Not Found	Peak Found	Not Found	Not Found	Not Found	Not Found	Not Found	Not Found	397.6	3	34.29
[M].ANALASATCER.[C]	1xAcetyl [N-Term]; 1xCarbamidomethyl [C9]; 1xPhospho [S/T]	1	1	11	P48059	P48059 [2-12]	P48059 1xAcetyl [N-Term]; 1xPhospho [S/T]	0	1285.52	0	364036		37685.9				64974.8				63032.8			187806		38615.6	198474		High	High	Peak Found	Not Found	Not Found	Not Found	High	High	High	Not Found	High	High	Not Found	Peak Found	Not Found	Peak Found	Peak Found	395.3		55.6
[K].SDGVYTGLSTRNQETYETLK.[H]	2xPhospho [S/T/Y]	1	1	13	P30273	P30273 [61-80]	P30273 2xPhospho [S/T/Y]	1	2422.02	0		92209.5							123435		121240	99423.5			60835.8				High	High	Not Found	Not Found	Not Found	Not Found	Not Found	High	High	Not Found	High	High	Not Found	Not Found	High	Not Found	High	329.5	2.45	59.97
[R].IGSDPLAYEPK.[E]	1xPhospho [S3]	1	1	33	P19634-1	P19634-1 [701-711]	P19634-1 1xPhospho [S703]	0	1269.58	0	168300	778617	413445			391034		293939	1.23456e+06	356949	700051	858298	252532	263029	683031	439167	592389		Peak Found	High	Peak Found	Not Found	Not Found	Peak Found	Not Found	Peak Found	High	Peak Found	High	High	Peak Found	Peak Found	Peak Found	Peak Found	Peak Found	422.9	3.19	62.43
[K].SPSPPDGSPAATPEIR.[V]	1xPhospho [S/T]	1	11	98	O00499-11	O00499-11 [280-295]	O00499-11 1xPhospho [S]	0	1658.74	1	158052	128430	125980	541499	41116.4		117446	24781.3	31712.9	78967.1	195528	167360	93449.7	216913	85929.3				High	High	High	Peak Found	Peak Found	Not Found	High	Peak Found	Peak Found	Peak Found	High	High	Peak Found	Peak Found	Peak Found	Not Found	Not Found	373.2	2.94	53.38
[R].QQQQQQQQQQQQQQQQEQVSAHQEAGSSQAEPYLERPSPTR.[P]	1xPhospho [Y33]	1	1	15	O75064	O75064 [895-935]	O75064 1xPhospho [Y927]	0	4883.21	0	477356	579016	535391	437945	569409	403480	869389	311511	452040	636139	504974	724114	438479	659667	662218	451958	516195		Peak Found	Peak Found	High	High	High	High	High	High	High	High	High	High	High	High	Peak Found	Peak Found	Peak Found	429.6		26.87
[K].MVTAVASALSSR.[Y]	1xPhospho [S7]; 1xOxidation [M1]	1	1	2	P69891	P69891 [134-145]	P69891 1xPhospho [S140]	0	1288.6	0																			Not Found	Not Found	Not Found	Not Found	Not Found	Not Found	Not Found	Not Found	Not Found	Not Found	Not Found	Not Found	Not Found	Not Found	Not Found	Not Found	Not Found	477.1	3.22	50.74
[M].ASGVQVADEVCR.[I]	1xAcetyl [N-Term]; 1xCarbamidomethyl [C11]; 1xPhospho [S2]	1	1	58	P60981-1	P60981-1 [2-13]	P60981-1 1xAcetyl [N-Term]; 1xPhospho [S3]	0	1412.59	0	947570	814608	753454	458330	1.23187e+06	427424	2.34992e+06	688508	1.14716e+06	852603	1.45082e+06	1.43106e+06	442572	584285	1.67807e+06	728331	926663		High	High	High	High	High	High	High	High	High	High	High	High	High	High	High	High	High	473.5		59.07
[K].HSTPSNSSNPSGPPSPNSPHR.[S]	1xPhospho [S15]	1	1	11	Q9Y5S2	Q9Y5S2 [1676-1696]	Q9Y5S2 1xPhospho [S1690]	0	2220.94	0	35073.9	35444.2						28892.1	51513			40859.7							High	High	Not Found	Not Found	Not Found	Not Found	Not Found	Peak Found	High	Not Found	Not Found	High	Not Found	Not Found	Not Found	Not Found	Not Found	366.7	3.65	42.85
[K].EFTPPVQAAYQK.[V]	1xPhospho [T3]	1	1	4	P68871	P68871 [122-133]	P68871 1xPhospho [T124]	0	1458.67	0																			Not Found	Not Found	Not Found	Not Found	Not Found	Not Found	Not Found	Not Found	Not Found	Not Found	Not Found	Not Found	Not Found	Not Found	Not Found	High	Not Found	396.2	1.57	54.97
[K].DMSQSPTSNFIR.[S]	1xPhospho [S5]; 1xOxidation [M2]	1	2	9	Q96BY6-1	Q96BY6-1 [873-884]	Q96BY6-1 1xPhospho [S877]	0	1478.6	0		58000.7							134936		141582								Not Found	Peak Found	Not Found	Not Found	Not Found	Not Found	Not Found	High	High	High	High	Not Found	Not Found	Not Found	Not Found	Not Found	Not Found	407.9	2.86	52.44
[R].EPATLKDSLEQDLNNMNK.[F]	1xPhospho [S/T]	1	1	19	Q6Q788	Q6Q788 [52-69]	Q6Q788 1xPhospho [S/T]	1	2139.96	0		129146	66009	146141		121242		420858	157124	148924		327435	93792			76291.8			Not Found	High	High	High	Not Found	High	Not Found	High	High	High	Not Found	High	High	Not Found	Not Found	High	Not Found	353.8	2.24	69.87
[K].SETSSNPSSPEICPNK.[E]	1xCarbamidomethyl [C13]; 2xPhospho [T/S]	1	3	104	Q684P5-2	Q684P5-2 [590-605]	Q684P5-2 2xPhospho [T/S]	0	1893.7	1	812046	599408	82975	41036.3	35150.7	27626.1	91595.5	294022	695713	88926.4	556250	438949		92127.7	245497	106973	154112		High	High	Peak Found	High	High	Peak Found	High	High	High	High	High	High	Not Found	High	High	Peak Found	High	311.8	2.82	38.84
[R].QQQQQQQQQQEYQELFR.[H]	1xPhospho [Y12]	1	4	3	Q9Y2K2-3	Q9Y2K2-3 [946-962]	Q9Y2K2-3 1xPhospho [Y957]	0	2345.03	0																		No Quan Values	Not Found	Not Found	Not Found	High	Not Found	Not Found	Not Found	Not Found	Not Found	Not Found	High	Not Found	Not Found	High	Not Found	Not Found	Not Found	313.8	1.87
[K].GDAEDGEEYDDPFAGPPDTISLASERYDK.[D]	1xPhospho [S21]	1	1	3	O75563	O75563 [67-95]	O75563 1xPhospho [S87]	1	3239.32	0	303014	170415	43278.1				108263	331167	136980	64187.4	65374.9	83584.6					131769		Peak Found	High	Peak Found	Peak Found	Not Found	Peak Found	Peak Found	Peak Found	Peak Found	Peak Found	Peak Found	High	Peak Found	Peak Found	Peak Found	Peak Found	Peak Found	235.3	2.2	75.92
[K].AEEPPSQLDQDTQVQDMDEGSDDEEEGQK.[V]	1xPhospho [S21]; 1xOxidation [M17]	1	2	2	Q15459	Q15459 [339-367]	Q15459 1xPhospho [S359]	0	3345.27	0																		No Quan Values	Not Found	Not Found	Not Found	Not Found	Not Found	Not Found	Not Found	Not Found	Not Found	Not Found	Not Found	Not Found	Not Found	Not Found	Not Found	Not Found	Not Found	221.8	2.99
[R].NPGSSGTGGTATWK.[P]	1xPhospho [S]	1	1	12	P02671-1	P02671-1 [309-322]	P02671-1 1xPhospho [S]	0	1400.58	0	93498.5					123527		63811.3					186412			43378			High	Not Found	Not Found	Not Found	Not Found	High	Not Found	High	Not Found	Not Found	Not Found	Not Found	High	Not Found	Not Found	High	Not Found	501.8		39.71
[K].VVDYSQFQESDDADEDYGRDSGPPTK.[K]	1xPhospho [S]	1	1	2	Q9H1E3	Q9H1E3 [10-35]	Q9H1E3 1xPhospho [S]	1	3000.21	0																		No Quan Values	Not Found	Not Found	Not Found	Not Found	Not Found	Not Found	Not Found	Not Found	High	Not Found	Not Found	Not Found	Not Found	Not Found	Not Found	Not Found	Not Found	299.7	2.79
[R].RRSLEPAENVHGAGGGAFPASQTPSK.[P]	1xPhospho [S3]	1	1	92	P12931	P12931 [15-40]	P12931 1xPhospho [S17]	2	2701.28	1	3.90082e+06	6.13702e+06	2.83986e+06	4.02019e+06	3.85091e+06	2.53845e+06	2.28166e+06	5.27043e+06	5.14817e+06	4.25775e+06	3.43381e+06	6.40515e+06	1.12781e+06	3.73769e+06	6.02931e+06	3.47938e+06	4.71071e+06		High	High	Peak Found	Peak Found	Peak Found	Peak Found	Peak Found	High	High	High	High	High	Peak Found	Peak Found	High	Peak Found	Peak Found	292.6		63.35
[K].GNFNSTVNNTVTVR.[S]	1xPhospho [T6]	1	3	28	Q96BY6-1	Q96BY6-1 [191-204]	Q96BY6-1 1xPhospho [T196]	0	1602.73	0	151876	277739	141464				118719	307363	262850	78713.1	465194	226136		53886.1	116247		98991.8		High	High	High	Not Found	High	Not Found	High	High	High	High	High	High	Not Found	High	High	High	High	439.7	3.66	49.98
[K].SGSDEVQVGQQR.[T]	1xPhospho [S]	1	1	60	P01024	P01024 [1571-1582]	P01024 1xPhospho [S]	0	1369.57	0																			Peak Found	Not Found	Not Found	Not Found	Not Found	Not Found	Not Found	Not Found	Not Found	Not Found	Not Found	Not Found	Peak Found	Peak Found	Not Found	Not Found	Not Found	434.1	3.27	34.08
[R].SNLSLASLTFQR.[Q]	1xPhospho [T/S]	1	1	9	Q8N699	Q8N699 [135-146]	Q8N699 1xPhospho [T/S]	0	1416.69	0	109145			67749.8	89061.2	52892.2	145793		95411.6		181877	47197.9					118182		Peak Found	Not Found	Not Found	Peak Found	Peak Found	Peak Found	Peak Found	Not Found	Peak Found	Not Found	High	High	High	Not Found	Not Found	High	Peak Found	468.9	2.99	69.79
[K].DCEYQQISPGAAPLPASPGAR.[R]	1xCarbamidomethyl [C2]; 1xPhospho [S17]	1	1	9	Q9NUE0	Q9NUE0 [3-23]	Q9NUE0 1xPhospho [S19]	0	2265	0															87000.9				Not Found	Peak Found	Not Found	Not Found	Not Found	Not Found	Not Found	Not Found	Not Found	Peak Found	High	High	Not Found	Not Found	High	Not Found	Not Found	277.8	2.16	60.55
[K].NAINSPMSPALVDVHPEDTQLEENEER.[T]	1xPhospho [S5]; 1xOxidation [M7]	1	3	2	Q9HBI1-1	Q9HBI1-1 [47-73]	Q9HBI1-1 1xPhospho [S51]	0	3130.37	0																		No Quan Values	Not Found	Not Found	Not Found	Not Found	Not Found	Not Found	Not Found	Not Found	Not Found	Not Found	Not Found	High	Not Found	Not Found	Not Found	Not Found	Not Found	271.2	3.43
[K].QNLLAPQNAVSSEETNDFK.[Q]	1xPhospho [S]	1	2	4	P10451-1	P10451-1 [52-70]	P10451-1 1xPhospho [S]	0	2184.98	0																		No Quan Values	Not Found	Not Found	Not Found	Not Found	High	Not Found	Not Found	Not Found	Not Found	Not Found	Not Found	Not Found	Not Found	Not Found	Not Found	Not Found	High	279	1.88
[R].DMPASEDLQDLQK.[K]	1xPhospho [S5]	1	1	27	P49908	P49908 [262-274]	P49908 1xPhospho [S266]	0	1569.65	0		113097		99894.6	67457.8		62767.2		90602.1	110466		30627.8		76378	72016.6	59885.2	61775.9		Not Found	Peak Found	High	High	Peak Found	High	Peak Found	High	High	High	High	Peak Found	High	Peak Found	Peak Found	Peak Found	Peak Found	406.9	2.35	61.18
[R].MSGFIYQGK.[LI]	1xPhospho [S2]; 1xOxidation [M1]	1	8	126	Q14155-1	Q14155-1 [339-347]	Q14155-1 1xPhospho [S340]	0	1126.46	1	642437	708093	442369	319665	275024	288894	337498	698248	2.34328e+06	641035	1.30132e+06	516053	454866	492262	1.15188e+06	456557	162870		High	High	High	High	High	High	Peak Found	High	High	High	High	High	High	High	High	High	Peak Found	448.3	2.74	51.89
[R].EADAATSFLR.[A]	1xPhospho [S/T]	1	16	32	P16157-14	P16157-14 [9-18]	P16157-14 1xPhospho [S/T]	0	1160.5	2	71221.2		82669.5				53781.8	101547	273159			89590.4		35333.6	90478.8	62995			Peak Found	Not Found	High	Not Found	Not Found	Not Found	Peak Found	High	High	High	Not Found	High	Not Found	Peak Found	High	High	Not Found	450.8	2.68	52.84
[K].QFTSSTSYNR.[G]	1xPhospho [S/T]	1	2	64	P02671-1	P02671-1 [582-591]	P02671-1 1xPhospho [S/T]	0	1270.51	1	225544	27713.8	40973.2	127356		583426	58541.1	506847	112300	64834.4	90082.7		1.38179e+06	128944	25829.7	519843	99597.1		Peak Found	Peak Found	Peak Found	High	High	High	High	High	High	Peak Found	Peak Found	Not Found	High	High	Peak Found	High	High	456.3	2.18	37.95
[K].SGSGPSLKGEEEPLVASEDGAVDAPAPDEPEGGDGAAP.[-]	1xPhospho [S]	1	1	16	P16150	P16150 [363-400]	P16150 1xPhospho [S]	1	3641.57	0	85383.5	114242				84351.9	177695	78395.6	90029	88229.2	464385	151327	250606	56513.8	59560.1		96732.1		High	Peak Found	Not Found	Not Found	Not Found	High	Peak Found	Peak Found	High	High	High	High	High	Peak Found	High	Not Found	Peak Found	275.4	4.29	69.07
[K].GAGDGSDEEVDGKADGAEAKPAE.[-]	1xPhospho [S6]	1	2	42	P35579-1	P35579-1 [1938-1960]	P35579-1 1xPhospho [S1943]	1	2254.9	0		198782					25526.7	90067	60985.4	21312	60552.1	104544	72478.7		49928.5	82625.2			Not Found	High	Not Found	Not Found	Not Found	Not Found	High	High	High	Peak Found	High	High	Peak Found	Not Found	High	High	Not Found	285.5	2.66	33.87
[K].VEMYSGSDDDDDFNK.[L]	1xPhospho [S]; 1xOxidation [M3]	1	1	6	O60841	O60841 [131-145]	O60841 1xPhospho [S]	0	1832.62	0																		No Quan Values	Not Found	Not Found	Not Found	Not Found	Not Found	Not Found	High	Not Found	High	Not Found	High	Not Found	Not Found	Not Found	Not Found	Not Found	Not Found	315.8	2.42
[R].SQGSPEDSAPQASPGPSK.[Q]	1xPhospho [S]	1	2	12	Q9P107	Q9P107 [231-248]	Q9P107 1xPhospho [S]	0	1806.75	0	23832.7	27074.2						23823.9				28862.5			19039.2				Peak Found	High	Not Found	Not Found	Not Found	Not Found	Not Found	High	High	Not Found	High	High	Not Found	Not Found	High	Not Found	Not Found	316.4	2.22	32.48
[K].IISNASCTTNCLAPLAK.[V]	2xCarbamidomethyl [C7; C11]; 1xPhospho [T/S]	1	2	6	P04406-1	P04406-1 [146-162]	P04406-1 1xPhospho [T/S]	0	1913.89	0																		No Quan Values	High	Not Found	Not Found	Not Found	Not Found	Not Found	Not Found	Not Found	Not Found	Not Found	High	Not Found	Not Found	Not Found	Not Found	Not Found	Not Found	317.8	1.16
[K].EATSTFTNITYRGT.[-]	1xPhospho [Y/T]	1	1	41	P05106	P05106 [775-788]	P05106 1xPhospho [Y/T]	1	1641.72	0	319635	580051					392063	213994	544673	128320	584522	619515	130709		611349	202127	89408.8		High	High	Peak Found	Not Found	Peak Found	High	High	High	High	High	High	High	High	Not Found	High	High	High	482.5	3.89	60.32
[R].GFSSGSAVVSGGSR.[R]	1xPhospho [S6]	1	1	24	P35908	P35908 [21-34]	P35908 1xPhospho [S26]	0	1334.57	0		141056	55801.6	72777.1	58296.2		43514.1			32319.7			128972	82083.5	34594.7	73953.3			Not Found	High	High	High	High	Not Found	High	Not Found	High	Peak Found	Not Found	High	Peak Found	High	High	High	Not Found	491.6	2.62	44.67
[K].DKTESVTSGPMSPEGSPSK.[S]	2xPhospho [T/S]; 1xOxidation [M11]	1	1	30	P35612-1	P35612-1 [682-700]	P35612-1 2xPhospho [T/S]	1	2096.81	0	101345				36394.7	225861		191639	126790				832832	68052.3		308571			Peak Found	Not Found	Not Found	Not Found	Peak Found	Peak Found	Not Found	Peak Found	High	Not Found	Not Found	Not Found	Peak Found	Peak Found	Not Found	Peak Found	Not Found	379.6	3.65	37.14
[K].DYEEVGIDSYEDEDEGEE.[-]	1xPhospho [Y/S]	1	2	38	P68366	P68366 [431-448]	P68366 1xPhospho [Y/S]	0	2201.74	0	872403	649368	213694	194468	137455		141058	256171	339966	576147	541228	395501	75174.8	59107.1	266237		255123		High	High	Peak Found	Peak Found	Peak Found	Not Found	High	High	High	Peak Found	High	High	Peak Found	Peak Found	High	Not Found	High	264	1.64	65.15
[K].QKSDAEEDGGTVSQEEEDR.[K]	1xPhospho [T/S]	1	3	16	P27824	P27824 [552-570]	P27824 1xPhospho [T/S]	1	2188.85	0		43666.5						25602	115842		48986.7	34805.3		21719.9	56502.9				Not Found	High	Not Found	Not Found	Not Found	Not Found	Not Found	Peak Found	High	High	High	High	Not Found	Peak Found	High	Not Found	Not Found	262.9	1.58	32.28
[R].WEDGSRDGVSLGAVSSTEEASR.[C]	2xPhospho [S/T]	1	1	30	B2RUZ4	B2RUZ4 [13-34]	B2RUZ4 2xPhospho [S/T]	1	2454.98	0	226243	526388	486767	536075	393164	294877	54214.7	335761	849367	816153	661883	323588	482145	290524	252753	205061	162994		High	High	High	Peak Found	High	Peak Found	Peak Found	High	High	High	High	High	High	High	High	High	Peak Found	249.7	4.8	60.43
[R].SPARTPPSEEDSAEAER.[L]	1xPhospho [T/S]	1	1	16	O43765	O43765 [77-93]	O43765 1xPhospho [T/S]	1	1908.8	0	36990.3	37508.8	20244.8				9371.29	37392.1	74134.2		20866.7	24995.1			17173.2				High	High	Peak Found	Not Found	Not Found	Not Found	Peak Found	High	High	Not Found	High	High	Not Found	Not Found	High	Not Found	Not Found	417.7	4.11	32.13
[K].LYEDSDDLK.[N]	1xPhospho [Y2]	1	2	46	P02549-1	P02549-1 [587-595]	P02549-1 1xPhospho [Y588]	0	1177.47	0			48933.7	28261					26959.1	23644.7	20630.1	12775.2							Not Found	Not Found	Peak Found	Peak Found	Not Found	Not Found	Not Found	Not Found	Peak Found	Peak Found	Peak Found	Peak Found	Not Found	Not Found	Not Found	Not Found	Not Found	491.9	1.85	38.97
[R].CFESFER.[G]	1xCarbamidomethyl [C1]; 1xPhospho [S4]	1	6	49	Q92954-6	Q92954-6 [74-80]	Q92954-6 1xPhospho [S77]	0	1054.37	0	114284	187462	112141		107348	1.22295e+06	115611	730143		43080.1		62869.5	289531	94864.7	82881.3	514301	71024.4		High	High	High	High	High	High	High	High	Not Found	Peak Found	Not Found	High	High	High	High	High	High	454.2	1.96	49.93
[K].DSGEDPATCAFQR.[D]	1xCarbamidomethyl [C9]; 1xPhospho [S2]	1	1	96	Q13103	Q13103 [95-107]	Q13103 1xPhospho [S96]	0	1533.57	0	144639	87290.4	62004.4	378288	134072	109946	43996.2	132883	80410	153203	402401	133185	343862	157760	384597	225056	440064		High	High	Peak Found	High	High	High	High	High	High	High	High	High	High	High	High	High	High	473.4	2.73	51.33
[R].TNPPTQKPPSPPMSGR.[G]	1xPhospho [S10]; 1xOxidation [M13]	1	12	103	Q8IZP0-8	Q8IZP0-8 [174-189]	Q8IZP0-8 1xPhospho [S183]	0	1787.81	0	1.80323e+06	2.13553e+06	985520	362690	277376	383415	944354	8.74206e+06	1.63826e+07	1.4181e+07	9.25473e+06	1.64824e+07	4.98745e+06	5.6939e+06	8.01477e+06	7.09466e+06	8.31337e+06		High	High	High	Peak Found	High	High	High	High	High	High	High	High	High	High	High	High	High	380.2	2.02	33.95
[K].MESEGGADDSAEEGDLLDDDDNEDRGDDQLELIK.[D]	1xPhospho [S10]; 1xOxidation [M1]	1	4	3	P07910-2	P07910-2 [238-271]	P07910-2 1xPhospho [S247]	1	3806.49	0																		No Quan Values	Not Found	Not Found	Not Found	Not Found	Not Found	Not Found	Not Found	Not Found	High	Not Found	High	High	Not Found	Not Found	Not Found	Not Found	Not Found	393.6	4.57
[K].SESQMDITDINTPK.[P]	1xPhospho [S/T]; 1xOxidation [M5]	1	1	53	P08473	P08473 [4-17]	P08473 1xPhospho [S/T]	0	1674.69	1	84393.6		77484.2	41852.3	24885.7	457875	162368	118519	54878.3	117157	169914	67350.8	830772	109477	163082	19791.8			High	High	Peak Found	High	Peak Found	High	High	High	High	High	High	Peak Found	High	High	High	Peak Found	Not Found	414.7		50
[R].RGGGSGGGEESEGEEVDED.[-]	1xPhospho [S11]	1	1	20	Q96QR8	Q96QR8 [294-312]	Q96QR8 1xPhospho [S304]	1	1931.68	0	203854	80258.7	41676.2				23617.6		97981.5	31420	116407	59771		23454.9	65102	32525.4	16381.6		Peak Found	High	Peak Found	Not Found	Not Found	Not Found	Peak Found	Not Found	High	Peak Found	High	High	Not Found	Peak Found	High	Peak Found	Peak Found	273.7	3.21	31.41
[R].VTEPISAESGEQVER.[V]	2xPhospho [S/T]	1	3	558	O14791	O14791 [306-320]	O14791 2xPhospho [S/T]	0	1790.72	0	6.08563e+06	4.48233e+06	2.54962e+06	6.38635e+06	5.80665e+06	3.12678e+06	4.9077e+06	4.10378e+06	2.87304e+06	696174	5.68362e+06	1.79445e+06	2.19815e+06	1.06764e+06	2.77572e+06	1.73215e+06	3.80158e+06		High	High	High	High	High	High	High	High	High	High	High	High	High	High	High	High	High	293.9	3.11	49.87
[R].NVLTEESVVR.[E]	1xPhospho [S/T]	1	1	93	P21730	P21730 [321-330]	P21730 1xPhospho [S/T]	0	1225.58	2		1.99651e+06	5.03818e+06	4.82258e+06		463120	358903	1.71399e+06	3.82335e+06	898807	1.80884e+06	2.53087e+06	1.32144e+06	2.3701e+06	1.71053e+06	2.0057e+06	121245		High	High	High	High	High	Peak Found	High	High	High	High	High	High	High	High	High	High	High	383.7	2.61	50.62
[K].ERPAEPLTPPPSYGHQPQTGSGESSGASGDK.[D]	1xPhospho [T/Y]	1	2	11	O43294-1	O43294-1 [26-56]	O43294-1 1xPhospho [T/Y]	0	3201.41	1	62121.8	46980.3						96194.7	48012.1		49024.7	70825			119090				Peak Found	High	Not Found	Not Found	Not Found	Not Found	Not Found	High	Peak Found	Not Found	Peak Found	High	Not Found	Not Found	High	Not Found	Not Found	339.5	3.75	45.06
[R].IAAVATAQQQYDSDTSCHYK.[V]	1xCarbamidomethyl [C17]; 1xPhospho [S13]	1	1	1	Q9Y4D8-1	Q9Y4D8-1 [2192-2211]	Q9Y4D8-1 1xPhospho [S2204]	0	2336.99	0						116737		54841.4	80035.9				109801			54157			Not Found	Not Found	Not Found	Not Found	Not Found	Peak Found	Not Found	Peak Found	High	Not Found	Not Found	Not Found	Peak Found	Not Found	Not Found	Peak Found	Not Found	248.7	1.21	50
[K].EISDDEAEEEKGEKEEEDK.[D]	1xPhospho [S3]	1	2	8	P08238	P08238 [224-242]	P08238 1xPhospho [S226]	2	2317.91	0	35983.9	45518.4	20045.3				34241	53753	78114.5	29963.7	56974.6	35291.5			32027.1				High	Peak Found	Peak Found	Not Found	Not Found	Not Found	Peak Found	High	High	Peak Found	High	Peak Found	Not Found	Not Found	High	Not Found	Not Found	322.7	2.68	34.93
[K].DKTESVTSGPMSPEGSPSK.[S]	1xPhospho [S/T]; 1xOxidation [M11]	1	1	14	P35612-1	P35612-1 [682-700]	P35612-1 1xPhospho [S/T]	1	2016.85	0									197226			20110.2							Not Found	Not Found	Not Found	Not Found	Not Found	Not Found	Not Found	Not Found	High	Not Found	Not Found	Peak Found	Not Found	Not Found	Not Found	Not Found	Not Found	323.9	3.23	33.43
[K].EGGGDSSASSPTEEEQEQGEIGACSDEGTAQEGK.[A]	1xCarbamidomethyl [C24]; 1xPhospho [S]	1	1	2	P49006	P49006 [111-144]	P49006 1xPhospho [S]	0	3493.33	0																		No Quan Values	Not Found	Not Found	Not Found	Not Found	Not Found	Not Found	Not Found	Not Found	Not Found	Not Found	High	High	Not Found	Not Found	Not Found	Not Found	Not Found	273.5
[K].EPEMPGPREESEEEEDEDDEEEEEEEK.[G]	1xPhospho [S11]; 1xOxidation [M4]	1	1	1	P35659-2	P35659-2 [22-48]	P35659-2 1xPhospho [S32]	1	3375.19	0																			Not Found	Not Found	Not Found	Not Found	Not Found	Not Found	Not Found	Not Found	Not Found	Not Found	Not Found	Not Found	Not Found	Not Found	Not Found	Not Found	Not Found	243.7		38.72
[K].ESNEELTESCETKK.[L]	1xCarbamidomethyl [C10]; 1xPhospho [T/S]	2	3	139	P01042-2; P01042	P01042-2 [331-344]; P01042 [331-344]	P01042-2 1xPhospho [T/S]; P01042 1xPhospho [T/S]	1	1763.7	0	120492	157433	331645	207429	115385	135865	206396	56450.1	204101	337536	292393	100659	189944	141487	215334	222934	188790	Shared	High	High	High	High	High	High	High	High	High	High	High	High	High	High	High	High	High	421.4	2.9	30.6
[R].EAAVEQAQSETSLGAR.[G]	1xPhospho [S12]	1	1	2	O75190-3	O75190-3 [304-319]	O75190-3 1xPhospho [S315]	0	1726.76	0																		No Quan Values	Not Found	High	Not Found	Not Found	Not Found	Not Found	Not Found	Not Found	Not Found	Not Found	Not Found	Not Found	Not Found	Not Found	Not Found	Not Found	Not Found	355.1	2.42
[K].AGTRTDSREDEISPPPPNPVVK.[G]	1xPhospho [S/T]	1	2	7	P10644	P10644 [71-92]	P10644 1xPhospho [S/T]	2	2442.17	0									68759.9										High	High	Not Found	Not Found	Not Found	Not Found	Not Found	Not Found	High	Not Found	Not Found	High	Not Found	Not Found	Not Found	Not Found	Not Found	262.5	2.42	51.72
[K].TESVTSGPMSPEGSPSK.[S]	2xPhospho [T/S]; 1xOxidation [M9]	1	1	15	P35612-1	P35612-1 [684-700]	P35612-1 2xPhospho [T/S]	0	1853.69	0																			Not Found	Not Found	Not Found	Not Found	Not Found	Not Found	Not Found	Not Found	Not Found	Not Found	Not Found	Not Found	Not Found	Not Found	Not Found	Not Found	Not Found	263.2	3.88	41.64
[K].EITALSSEIESEQEMK.[E]	2xPhospho [T/S]; 1xOxidation [M15]	1	3	7	P78410-2	P78410-2 [253-268]	P78410-2 2xPhospho [S263; T/S]	0	1999.79	0	306556	123690					68622.7	151335	229889		293021								High	Peak Found	Not Found	Not Found	Not Found	Not Found	Peak Found	High	High	Not Found	High	Not Found	Not Found	Not Found	Not Found	Not Found	Not Found	267.7	3.28	62.69
[K].ASPDQNASTHTPQSSVK.[T]	1xPhospho [S/T]	1	3	35	Q14677-1	Q14677-1 [298-314]	Q14677-1 1xPhospho [S/T]	0	1834.8	0	88057.1	44923.4	25490.8	18251.8	23748.1	11863.6	90607		112627	54807.5	150258	64696.8	50309.7	29700.8	46421.4	31804.9	25086		Peak Found	Peak Found	Peak Found	Peak Found	Peak Found	Peak Found	High	Not Found	High	High	High	High	Peak Found	High	High	Peak Found	High	468.9	3.58	28.2
[K].AAEAFSELSK.[R]	1xPhospho [S9]	1	2	7	Q12929	Q12929 [290-299]	Q12929 1xPhospho [S298]	0	1132.49	0								243145				162663	484137		108402	135338	142213		Not Found	Not Found	Not Found	Not Found	Not Found	Not Found	Not Found	Peak Found	Not Found	Not Found	Not Found	Peak Found	Peak Found	Not Found	Peak Found	Peak Found	Peak Found	475.8	2.34	47.7
[R].TLSNAEDYLDDEDSD.[-]	1xPhospho [S14]	1	1	98	Q92882	Q92882 [200-214]	Q92882 1xPhospho [S213]	0	1781.63	0	6.04507e+06	1.67983e+06	266089	545512	708199	443234	1.43444e+06	1.85457e+06	2.10958e+06	90341.9	5.03412e+06	1.05902e+06	748730	1.22621e+06	2.00494e+06	677298	1.11066e+06		High	High	High	High	High	High	High	High	High	Peak Found	High	High	High	High	High	High	High	307.3	3.35	65.53
[R].ASLASLDSNPSTNEK.[S]	2xPhospho [S5; T/S]	1	2	9	Q96BY6-1	Q96BY6-1 [1288-1302]	Q96BY6-1 2xPhospho [S1292; T/S]	0	1693.67	0									76764.7		163627								Not Found	Not Found	Not Found	Not Found	Not Found	Not Found	Not Found	Not Found	Peak Found	Not Found	High	Not Found	Not Found	Not Found	Not Found	Not Found	High	283.5	3.44	54.58
[K].GDENTVIDLGSK.[R]	1xPhospho [S11]	1	1	4	Q08830	Q08830 [66-77]	Q08830 1xPhospho [S76]	0	1327.58	0								181448					140312						Not Found	Not Found	Not Found	Not Found	Not Found	Not Found	Not Found	High	Not Found	Not Found	Not Found	Not Found	High	Not Found	Not Found	Not Found	Not Found	538.7	3.48	56.3
[R].AVSDSFGPGEWDDR.[K]	1xPhospho [S3]	1	1	2	Q969X1	Q969X1 [79-92]	Q969X1 1xPhospho [S81]	0	1617.62	0		78826.1		46001.5			64794.6		92138	112246			166660	42320.1	218520	71738.9			Not Found	Peak Found	Not Found	Peak Found	Not Found	Not Found	Peak Found	Not Found	High	Peak Found	Not Found	Not Found	Peak Found	Peak Found	Peak Found	Peak Found	Not Found	369.4	2.27	68.02
[K].NYSPYYNTIDDLK.[D]	1xPhospho [S3]	1	1	8	P35527	P35527 [200-212]	P35527 1xPhospho [S202]	0	1685.71	0		66158	99817.3						76982.9				143584				37930		Not Found	High	High	High	Not Found	Not Found	Not Found	Not Found	Peak Found	Not Found	Not Found	Not Found	Peak Found	High	High	Not Found	Peak Found	375.6	2.02	72.86
[R].VMLGETNPADSK.[P]	1xPhospho [T6]; 1xOxidation [M2]	1	1	21	P22392-2	P22392-2 [89-100]; [204-215]	P22392-2 1xPhospho [T94]; 1xPhospho [T209]	0	1357.57	1								139370		27975.8		74667.2							Not Found	Not Found	Not Found	Not Found	Not Found	Not Found	Not Found	Peak Found	Not Found	Peak Found	Not Found	Peak Found	Not Found	Not Found	Not Found	Not Found	Not Found	361.8		41.95
[R].SSPAADVQEENLYAAVK.[D]	1xPhospho [S2]	1	3	7	O75022-1	O75022-1 [502-518]	O75022-1 1xPhospho [S503]	0	1871.84	0																		No Quan Values	Not Found	Not Found	Not Found	Not Found	Not Found	Not Found	Not Found	Not Found	Not Found	Not Found	High	High	Not Found	Not Found	High	Not Found	Not Found	264.6	3.02
[R].DAEPPSPTPAGPPR.[C]	1xPhospho [S/T]	1	2	137	O43306	O43306 [49-62]	O43306 1xPhospho [S/T]	0	1468.65	0	1.17894e+06	594606	492526	81841		63027.1	289311	463549	699117	231693	718152	569283	65974.2	101190	479955	145964	171130		High	High	High	Peak Found	High	High	High	High	High	High	High	High	High	High	High	High	High	489.5	1.85	45.01
[K].TDSDSDLQLYK.[E]	1xPhospho [S]	1	5	23	Q01433-1	Q01433-1 [188-198]	Q01433-1 1xPhospho [S]	0	1364.56	0																			High	Not Found	Not Found	Not Found	Not Found	Not Found	Not Found	Not Found	High	Not Found	Not Found	Not Found	Not Found	Not Found	Not Found	Not Found	Not Found	555.8	3.6	51.52
[K].ITLVSSGSGTMGAAK.[V]	1xPhospho [S/T]; 1xOxidation [M11]	1	2	60	O75955	O75955 [378-392]	O75955 1xPhospho [S/T]	0	1475.68	0									211518	58885.9	144818				157432				Not Found	Not Found	High	Not Found	Not Found	Not Found	Not Found	Not Found	High	Peak Found	Peak Found	Not Found	Not Found	Not Found	High	Not Found	Not Found	427.8	2.38	46.93
[R].GVAPADSPEAPRR.[S]	1xPhospho [S7]	1	1	11	Q9P2G1	Q9P2G1 [731-743]	Q9P2G1 1xPhospho [S737]	1	1402.65	0	72133	105071	14463.9					135970	134324	40592.2	157048	68658.8			28430.1				Peak Found	High	Peak Found	Not Found	Not Found	Not Found	Not Found	High	High	Peak Found	High	High	Not Found	Not Found	Peak Found	Not Found	Not Found	404.4	1.06	30.85
[R].SSPQPPEGLTEMEEEEEEEQDPGK.[P]	1xPhospho [S2]; 1xOxidation [M12]	1	1	4	Q96F46	Q96F46 [800-823]	Q96F46 1xPhospho [S801]	0	2797.09	0	77821.4	117371							209985		69184.7	101246							Peak Found	High	Not Found	Not Found	Not Found	Not Found	Not Found	Not Found	Peak Found	Not Found	High	High	Not Found	Not Found	Not Found	Not Found	Not Found	244.8		52.95
[K].DYEEVGIDSYEDEDEGE.[E]	1xPhospho [S/Y]	1	2	9	P68366	P68366 [431-447]	P68366 1xPhospho [S/Y]	0	2072.7	0	185501	329142							146793			120814							High	High	Not Found	Not Found	Not Found	Not Found	Not Found	Not Found	High	Not Found	High	High	Not Found	Not Found	High	Not Found	High	315		64.8
[R].VGPLVAGRRPSALSQGRGQDLLSTVSIR.[Y]	2xPhospho [S11; T/S]	1	1	9	P07359	P07359 [619-646]	P07359 2xPhospho [S629; T/S]	2	3050.57	0												196326			121722				Not Found	Not Found	Not Found	Not Found	High	Not Found	Not Found	Not Found	Not Found	Not Found	Not Found	High	Not Found	Not Found	High	Not Found	Not Found	375.5	5.3	77.3
[K].DVLDIEQFSTVK.[G]	1xPhospho [S9]	1	4	11	P43250-2	P43250-2 [476-487]	P43250-2 1xPhospho [S484]	0	1473.69	0																			Not Found	Not Found	Not Found	Not Found	High	Not Found	Not Found	Not Found	Not Found	Not Found	Not Found	Not Found	Not Found	Not Found	High	Not Found	Not Found	578	3.14	74.08
[K].STGSPTQETQAPFIAK.[R]	1xPhospho [T/S]	1	2	31	O15231-3	O15231-3 [203-218]	O15231-3 1xPhospho [T/S]	0	1742.8	0																			Not Found	Not Found	Not Found	Not Found	Not Found	Not Found	Not Found	Not Found	Not Found	Not Found	Not Found	Not Found	Not Found	Not Found	Not Found	Not Found	Not Found	308.7	2.77	51.84
[K].ESEDKPEIEDVGSDEEEEKKDGDK.[K]	1xPhospho [S13]	1	2	7	P07900-2	P07900-2 [373-396]	P07900-2 1xPhospho [S385]	2	2816.15	0		42737.5						122039	188383	39443.2	60131.3	108193			33468.6	67695.7			High	Peak Found	Not Found	Not Found	Not Found	Not Found	Not Found	High	High	Peak Found	High	Peak Found	Not Found	Not Found	Peak Found	Peak Found	Not Found	291	2.29	42.12
[K].ESSETPDQFMTADETR.[N]	1xPhospho [S/T]; 1xOxidation [M10]	1	15	24	P16070-7	P16070-7 [687-702]	P16070-7 1xPhospho [S/T]	0	1939.73	0			70177.5				72785								64140.8				Not Found	Not Found	High	Not Found	Not Found	Not Found	Peak Found	Not Found	Not Found	Not Found	Not Found	Not Found	Not Found	Not Found	Peak Found	Not Found	Not Found	289.6	2.6	46.59
[K].SSSPAPADIAQTVQEDLR.[T]	1xPhospho [S]	1	1	9	Q13283	Q13283 [230-247]	Q13283 1xPhospho [S]	0	1964.9	0																		No Quan Values	Not Found	Not Found	Not Found	Not Found	Not Found	Not Found	Not Found	Not Found	Not Found	Not Found	Not Found	Not Found	Not Found	Not Found	Not Found	Not Found	Not Found	289.2	2.19
[R].EFDELNPSAQR.[D]	1xPhospho [S8]	1	5	52	P16615-4	P16615-4 [629-639]	P16615-4 1xPhospho [S636]	0	1385.57	0	180447	172657		72756			254615		133795					204742	251016	148533	236712		High	Peak Found	Not Found	Peak Found	Not Found	Not Found	Peak Found	Not Found	High	Not Found	Not Found	Not Found	Not Found	Peak Found	High	Peak Found	Peak Found	480.8	2.61	50.13
[R].SLDSPTSSPGAGTR.[Q]	1xPhospho [S/T]	1	1	52	Q9P107	Q9P107 [434-447]	Q9P107 1xPhospho [S/T]	0	1412.61	0	86903.6	73081.4	34654.8	72129.2		44345.2	18041.7	66607.8	132413		39307.2	82130.6			88138.8	19686.3			High	Peak Found	Peak Found	Peak Found	Not Found	Peak Found	Peak Found	High	High	High	High	Peak Found	Not Found	Not Found	High	Peak Found	Not Found	445.7	2.08	36.74
[K].SENDASSENEQLLSR.[S]	1xPhospho [S]	1	2	4	Q9UNE0	Q9UNE0 [268-282]	Q9UNE0 1xPhospho [S]	0	1758.72	0																			Not Found	Not Found	Not Found	Not Found	Not Found	Not Found	Not Found	Not Found	Not Found	Not Found	Not Found	Not Found	Not Found	Not Found	Not Found	Not Found	Not Found	369.1	0.97	46.87
[R].SSTLEPEDDDEDEEDTVTR.[L]	1xPhospho [T/S]	1	1	6	Q9NVM1	Q9NVM1 [70-88]	Q9NVM1 1xPhospho [T/S]	0	2261.85	0																		No Quan Values	Not Found	High	Not Found	Not Found	Not Found	Not Found	Not Found	Not Found	Not Found	Not Found	High	High	Not Found	Not Found	Not Found	Not Found	Not Found	309.2	2.77
[K].IEEVLSPEGSPSK.[S]	1xPhospho [S10]	1	2	80	Q9UEY8-1	Q9UEY8-1 [668-680]	Q9UEY8-1 1xPhospho [S677]	0	1451.67	0	54731.9	50425.1	101528	40206.8				69824.4	200361	43260.5		65193.7	46222.1		71976.9	33650.4			High	High	High	Peak Found	Not Found	Not Found	High	High	High	High	Not Found	Peak Found	Peak Found	Not Found	High	Peak Found	Not Found	528.8	3.2	49.75
[R].ELQFSVEDINR.[I]	1xPhospho [S5]	1	17	121	P16157-14	P16157-14 [1424-1434]	P16157-14 1xPhospho [S1428]	0	1429.64	0	312597	182698	620981	139638	92615.9	118261	176179	635055	3.06716e+06	455099	230080	1.03749e+06	62928.7	252214	157164	335348	243850		High	High	High	High	High	High	Peak Found	High	High	High	High	Peak Found	High	High	High	High	Peak Found	418.6	2.37	60.9
[R].AAGSPSPLPAPDPAPK.[S]	1xPhospho [S]	1	3	9	Q9BZE9-2	Q9BZE9-2 [591-606]	Q9BZE9-2 1xPhospho [S]	0	1552.74	0																			Not Found	Not Found	Not Found	Not Found	Not Found	Not Found	Not Found	Not Found	Not Found	Not Found	Not Found	Not Found	Not Found	Not Found	Not Found	Not Found	Not Found	389.2	1.52	51.89
[K].QKSDAEEDGGTVSQEEEDRKPK.[A]	2xPhospho [S/T]	1	3	22	P27824	P27824 [552-573]	P27824 2xPhospho [S554; S/T]	2	2622.06	0	185663	209050	79589.1		35091.6	21619.8	26480.6	111631	572270	221017	530608	259493	108722	334336	654353	167394	40348.3		Peak Found	High	Peak Found	Peak Found	Peak Found	Peak Found	Peak Found	Peak Found	High	High	High	High	Peak Found	High	High	Peak Found	Peak Found	378	3.51	36
[R].TDSREDEISPPPPNPVVK.[G]	1xPhospho [S/T]	1	2	99	P10644	P10644 [75-92]	P10644 1xPhospho [S/T]	1	2056.96	0	451164	459106	911129	232481		176122	281548	516919	427154	233579	692615	416375	310528	64269.4	380281	211732	136903		High	High	High	High	Peak Found	High	High	High	High	High	High	Peak Found	High	High	High	High	Peak Found	305.4	3.31	50.21
[R].SSSESYTQSFQSR.[K]	1xPhospho [S/Y]	1	1	42	Q9BTU6	Q9BTU6 [460-472]	Q9BTU6 1xPhospho [S/Y]	0	1573.62	0			89026.1						78439.2		120631								Not Found	Not Found	High	Not Found	Not Found	Not Found	Not Found	Not Found	High	Not Found	High	High	Not Found	Not Found	High	Not Found	Not Found	409.6	2.39	45.17
[K].EEEEDEQEASEEKASEEEK.[A]	1xPhospho [S]	1	1	5	Q9UK55	Q9UK55 [47-65]	Q9UK55 1xPhospho [S]	1	2333.87	0																		No Quan Values	Not Found	Not Found	Not Found	Not Found	Not Found	Not Found	Not Found	Not Found	Not Found	Not Found	Not Found	High	Not Found	Not Found	Not Found	High	High	273	2.28
[K].ATFDEEEGRDEYDEVAMPV.[-]	1xPhospho [Y/T]; 1xOxidation [M17]	1	2	16	P02730	P02730 [893-911]	P02730 1xPhospho [Y/T]	1	2297.88	0	78976.8						39270.8		318765	107968	323640	235521			62070.6				High	Not Found	Not Found	Not Found	Not Found	Not Found	Peak Found	Not Found	High	Peak Found	High	High	Not Found	Not Found	Peak Found	High	Not Found	240.7	2.65	59.88
[R].SGSSSPDSEITELK.[F]	1xPhospho [S]	1	2	90	P17812	P17812 [571-584]	P17812 1xPhospho [S]	0	1516.64	0	315267	260854	305285	117581	189562		197548	331630	655402	224126	398324	378389		218626	269717	175290	353463		High	Peak Found	Peak Found	High	Peak Found	Not Found	High	High	High	High	High	High	Not Found	High	Peak Found	High	High	501.8	3.05	50.38
[K].LLEGTGSEASSTR.[R]	1xPhospho [S/T]	1	1	74	Q15722	Q15722 [304-316]	Q15722 1xPhospho [S/T]	0	1387.61	2	297950	277462	458334	179041	268792	137204	162078	402421	1.04605e+06	1.09499e+06	335041	440637	274134	262469	677719	41655.4	103654		High	High	Peak Found	High	High	High	Peak Found	High	High	High	High	High	High	High	High	High	Peak Found	518.3	2.85	38.31
[K].PQSPVIQAAAVSPK.[F]	1xPhospho [S12]	1	1	8	Q9Y6D5	Q9Y6D5 [216-229]	Q9Y6D5 1xPhospho [S227]	0	1472.75	0																			Not Found	Not Found	Not Found	Not Found	Not Found	Not Found	Not Found	Not Found	Not Found	Not Found	Not Found	Not Found	Not Found	Not Found	Not Found	Not Found	Not Found	516.5		50.3
[K].FLASVSTVLTSK.[Y]	1xPhospho [T7]	1	1	4	P69905	P69905 [129-140]	P69905 1xPhospho [T135]	0	1332.68	0						92230.2													Not Found	Not Found	Not Found	Not Found	Not Found	Peak Found	Not Found	Not Found	Not Found	Not Found	Not Found	Not Found	Not Found	Not Found	Not Found	Not Found	Not Found	421.1	1.33	62.63
[K].DYEEVGADSADGEDEGEE.[Y]	1xPhospho [S9]	1	1	53	Q9BQE3	Q9BQE3 [431-448]	Q9BQE3 1xPhospho [S439]	0	1995.65	0	1.40818e+06	2.36599e+06	1.22401e+06				562808		455267	117366	928927	1.31372e+06		173802	798529		212876		High	High	High	High	Not Found	Not Found	High	Not Found	High	High	High	High	Not Found	High	High	Not Found	High	272.8		47.17
[R].QEVNPVRQEIESETTSEEQIQEEK.[S]	1xPhospho [S16]	1	1	1	P13611	P13611 [2101-2124]	P13611 1xPhospho [S2116]	1	2939.32	0				119723															Not Found	Not Found	Not Found	High	Not Found	Not Found	Not Found	Not Found	Not Found	Not Found	Not Found	Not Found	Not Found	Not Found	Not Found	Not Found	Not Found	293.5		59.98
[K].TESVTSGPMSPEGSPSKSPSK.[K]	1xPhospho [S]; 1xOxidation [M9]	1	1	11	P35612-1	P35612-1 [684-704]	P35612-1 1xPhospho [S]	1	2172.94	0																			Not Found	Not Found	Not Found	Not Found	Not Found	Not Found	Not Found	Not Found	High	Not Found	Not Found	Not Found	Not Found	Not Found	Not Found	Not Found	Not Found	288.3	2.47	32.14
[R].SPGIISQASAPR.[T]	1xPhospho [S]	1	4	81	Q08495-1	Q08495-1 [105-116]	Q08495-1 1xPhospho [S]	0	1263.61	0	29447			341738	253775	295826			228676	23129.9				32248.3		129264			Peak Found	Not Found	Not Found	Peak Found	Peak Found	Peak Found	Not Found	Not Found	High	Peak Found	Not Found	Not Found	Not Found	Peak Found	Not Found	Peak Found	Not Found	498.5	3.33	47.1
[R].SDGSLEDGDDVHR.[A]	1xPhospho [S]	1	1	99	Q9NRX5	Q9NRX5 [361-373]	Q9NRX5 1xPhospho [S]	0	1481.55	0	55091.5		59253.4	36704.2		27062.3	33621.2		70130.3	47518.5	141793	52873.2	75005.9	39282.2	68703.4	34659.6			High	High	High	High	Not Found	Peak Found	High	Not Found	High	High	High	High	High	High	High	High	Not Found	436.4	2.65	31.3
[R].ISIGGGSCAISGGYGSR.[A]	1xCarbamidomethyl [C8]; 1xPhospho [S2]	1	1	1	P04259	P04259 [70-86]	P04259 1xPhospho [S71]	0	1678.73	0																		No Quan Values	Not Found	Not Found	Not Found	Not Found	Not Found	Not Found	Not Found	Not Found	Not Found	Not Found	Not Found	Not Found	Not Found	Not Found	Not Found	High	Not Found	289.8
[K].AEAQAQYSAAVAK.[G]	1xPhospho [S/Y]	1	4	16	Q14624-1	Q14624-1 [99-111]	Q14624-1 1xPhospho [S/Y]	0	1387.63	0																			High	High	Peak Found	High	Peak Found	Peak Found	Peak Found	High	High	High	Peak Found	Peak Found	Peak Found	Peak Found	Peak Found	Peak Found	Peak Found	468.9	3.38	39.12
[R].AASPPASASDLIEQQQK.[R]	1xPhospho [S3]	1	3	16	Q5VSL9-1	Q5VSL9-1 [333-349]	Q5VSL9-1 1xPhospho [S335]	0	1820.84	0																			Not Found	Not Found	Not Found	Not Found	Not Found	Not Found	Not Found	Not Found	Not Found	Not Found	Not Found	Not Found	Not Found	Not Found	Not Found	Not Found	Not Found	377.7	3.01	52.88
[K].EADAIDDTLSSK.[L]	1xPhospho [T/S]	1	3	52	Q9Y4D1-2	Q9Y4D1-2 [658-669]	Q9Y4D1-2 1xPhospho [T/S]	0	1344.56	2	161090	201198	120937	45496.3			58442.3	22718.9	60849.6	72807.7	118537	145738		24475.3	179815	44683	59788.5		High	High	Peak Found	Peak Found	Not Found	Not Found	High	Peak Found	Peak Found	Peak Found	High	High	Not Found	Peak Found	High	Peak Found	Peak Found	446	2.97	45.11
[R].LVQYRGEVQAMLGQSTEELR.[V]	1xPhospho [S/T]; 1xOxidation [M11]	1	1	6	P02649	P02649 [133-152]	P02649 1xPhospho [S/T]	1	2403.14	0				53010.2		42714.6		84308.2		52596.4		45294.1							Not Found	Not Found	Not Found	High	Not Found	High	Not Found	Peak Found	Not Found	High	Not Found	High	Not Found	Not Found	Not Found	Not Found	Not Found	250.8	2.96	60.69
[K].EATSTFTNITYR.[G]	1xPhospho [T/S]	1	1	92	P05106	P05106 [775-786]	P05106 1xPhospho [T/S]	0	1483.65	0	6.14995e+06	1.46494e+06	464094	1.76766e+06	1.48631e+06	1.64281e+06	1.13831e+06	486841	1.11472e+06	552813	1.37141e+06	1.10152e+06	1.38036e+06	670066	886358	1.36837e+06	1.68836e+06		High	Peak Found	High	Peak Found	Peak Found	High	Peak Found	High	Peak Found	Peak Found	High	High	High	Peak Found	High	Peak Found	Peak Found	373.4	1.96	59.17
[K].EITALAPSTMK.[I]	1xPhospho [S/T]; 1xOxidation [M10]	2	7	57	P60709; P68032	P60709 [316-326]; P68032 [318-328]	P60709 1xPhospho [S/T]; P68032 1xPhospho [S/T]	0	1257.58	2	731466	309938	273454		286879	129420	137563	568889	658023	120475	479131	237379	280385	124675	248123	216121	109733	Shared	High	High	High	Not Found	Peak Found	Peak Found	Peak Found	High	High	High	High	High	Peak Found	Peak Found	High	High	Peak Found	483.3	2.56	47.1
[K].SDDSNGIENNVPR.[H]	1xPhospho [S]	1	2	101	Q6PCB8	Q6PCB8 [306-318]	Q6PCB8 1xPhospho [S]	0	1496.6	0	167085	118860	195058	113465	99267	137463	161570	71944.6	98044.4	99424.2	159262	59017.5	204634	88915	239871	29759.4	24009.1		High	Peak Found	High	High	High	High	High	High	Peak Found	High	High	High	High	High	High	High	High	431.8	3.01	45.33
[K].VLSPVDSGNK.[L]	1xPhospho [S]	1	3	104	P11277	P11277 [1224-1233]	P11277 1xPhospho [S]	0	1095.51	0	181335	77264.2	151452	64746.6	38788.4	69091.7	61863.8	134797	683456	121679	76832.5	97979	22273	118238	111447	84983.2	35843.7		High	High	High	Peak Found	Peak Found	High	High	High	High	High	Peak Found	High	Peak Found	High	High	Peak Found	High	430.7	2.38	42.6
[R].HLSAEDFSR.[V]	1xPhospho [S]	1	4	268	Q08495-1	Q08495-1 [370-378]	Q08495-1 1xPhospho [S]	0	1141.47	10	791496	638928	1.14042e+06	1.19791e+06	988780	713791	915250	1.06832e+06	1.934e+06	1.34892e+06	863046	908374	713508	751278	1.01731e+06	1.24664e+06	1.14248e+06		Peak Found	Peak Found	Peak Found	Peak Found	Peak Found	Peak Found	Peak Found	High	High	Peak Found	Peak Found	High	Peak Found	Peak Found	Peak Found	Peak Found	Peak Found	480.6	2.58	55.59
[R].GEPNVSYICSR.[Y]	1xCarbamidomethyl [C9]; 1xPhospho [Y/S]	1	3	128	P49841-1	P49841-1 [210-220]	P49841-1 1xPhospho [Y/S]	0	1361.56	0	1.03801e+06	608477	793711	562162	603593	650718	672894	653752	1.66911e+06	603769	1.13391e+06	555866	510218	565677	809093	386155	595549		High	High	High	Peak Found	Peak Found	High	High	High	High	High	High	High	High	High	High	High	High	470.3	2.1	47.94
[K].PSQAEGTPGTPPK.[D]	1xPhospho [T]	1	1	24	Q8TD55	Q8TD55 [355-367]	Q8TD55 1xPhospho [T]	0	1346.6	1																			Not Found	Not Found	Not Found	Not Found	Not Found	Not Found	Not Found	Not Found	Not Found	Not Found	Not Found	Not Found	Not Found	Not Found	Not Found	Not Found	Not Found	478.5		31.67
[R].DHSSQSEEEVVEGEK.[E]	1xPhospho [S]	1	2	19	O60238	O60238 [115-129]	O60238 1xPhospho [S]	0	1768.69	0									15816.9	14818.6		45375.2				67896.4			Not Found	Not Found	Not Found	Not Found	Not Found	Not Found	Not Found	Not Found	Peak Found	Peak Found	Not Found	High	Not Found	Not Found	Not Found	High	Not Found	420	2.86	34.94
[K].DTDGGPKEEESPV.[-]	1xPhospho [S11]	1	1	21	P53985	P53985 [488-500]	P53985 1xPhospho [S498]	1	1439.56	0									19074.1										Not Found	Not Found	Not Found	Not Found	Not Found	Not Found	Not Found	Not Found	Peak Found	Not Found	Not Found	Not Found	Not Found	Not Found	Not Found	Not Found	Not Found	489.7	3.2	37.56
[R].SGSEEAVTDPGER.[E]	1xPhospho [S]	1	1	93	Q92508	Q92508 [1619-1631]	Q92508 1xPhospho [S]	0	1413.55	1	21273.4		44338.2	83893.7	17587.8	66016.3	15857.3								34694.7				Peak Found	Not Found	Peak Found	Peak Found	Peak Found	Peak Found	Peak Found	Not Found	Not Found	Not Found	Not Found	Not Found	Not Found	Not Found	Peak Found	Not Found	Not Found	340.1	2.39	35.58
[R].TEGTPPPPGQPAK.[G]	1xPhospho [T4]	1	3	58	Q9Y4D8-1	Q9Y4D8-1 [2077-2089]	Q9Y4D8-1 1xPhospho [T2080]	0	1356.62	0																			Not Found	Not Found	Not Found	Not Found	Not Found	Not Found	Not Found	Not Found	Not Found	Not Found	Not Found	Not Found	Not Found	Not Found	Not Found	Not Found	Not Found	350.6	2.37	31.45
[R].GSYGSDAEEEEYR.[Q]	1xPhospho [S5]	1	6	7	Q9UDY2	Q9UDY2 [1155-1167]	Q9UDY2 1xPhospho [S1159]	0	1571.55	0																		No Quan Values	Not Found	High	Not Found	Not Found	Not Found	Not Found	Not Found	Not Found	High	Not Found	High	High	Not Found	Not Found	Not Found	Not Found	Not Found	340.2	1.87
[M].ASNNTASIAQAR.[K]	1xAcetyl [N-Term]; 1xPhospho [T/S]	1	1	50	P59768	P59768 [2-13]	P59768 1xAcetyl [N-Term]; 1xPhospho [T/S]	0	1325.58	1	5.64577e+06	6.68155e+06	4.65788e+06	7.91164e+06	1.10412e+07	6.6058e+06	7.53038e+06	5.47012e+06	1.1058e+07	9.21404e+06	6.40773e+06	5.42108e+06	7.51751e+06	7.99234e+06	7.19786e+06	6.24778e+06	6.59052e+06		High	High	High	High	High	High	High	Peak Found	Peak Found	High	High	High	High	High	High	High	Peak Found	355.4		41.99
[R].DSSVPGSPSSIVAK.[M]	1xPhospho [S]	1	2	71	Q08495-1	Q08495-1 [20-33]	Q08495-1 1xPhospho [S]	0	1410.65	2	1.75682e+06	1.93546e+06	362321	112973	174777		156961	634430	531864	260224	463855	1.90592e+06	48887.4	322677	809405	136677	299195		High	High	High	Peak Found	Peak Found	Not Found	Peak Found	High	High	High	High	Peak Found	Peak Found	Peak Found	High	Peak Found	Peak Found	368.6	2.39	51.99
[K].EMLASDDEEDVSSK.[V]	1xPhospho [S5]	1	4	5	Q0ZGT2	Q0ZGT2 [76-89]	Q0ZGT2 1xPhospho [S80]	0	1634.61	1									168968		45100.7								Peak Found	Peak Found	Peak Found	Peak Found	Peak Found	Not Found	Peak Found	Peak Found	High	Peak Found	Peak Found	Peak Found	Peak Found	Peak Found	Peak Found	Not Found	Peak Found	373.5	1.99	46.32
[K].EETPPPVEPEEEEDTEDAGLDDWEAMASDEETEK.[V]	1xPhospho [S28]; 1xOxidation [M26]	1	1	2	O60841	O60841 [484-517]	O60841 1xPhospho [S511]	0	3944.51	0																		No Quan Values	Not Found	Not Found	Not Found	Not Found	Not Found	Not Found	Not Found	Not Found	High	Not Found	High	Not Found	Not Found	Not Found	Not Found	Not Found	Not Found	220.6
[K].ADEASELACPTPK.[E]	1xCarbamidomethyl [C9]; 1xPhospho [T11]	1	1	27	P49327	P49327 [2194-2206]	P49327 1xPhospho [T2204]	0	1468.6	2				126846	21973.3	134782	65684.5	75311.6	164011		123530	48972	128739	36913.6	42455.9		27364.3		Not Found	Not Found	Not Found	Peak Found	Peak Found	Peak Found	Peak Found	Peak Found	High	Not Found	High	High	Peak Found	Peak Found	High	Not Found	Peak Found	563.1	3.29	45.66
[R].SPGDTVASKASAEGGSR.[G]	1xPhospho [S11]	1	1	15	Q96RI0	Q96RI0 [359-375]	Q96RI0 1xPhospho [S369]	1	1656.72	0	166042	146423	39026.2					75865.2	166046	37277.2	95424.9	84096.2			36870.3	36773			High	High	Peak Found	Not Found	Not Found	Not Found	Not Found	High	High	Peak Found	High	High	Not Found	Not Found	Peak Found	High	Not Found	298.1	2.07	28.79
[K].LLTSQDVSYDEAR.[N]	1xPhospho [S8]	1	3	3	P11277	P11277 [1294-1306]	P11277 1xPhospho [S1301]	0	1576.69	0				30326.9															Not Found	Not Found	Not Found	Peak Found	Not Found	Not Found	Not Found	Not Found	Not Found	Not Found	Not Found	Not Found	Not Found	Not Found	Not Found	Not Found	Not Found	349.9	2.33	49.65
[R].SAPSSDSSPSFVR.[R]	1xPhospho [S]	1	2	40	Q8IZD0-1	Q8IZD0-1 [144-156]	Q8IZD0-1 1xPhospho [S]	0	1403.58	0	272897	142302			64324.2	58507.4	129780	83903.8	99237.1		132412	49167.6	90984.4	37540.3	73081.2	87112.4	77712.7		High	High	Not Found	Not Found	Peak Found	Peak Found	High	High	High	Not Found	High	Peak Found	Peak Found	Peak Found	High	Peak Found	Peak Found	359.2	2.16	44.36
[R].ISISTSGGSFR.[N]	1xPhospho [S]	1	1	64	P13647	P13647 [74-84]	P13647 1xPhospho [S]	0	1191.54	1	159195	1.3898e+06	240060	180793	232989	492662	295735		324559	122720	306604	328206	194669	463255	269913	501385	93242.8		High	High	High	High	High	High	High	Not Found	High	High	High	High	High	High	High	High	High	465.7	2.48	57.55
[K].LFGGFNSSDTVTSPQR.[A]	1xPhospho [T/S]	1	2	4	P12931	P12931 [63-78]	P12931 1xPhospho [T/S]	0	1792.79	0												32834.3							Not Found	High	Not Found	Not Found	Not Found	Not Found	Not Found	Not Found	Not Found	Not Found	Not Found	High	Not Found	Not Found	Not Found	Not Found	Not Found	293.9	2.29	66.03
[K].LTEERDGSLNQSSGYR.[Y]	1xPhospho [S/T]	1	3	75	P06241-1	P06241-1 [14-29]	P06241-1 1xPhospho [S/T]	1	1891.82	2	887423	930891	307594	47783	132868	123677	409578	441192	732577	272460	637249	924470	335589	312234	727901	442587	387527		High	High	High	High	High	High	High	High	High	High	High	High	Peak Found	High	High	High	High	368.4	3.27	37.96
[K].QKGSEENLDEAR.[E]	1xPhospho [S4]	1	5	184	P35611-3	P35611-3 [614-625]	P35611-3 1xPhospho [S617]	1	1455.61	0	141744	88568.7		298414	78882.7	92390.9	163631	412937	4.38829e+06	510586	307818	155374	200681	375542	241670	195727	47862.5		High	High	Not Found	High	High	High	High	High	High	High	High	High	High	High	High	High	High	491	2.39	27.67
[R].CQESLGRLSPK.[T]	1xCarbamidomethyl [C1]; 1xPhospho [S]	1	2	28	Q96C24	Q96C24 [66-76]	Q96C24 1xPhospho [S]	1	1354.62	1	625480	503638	122846				40045.9	398677	1.10976e+06	161211	592194	450585		65736.4	363104	267461	33458.3		High	High	Peak Found	Not Found	Not Found	Not Found	Peak Found	High	High	High	High	High	Not Found	High	High	High	Peak Found	548.4	2.82	42.11
[K].GIAPASPMLGNASNPNK.[A]	1xPhospho [S]; 1xOxidation [M8]	1	7	22	P27448-8	P27448-8 [385-401]	P27448-8 1xPhospho [S]	0	1734.79	0												21448.5							Not Found	Not Found	Not Found	Not Found	Not Found	Not Found	Not Found	Not Found	Not Found	Not Found	Not Found	Peak Found	Not Found	Not Found	Not Found	Not Found	Not Found	375.5	2.71	48.75
[R].IPCAMPETVVIRSEEQEQASK.[E]	1xCarbamidomethyl [C3]; 1xPhospho [S20]; 1xOxidation [M5]	1	1	1	P16157-14	P16157-14 [862-882]	P16157-14 1xPhospho [S881]	1	2498.13	0									78688.6										Not Found	Not Found	Not Found	Not Found	Not Found	Not Found	Not Found	Not Found	High	Not Found	Not Found	Not Found	Not Found	Not Found	Not Found	Not Found	Not Found	239.6	1.79	57.23
[R].GAFSSVSMSGGAGR.[C]	1xPhospho [S7]; 1xOxidation [M8]	1	1	8	P19013	P19013 [28-41]	P19013 1xPhospho [S34]	0	1366.55	0		65625.4					50955.3				100794			63787.7	256162				Not Found	High	Not Found	Not Found	Not Found	Not Found	High	Not Found	Not Found	Not Found	Peak Found	Not Found	Not Found	High	High	Not Found	Not Found	489.8	2.38	41.1
[K].IPEISIQDMTAQVTSPSGK.[T]	1xPhospho [S15]; 1xOxidation [M9]	1	2	2	P21333	P21333 [2166-2184]	P21333 1xPhospho [S2180]	0	2097.98	0									43501.8		62984.8	27256.5							Not Found	Not Found	Not Found	Not Found	Not Found	Not Found	Not Found	Not Found	Peak Found	Not Found	High	Peak Found	Not Found	Not Found	Not Found	Not Found	Not Found	223.9	1.53	65.4
[K].ALGKYGPADVEDTTGSGATDSKDDDDIDLFGSDDEEESEEAK.[R]	1xPhospho [S32]	1	1	1	P24534	P24534 [75-116]	P24534 1xPhospho [S106]	2	4473.83	0																		No Quan Values	Not Found	Not Found	Not Found	Not Found	Not Found	Not Found	Not Found	High	Not Found	Not Found	Not Found	Not Found	Not Found	Not Found	Not Found	Not Found	Not Found	327	1.66
[K].PSSSPVIFAGGQDR.[Y]	1xPhospho [S]	1	4	4	Q15366-1	Q15366-1 [186-199]	Q15366-1 1xPhospho [S]	0	1497.67	0																		No Quan Values	Peak Found	Peak Found	Peak Found	Peak Found	Peak Found	Peak Found	Peak Found	Peak Found	Peak Found	Peak Found	Peak Found	Not Found	Peak Found	Peak Found	Peak Found	Peak Found	Not Found	480.9		51.87
[R].APEPPTQVGTLEAR.[A]	1xPhospho [T]	1	1	32	Q6UWD8	Q6UWD8 [107-120]	Q6UWD8 1xPhospho [T]	0	1545.73	0																			Not Found	Not Found	Not Found	Not Found	Not Found	Not Found	Not Found	Not Found	Not Found	Not Found	Not Found	Not Found	High	Not Found	Not Found	Not Found	Not Found	470.7	2.63	50.15
[K].ETAEHENRELQSK.[E]	1xPhospho [S12]	1	2	8	Q8NBI5	Q8NBI5 [237-249]	Q8NBI5 1xPhospho [S248]	1	1650.71	0																	8862.23		Not Found	Not Found	Not Found	Not Found	Not Found	Not Found	Not Found	Not Found	Not Found	Not Found	Not Found	Not Found	Not Found	Not Found	Not Found	Not Found	Peak Found	621.2	3.57	21.68
[R].NYSPTEMVCISSLLPDGGEGPSATANGGLSK.[A]	1xCarbamidomethyl [C9]; 1xPhospho [S3]; 1xOxidation [M7]	1	2	3	Q14242-1	Q14242-1 [356-386]	Q14242-1 1xPhospho [S358]	0	3205.41	0																		No Quan Values	Not Found	Not Found	Not Found	Not Found	Not Found	Not Found	Not Found	High	Not Found	High	Not Found	Not Found	Not Found	Not Found	Not Found	Not Found	Not Found	347.3	3.43
[K].GAPPPGEPGLSHSGSEQPEQTGLLMGGASGGAR.[G]	1xPhospho [T/S]; 1xOxidation [M25]	1	1	6	P50895	P50895 [586-618]	P50895 1xPhospho [S]	0	3182.42	0																		No Quan Values	Not Found	Not Found	Not Found	Not Found	Not Found	Not Found	Not Found	Not Found	Not Found	High	Not Found	Not Found	High	High	Not Found	High	Not Found	265.2	3.39
[R].ISHELDSASSEVN.[-]	1xPhospho [S]	1	5	35	P10451-1	P10451-1 [302-314]	P10451-1 1xPhospho [S]	0	1467.6	0	300682	162541	163485	209497	241431	71266.4	174418	139140	173928	137776	194655	190465	241002	310189	286550	179348	302499		High	Peak Found	High	Peak Found	High	High	High	High	Peak Found	High	Peak Found	High	High	High	High	High	High	326	2.49	44.74
[K].TPTPEPAEVETR.[K]	1xPhospho [T3]	1	1	37	Q9UHY1	Q9UHY1 [431-442]	Q9UHY1 1xPhospho [T433]	0	1406.62	1						25440							83866.1						Not Found	Not Found	Peak Found	Not Found	Peak Found	Peak Found	Peak Found	Not Found	Not Found	Not Found	Not Found	Not Found	Peak Found	Not Found	Not Found	Not Found	Not Found	337.9	2.04	43.51
[R].VTSSVPLPSGSTSSPGR.[G]	1xPhospho [S/T]	1	2	9	Q15036-1	Q15036-1 [323-339]	Q15036-1 1xPhospho [S/T]	0	1695.79	0																			Not Found	Not Found	Not Found	Not Found	Not Found	Not Found	Not Found	Not Found	High	Not Found	Not Found	Not Found	Not Found	Not Found	Not Found	Not Found	Not Found	337.7	1.23	49.86
[R].SRTSVQTEDDQLIAGQSAR.[A]	1xPhospho [S/T]	1	9	7	P35221	P35221 [652-670]	P35221 1xPhospho [S/T]	1	2141.98	0																		No Quan Values	Not Found	Not Found	High	Not Found	High	Peak Found	Peak Found	Peak Found	Peak Found	Not Found	Not Found	High	High	Not Found	Not Found	Not Found	Not Found	231.8	2.37	49.16
[K].QKSDAEEDGGTVSQEEEDRKPK.[A]	1xPhospho [S3]	1	3	23	P27824	P27824 [552-573]	P27824 1xPhospho [S554]	2	2542.09	0	293421	281644	207187			37927.5	12127.6	183227	196995	284052	223935	294704		210138	421407	72132.3			Peak Found	High	Peak Found	Not Found	Not Found	Peak Found	Peak Found	Peak Found	High	High	High	High	Not Found	High	High	Peak Found	Not Found	295	1.89	39.81
[K].PGLGEGTP.[-]	1xPhospho [T7]	1	1	57	P06702	P06702 [107-114]	P06702 1xPhospho [T113]	0	807.328	0	383670	319055	116746	281213	506743	362413	427136	68961.8	51271	40341.3	102179	141534	730320	197369	519896	512289	233781		Peak Found	Peak Found	Peak Found	Peak Found	High	Peak Found	High	Peak Found	Peak Found	Peak Found	Peak Found	Peak Found	Peak Found	Peak Found	Peak Found	High	High	422.5		48.9
[R].STGVSFWTQDSDENEQEQQSDTEEGSNKK.[E]	1xPhospho [S]	1	5	3	O14974-5	O14974-5 [765-793]	O14974-5 1xPhospho [S]	1	3370.35	0																		No Quan Values	Not Found	Not Found	Not Found	Not Found	Not Found	Not Found	Not Found	Not Found	Not Found	Not Found	Not Found	High	Not Found	Not Found	Not Found	Not Found	Not Found	234.8	3.13
[R].AAGGAPSPPPPVR.[R]	1xPhospho [S7]	1	2	93	Q4KMP7	Q4KMP7 [672-684]	Q4KMP7 1xPhospho [S678]	0	1253.6	2	255364	213970	219905	48925.3	59581.5		47041.2	315529	791380	214364	261845	328281	537557	122418	154576	33462.8	37025.7		High	High	High	Peak Found	Peak Found	Not Found	Peak Found	High	High	High	High	High	High	Peak Found	Peak Found	Peak Found	Peak Found	359.8	2.17	43.14
[R].SSLSSNDDGYENIDSLTR.[K]	1xPhospho [S]	1	2	8	Q5JQS6	Q5JQS6 [80-97]	Q5JQS6 1xPhospho [S]	0	2052.84	0																		No Quan Values	High	High	Not Found	Not Found	Not Found	Not Found	High	Not Found	Not Found	Not Found	High	Not Found	Not Found	Not Found	High	Not Found	Not Found	351.4	2.44
[K].SVSLQEPR.[S]	1xPhospho [S3]	1	2	100	Q6PJF5-1	Q6PJF5-1 [88-95]	Q6PJF5-1 1xPhospho [S90]	0	995.456	1	906069	1.08443e+06	622634	105386	1.11696e+06	76211.1	728022	540446	1.69039e+06	494107	938630	1.72173e+06	146832	355494	1.10363e+06	874954	767868		High	High	High	Peak Found	Peak Found	High	High	High	High	High	High	High	Peak Found	High	High	Peak Found	Peak Found	489.2	2.07	41.29
[R].ITHSPTVSQVTER.[S]	2xPhospho [S/T]	1	16	37	P16157-14	P16157-14 [1683-1695]	P16157-14 2xPhospho [S/T]	0	1614.69	0								71840.2	1.41226e+06	56640.5		35245.9							Not Found	Not Found	Not Found	Not Found	Not Found	Not Found	Not Found	High	High	Peak Found	Not Found	Peak Found	Not Found	Not Found	Not Found	Not Found	Not Found	558.9	3.52	45.08
[R].QPVELTPTDK.[L]	1xPhospho [T6]	1	1	53	P05771-1	P05771-1 [637-646]	P05771-1 1xPhospho [T642]	0	1207.56	0	169056	121294	100139				37114.4	146867	251878	53400.7	166803	168677		32206.6	109897				High	High	High	Not Found	Not Found	Not Found	Peak Found	High	High	High	High	High	Not Found	High	High	Not Found	Not Found	386.5	2.42	43.75
[R].QLSSGVSEIR.[H]	1xPhospho [S]	1	1	119	P04792	P04792 [80-89]	P04792 1xPhospho [S]	0	1155.54	0	742544	512325	907076	500794	328710	334409	325684	663500	288226	410101	836147	592274	208043	444207	652137	519116	214976		High	High	High	High	High	High	High	High	High	High	High	High	High	High	High	High	High	440.3	3.03	46.38
[K].AVPMAPAPASPGSSNDSSAR.[S]	1xPhospho [S10]; 1xOxidation [M4]	1	2	21	Q66K74	Q66K74 [750-769]	Q66K74 1xPhospho [S759]	0	1965.84	2		84776.7	24146.7					24045.6	100687	29858.4	29567.1	31930.8	36111.8			29548.2	10627.8		High	High	Peak Found	Not Found	Not Found	Not Found	Not Found	High	High	High	High	High	Peak Found	Not Found	Not Found	Peak Found	Peak Found	277.2	2.58	39.26
[K].NNEVSFSQIK.[P]	1xPhospho [S]	1	1	101	Q12913-1	Q12913-1 [1005-1014]	Q12913-1 1xPhospho [S]	0	1245.55	1	1.12966e+06	3.72269e+06	827039	38755.6	26945.2		391603	1.30689e+06	2.99573e+06	753920	3.59973e+06	2.9521e+06			1.3431e+06	894653			High	High	High	Peak Found	High	Peak Found	High	High	High	High	High	High	Not Found	High	High	High	High	413.8		58.13
[K].ALSNAANLQR.[F]	1xPhospho [S3]	1	2	70	P02549-1	P02549-1 [259-268]	P02549-1 1xPhospho [S261]	0	1137.54	1	101152	26596.9	86352.5	33245.7	73685.6		63196.4	113348	467963	129515	48662.6	31820.3	29097.3	77140	108763	58096.7	28877.3		High	Peak Found	High	Peak Found	Peak Found	Not Found	Peak Found	High	High	Peak Found	Peak Found	High	Peak Found	Peak Found	Peak Found	High	Peak Found	530.5	2.7	43.94
[R].TQSSSCEDLPSTTQPK.[G]	1xCarbamidomethyl [C6]; 1xPhospho [S]	1	3	57	O14936-3	O14936-3 [567-582]	O14936-3 1xPhospho [S]	0	1845.76	0			30005.9			28494									43945.3				Not Found	High	High	Not Found	Not Found	High	Not Found	High	High	Not Found	Not Found	High	High	Not Found	High	High	Not Found	337.5	2.76	40.7
[R].SEPVINNDNPLESNDEK.[E]	1xPhospho [S13]	1	7	2	P23497	P23497 [350-366]	P23497 1xPhospho [S362]	0	1993.84	0																		No Quan Values	Not Found	Not Found	Not Found	Not Found	Not Found	Not Found	Not Found	Not Found	Not Found	Not Found	Not Found	Not Found	Not Found	Not Found	Not Found	Not Found	Not Found	327.5	2.41
[K].AGLESGAEPGDGDSDTTK.[K]	1xPhospho [S/T]	1	1	2	O60832-1	O60832-1 [481-498]	O60832-1 1xPhospho [S/T]	0	1786.7	0																			Not Found	Not Found	Not Found	Not Found	Not Found	Not Found	Not Found	Not Found	Not Found	Not Found	Not Found	Not Found	Not Found	Not Found	Not Found	Not Found	Not Found	337.7	2.33	38.86
[K].VLVQNAAGSQEK.[L]	1xPhospho [S9]	1	1	36	Q9Y490	Q9Y490 [2032-2043]	Q9Y490 1xPhospho [S2040]	0	1323.63	0	250619	187726	91386.9	27773.3	25113.7	35619.6	82412	120091	352375	70863.5	310491	132010	18602.9	53773.3	112831	61526.6	35369.1		High	High	High	Peak Found	Peak Found	High	High	High	High	High	Peak Found	High	Peak Found	High	Peak Found	High	High	394.7	2.46	35
[K].EFGSLPTTPSEQR.[Q]	1xPhospho [T/S]	1	2	84	O15400-2	O15400-2 [72-84]	O15400-2 1xPhospho [T/S]	0	1528.67	0							78767.4	107451			183763	216969	133140		144635	64209.8			Not Found	Not Found	Not Found	Not Found	Not Found	Not Found	Peak Found	High	High	Not Found	Peak Found	High	High	Not Found	Peak Found	Peak Found	Not Found	434.4	2.19	54.69
[R].CVSCLPGQR.[D]	2xCarbamidomethyl [C1; C4]; 1xPhospho [S3]	1	1	99	Q9Y490	Q9Y490 [1199-1207]	Q9Y490 1xPhospho [S1201]	0	1156.46	2	1.40068e+07	4.7095e+06	1.68644e+06	201841	317853	398608	509236	4.51874e+06	2.08755e+07	2.53407e+06	1.05522e+07	4.28122e+06	69698.9	1.12025e+06	5.81818e+06	1.85105e+06	276196		High	High	High	Peak Found	High	High	High	High	High	High	High	High	Peak Found	High	High	High	High	511.4	3.04	41.27
[R].NQETYETLK.[H]	1xPhospho [T/Y]	1	1	64	P30273	P30273 [72-80]	P30273 1xPhospho [T/Y]	0	1205.51	1	74652.6	81215.7	225028	211809	105417	47688.7	222414			81180.4	315819	106875	317252	119826	269366	174420	196084		High	Peak Found	High	High	High	High	High	Not Found	Not Found	High	High	High	High	High	Peak Found	High	High	341.2	2.55	37.27
[K].ELSDQATASPIVAR.[T]	1xPhospho [S9]	1	3	29	Q5JSH3	Q5JSH3 [88-101]	Q5JSH3 1xPhospho [S96]	0	1537.73	0									57488.9	18213.6	26000.4	35904.9	37158.4						Not Found	High	Not Found	Not Found	Not Found	Not Found	Not Found	Not Found	High	Peak Found	Peak Found	High	Peak Found	Not Found	High	Not Found	Not Found	391.8	2.8	49.57
[R].TASELLLDR.[R]	1xPhospho [S3]	1	1	119	Q92508	Q92508 [1644-1652]	Q92508 1xPhospho [S1646]	0	1097.52	0	113873	72913.9	199307	56210.9	212012	130808	305719	439849	604592	221799	159964	95843.2	49721.8	53729.8	118186	184193	180075		High	Peak Found	High	Peak Found	Peak Found	Peak Found	High	Peak Found	High	Peak Found	Peak Found	High	Peak Found	Peak Found	Peak Found	High	Peak Found	465.4	2.67	54.96
[R].FIANSQEPEIR.[L]	1xPhospho [S5]	1	2	86	Q9BUN1	Q9BUN1 [139-149]	Q9BUN1 1xPhospho [S143]	0	1383.63	0	1.15186e+06	1.08267e+06	217785	1.6675e+06	1.38095e+06	1.34619e+06	981640	1.26831e+06	1.07903e+06	1.0257e+06	122714	670191	890573	1.18317e+06	1.09887e+06	1.11468e+06	1.07879e+06		High	Peak Found	Peak Found	Peak Found	High	High	High	Peak Found	Peak Found	Peak Found	Peak Found	High	Peak Found	Peak Found	High	High	Peak Found	425.2	2.31	53.91
[R].AGDLLEDSPK.[R]	1xPhospho [S8]	1	3	28	P51858-3	P51858-3 [174-183]	P51858-3 1xPhospho [S181]	0	1124.49	2	64231.3	56020.3	53971.8				57272.8	3.90224e+06	1.32229e+07	40940	56232.4	4.13733e+06	120818		3.72556e+06	239420			Peak Found	Peak Found	Peak Found	Not Found	Not Found	Not Found	Peak Found	Peak Found	Peak Found	Peak Found	Peak Found	Peak Found	Peak Found	Not Found	Peak Found	Peak Found	Not Found	408	2.47	47.17
[R].TTSISPALAR.[K]	1xPhospho [S5]	1	8	35	Q9UKE5-4	Q9UKE5-4 [676-685]	Q9UKE5-4 1xPhospho [S680]	0	1096.54	0	803718	471515	371894	150338	146517	150347	300520	226940	397483	275772	442805	355131	207959	254355	275320	193450	205595		High	High	Peak Found	Peak Found	High	High	High	High	Peak Found	High	Peak Found	High	Peak Found	High	High	High	High	424.5	2.45	47.19
[K].AEAESLYQSK.[Y]	1xPhospho [S/Y]	1	1	104	P04264	P04264 [367-376]	P04264 1xPhospho [S/Y]	0	1205.51	1	2.94326e+06	4.16497e+06	3.34011e+06	3.79229e+06	3.95831e+06	2.97427e+06	455523	2.96601e+06	5.02586e+06	4.74901e+06	3.35917e+06	3.22611e+06	3.20072e+06	3.90033e+06	3.5029e+06	2.57456e+06	2.53564e+06		Peak Found	High	High	High	High	High	High	High	High	High	High	High	High	High	High	High	High	441.1	2.93	40.78
[R].TAGFPNGSLGK.[R]	1xPhospho [S8]	1	2	70	Q9NZH0-2	Q9NZH0-2 [347-357]	Q9NZH0-2 1xPhospho [S354]	0	1128.51	2	47016.7	25173.8	60769.7	82186.1	101362	47356.6	44281.8	61074.5	123072	75254.4	93330.1	79586	136416	127047	53822.4	48454.5	40262.8		High	High	High	High	High	High	High	Peak Found	High	High	High	Peak Found	Peak Found	High	Peak Found	Peak Found	Peak Found	436.9	2.35	55.87
[R].RDLFTESWDTQK.[A]	1xPhospho [S7]	1	1	5	Q15762	Q15762 [284-295]	Q15762 1xPhospho [S290]	1	1605.69	0								176091	27160.2					38665.5					Not Found	High	Not Found	Not Found	Not Found	Not Found	Not Found	Peak Found	High	Not Found	High	Not Found	Not Found	Peak Found	Not Found	Not Found	Not Found	543.4	3.03	76.69
[K].DSSSQENMVEDCLYETVK.[E]	1xCarbamidomethyl [C12]; 1xPhospho [S]; 1xOxidation [M8]	1	1	16	Q9NWQ8	Q9NWQ8 [168-185]	Q9NWQ8 1xPhospho [S]	0	2229.86	0	69194.4										129727								High	Not Found	High	Not Found	Not Found	Not Found	High	Not Found	Not Found	Not Found	High	Not Found	Not Found	Not Found	High	Not Found	Not Found	282.6	3.07	72.15
[M].AAAVAAPLAAGGEEAAATTSVPGSPGLPGRR.[S]	1xAcetyl [N-Term]; 1xPhospho [S24]	1	1	3	O75427	O75427 [2-32]	O75427 1xAcetyl [N-Term]; 1xPhospho [S25]	1	2895.44	0																		No Quan Values	Not Found	Not Found	Not Found	Not Found	Not Found	Not Found	Not Found	Not Found	Not Found	Not Found	High	Not Found	Not Found	Not Found	High	Not Found	Not Found	306.2
[R].SSSVGSSSSYPISPAVSR.[T]	1xPhospho [S/Y]	1	9	8	Q15149-7	Q15149-7 [4215-4232]	Q15149-7 1xPhospho [S/Y]	0	1834.82	0																			Not Found	Not Found	Not Found	Not Found	Not Found	Not Found	Not Found	Not Found	Not Found	Not Found	Not Found	Not Found	Not Found	Not Found	Not Found	Not Found	Not Found	279	2.29	54.17
[R].SASADNLTLPR.[W]	1xPhospho [S3]	1	3	81	Q8ND76	Q8ND76 [324-334]	Q8ND76 1xPhospho [S326]	0	1224.56	0	127938	60130.6	1.24812e+06	636425		428479	492533	112435	742628	42117.1	119301	48488.3	938050	98541	98605.9	458099	399085		Peak Found	High	High	Peak Found	Peak Found	Peak Found	High	Peak Found	High	Peak Found	High	High	Peak Found	High	Peak Found	High	Peak Found	323.8	2.75	55.21
[R].VGVSSKPDSSPVLSPGNK.[A]	1xPhospho [S]	1	5	37	Q8N4C8-3	Q8N4C8-3 [732-749]	Q8N4C8-3 1xPhospho [S]	0	1834.89	1		147212	48959.7	63206.7	126341	63788.2	100772		90719.3	50317.2	89776	117327		82305.7		71549	145625		Not Found	High	Peak Found	Peak Found	High	Peak Found	High	Not Found	High	High	High	High	Not Found	Peak Found	Not Found	High	High	378.3	2.18	42.19
[K].LSSQISAGEEK.[W]	1xPhospho [S6]	1	1	18	Q86UE4	Q86UE4 [293-303]	Q86UE4 1xPhospho [S298]	0	1228.55	1	29757.1	38320.4							55847.1		163552			64952	175136				Peak Found	High	Peak Found	Not Found	Peak Found	Not Found	Peak Found	Not Found	High	High	High	High	Not Found	Peak Found	High	Peak Found	Peak Found	434.4	2.81	36.46
[R].QASLEQANSFPRK.[S]	1xPhospho [S3]	1	1	44	Q8N699	Q8N699 [147-159]	Q8N699 1xPhospho [S149]	1	1555.73	0	378842	551816	434103	73020.8	70089.6	39164	132951	606822	1.06491e+06	129734	750261	615949	293507	93293.4	649023	294733	175390		High	High	High	Peak Found	Peak Found	High	High	High	High	High	High	High	High	Peak Found	High	High	High	466	2.19	43.74
[R].LSLTDPLVAER.[A]	1xPhospho [S/T]	1	2	98	P13224	P13224 [190-200]	P13224 1xPhospho [S/T]	0	1293.65	2	6.35897e+06	3.71726e+06	2.75889e+06	2.44234e+06	3.33257e+06	6.92998e+06	4.83671e+06	8.07248e+06	4.22621e+06	2.50683e+06	6.24349e+06	1.01341e+07	3.69514e+06	2.20092e+06	2.80258e+06	3.35382e+06	2.98426e+06		High	High	High	High	Peak Found	Peak Found	High	High	High	High	High	High	High	High	High	High	High	368.1	2.87	77.62
[K].VIYSQPSAR.[S]	1xPhospho [S7]	1	2	41	Q9Y624	Q9Y624 [278-286]	Q9Y624 1xPhospho [S284]	0	1100.51	0	356774	236116	186403	63497.2	67821.7	66767.6	233496	246623	430359	412143	313125	178185	102833	112019	239691	113036	116360		Peak Found	High	High	Peak Found	High	High	Peak Found	High	High	Peak Found	Peak Found	High	High	High	Peak Found	High	Peak Found	418.6	1.95	38.04
[M].SDNDDIEVESDADK.[R]	1xAcetyl [N-Term]; 1xPhospho [S1]	1	1	14	P61244-2	P61244-2 [2-15]	P61244-2 1xAcetyl [N-Term]; 1xPhospho [S2]	0	1673.61	0	74115.4	39028.8	57002.3			72913.2			73136.4		66278.4				36217.2				High	High	Peak Found	Not Found	Not Found	Peak Found	Not Found	Not Found	High	Not Found	High	High	Not Found	Not Found	Peak Found	Not Found	Not Found	382		53.28
[R].IDSTEVIYQPR.[R]	1xPhospho [T/S]	1	2	21	Q15831-1	Q15831-1 [29-39]	Q15831-1 1xPhospho [T/S]	0	1400.65	0																			Not Found	Not Found	Not Found	Not Found	Not Found	Not Found	Not Found	Not Found	Not Found	Not Found	Not Found	Not Found	Not Found	Not Found	Not Found	Not Found	Not Found	400.6	2.7	52.95
[K].AAISGENAGLVR.[A]	1xPhospho [S4]	1	1	77	P19827-1	P19827-1 [126-137]	P19827-1 1xPhospho [S129]	0	1237.59	0	92393	95497.8	66533	103657	126420	21094.2	76040.1	83175.2	110679	83061.4	115363	42692.4	132460	68315.8	55753.9	60865.6	71506.5		High	High	High	High	High	Peak Found	High	High	High	Peak Found	High	High	Peak Found	Peak Found	High	High	High	458.7	3.31	47.87
[K].ESLKEEDESDDDNM.[-]	1xPhospho [S]	1	2	41	P25788-1	P25788-1 [242-255]	P25788-1 1xPhospho [S]	1	1735.59	0	254580	96404.2	117693	63683.9		86780.2	67376.3	142615	653478	58262.4	298267	159747	239511	82304.1	156614	106456			High	High	High	Peak Found	Not Found	High	Peak Found	High	High	High	High	High	High	High	High	High	Not Found	348	2.79	41.01
[K].EISDDEAEEEK.[G]	1xPhospho [S3]	1	2	14	P08238	P08238 [224-234]	P08238 1xPhospho [S226]	0	1373.5	0																		No Quan Values	High	High	Peak Found	Not Found	Not Found	Not Found	High	Not Found	High	Not Found	High	High	Not Found	Not Found	High	High	Not Found	318.3	1.87	32.41
[R].DLSSSPPGPYGQEMYAFR.[S]	1xPhospho [S]; 1xOxidation [M14]	1	2	13	O43741	O43741 [180-197]	O43741 1xPhospho [S]	0	2097.86	0		61232.6						142509	65171.9		69426.1		46326.4						High	High	Not Found	Not Found	Not Found	Not Found	Not Found	Peak Found	High	Not Found	High	Not Found	Peak Found	Not Found	High	Not Found	Not Found	304.9	3.09	69.27
[R].NLGSINTELQDVQR.[I]	1xPhospho [S4]	1	1	2	O75396	O75396 [134-147]	O75396 1xPhospho [S137]	0	1666.78	0		59879.7					60927.5				133253				131823	160079			Not Found	Peak Found	Not Found	Not Found	Not Found	Not Found	Peak Found	Not Found	Not Found	Not Found	Peak Found	Not Found	Not Found	Not Found	High	Peak Found	Not Found	510.7	3.05	69.79
[K].STASWAER.[F]	1xPhospho [S]	1	3	166	P11277	P11277 [2057-2064]	P11277 1xPhospho [S]	0	987.393	2	350505	111449	1.16409e+06	315104	111007	190474	390262	159727	960317	349815	218629	178144	125355	330324	281812	180104	160178		High	High	High	High	High	High	High	High	High	High	High	High	High	High	High	High	High	332.7	2	37.49
[K].TVFPGAVPVLPASPPPK.[D]	1xPhospho [S13]	1	4	12	Q9UBC2-4	Q9UBC2-4 [217-233]	Q9UBC2-4 1xPhospho [S229]	0	1753.93	0																		No Quan Values	Not Found	Not Found	Not Found	Not Found	Not Found	Not Found	Not Found	Not Found	High	Not Found	Not Found	Not Found	Not Found	Not Found	Not Found	Not Found	Not Found	352.6	2.16
[K].FLEESVSMSPEER.[A]	1xPhospho [S]; 1xOxidation [M8]	1	1	22	P15374	P15374 [122-134]	P15374 1xPhospho [S]	0	1635.66	0	75145.1	281190	435803	397076	321162	353669	166979	434718	156290		70229	52229.6	225754		66728.6	343719			High	High	Peak Found	Peak Found	Peak Found	Peak Found	Peak Found	High	High	Not Found	High	High	Peak Found	Not Found	High	Peak Found	Not Found	425.4	2.93	52.1
[K].LCLSTVDLEVK.[C]	1xCarbamidomethyl [C2]; 1xPhospho [S/T]	1	4	54	Q8N370-1	Q8N370-1 [294-304]	Q8N370-1 1xPhospho [S/T]	0	1356.65	0	3.29771e+06	4.32975e+06	3.11654e+06	3.02246e+06	1.02936e+07	2.27053e+06	6.48732e+06	7.0128e+06	7.90343e+06	1.00088e+07	6.99491e+06	3.50149e+07	1.25258e+07	2.52294e+06	5.4726e+06	3.65015e+06	4.76005e+06		Peak Found	High	High	High	High	Peak Found	High	Peak Found	High	High	High	High	Peak Found	High	High	High	Peak Found	465.7	2.08	74.45
[R].TAAMLSSAESFSK.[H]	1xPhospho [S]; 1xOxidation [M4]	1	3	5	Q5T5C0-1	Q5T5C0-1 [1122-1134]	Q5T5C0-1 1xPhospho [S]	0	1425.6	0									83877.8		45725.8	49876.3							Not Found	Not Found	Not Found	Not Found	Not Found	Not Found	Not Found	Not Found	High	Not Found	High	High	Not Found	Not Found	Not Found	Not Found	Not Found	410.8	3	49.28
[R].SWSASDPFYTNDR.[S]	1xPhospho [S3]	1	1	10	Q9Y2G3	Q9Y2G3 [1152-1164]	Q9Y2G3 1xPhospho [S1154]	0	1625.63	0										39748	97897.5	63407.6			114636				Not Found	High	Not Found	Not Found	Not Found	Not Found	Not Found	Not Found	Not Found	Peak Found	High	High	Not Found	Not Found	High	Not Found	Not Found	413.9	2.24	72.83
[K].GPGEGVLTLR.[A]	1xPhospho [T8]	1	2	47	Q12929	Q12929 [310-319]	Q12929 1xPhospho [T317]	0	1078.53	0				35578.2		200627	197399	223128			99734.4		116297						Not Found	Not Found	Not Found	Peak Found	Not Found	Peak Found	High	High	Not Found	Not Found	High	Not Found	High	Not Found	Not Found	Not Found	Not Found	423.5	2.48	54.14
[K].SPGLTPEPR.[E]	1xPhospho [T/S]	1	2	53	Q14242-1	Q14242-1 [389-397]	Q14242-1 1xPhospho [T/S]	0	1033.47	1	41571.2	51026.6	68151.1	39251	79702.9	38464.6	93739.3	463223	85008.5	166806	709605	427183	134416	50752.8	632044	43706.2	38110.8		High	High	Peak Found	High	High	High	High	High	High	High	High	High	High	High	High	High	High	424.9	2.04	39.8
[K].DVNAAIATIK.[T]	1xPhospho [T8]	2	8	4	P68363; Q9BQE3	P68363 [327-336]; Q9BQE3 [327-336]	P68363 1xPhospho [T334]; Q9BQE3 1xPhospho [T334]	0	1095.54	1									89187.4	113646								Shared	Peak Found	Peak Found	Not Found	Not Found	Not Found	Not Found	Not Found	Not Found	Peak Found	Peak Found	High	Not Found	Not Found	Not Found	Not Found	Not Found	Not Found	401.7	2.01	51.68
[K].LPTDSELAPR.[S]	1xPhospho [S5]	1	1	59	P49908	P49908 [289-298]	P49908 1xPhospho [S293]	0	1178.55	1		61206.7	69694.5	100611	53975				88688	101182	59069.5	67273.7							High	High	Peak Found	High	Peak Found	Not Found	Not Found	Not Found	Peak Found	High	High	High	Not Found	Not Found	Not Found	Not Found	Not Found	327.7	2.41	52.68
[R].QQQQQQQQQQQQQQQQEQVSAHQEAGSSQAEPYLERPSPTRPLQR.[Q]	1xPhospho [Y33]	1	1	8	O75064	O75064 [895-939]	O75064 1xPhospho [Y927]	0	5377.51	0	44624.5	36667.2	23312.6	28481.4			27801.4	30054.3	41699.6			39784	39617.5	31810.1	56235.6				Peak Found	Peak Found	Peak Found	Peak Found	Not Found	Not Found	High	Peak Found	High	Not Found	High	High	Peak Found	High	Peak Found	High	Not Found	323.4		30.81
[K].ELASPVSPELR.[Q]	1xPhospho [S]	1	5	61	Q5T4S7-1	Q5T4S7-1 [175-185]	Q5T4S7-1 1xPhospho [S]	0	1277.61	4	129694	59750.2						35463	1.32716e+06		489074	262149	39765.6		231136	269142			Peak Found	Peak Found	Peak Found	Not Found	Not Found	Not Found	Not Found	Peak Found	High	Peak Found	Peak Found	Peak Found	Peak Found	Not Found	Peak Found	Peak Found	Not Found	452.1	2.7	53.32
[K].SPTMEQAVQTASAHLPAPAAVGR.[R]	1xPhospho [S/T]; 1xOxidation [M4]	1	3	12	Q8ND56	Q8ND56 [192-214]	Q8ND56 1xPhospho [S/T]	0	2386.12	0		46664.2						48901.8	32291.9	49132.4	57554.2	26460.3		42108.9	54422.5	50976.9			Not Found	High	Not Found	Not Found	Not Found	Not Found	Not Found	High	Peak Found	High	High	Peak Found	Not Found	High	High	High	Not Found	223.2	2.16	62.33
[R].DSQSSNEFLTISDSK.[E]	1xPhospho [S4]	1	1	2	Q9NSY1	Q9NSY1 [1028-1042]	Q9NSY1 1xPhospho [S1031]	0	1737.72	0																		No Quan Values	Not Found	Not Found	Not Found	Not Found	Not Found	Not Found	Not Found	Not Found	Not Found	Not Found	Not Found	Not Found	Not Found	Not Found	Not Found	Not Found	Not Found	293.6	2.01
[K].QRIDEFESM.[-]	1xPhospho [S8]; 1xOxidation [M9]	1	1	47	P26038	P26038 [569-577]	P26038 1xPhospho [S576]	1	1250.48	1	501341	569773	954620	570567	631100	479175	470472	708685	649868	734987	710101	542315	977614	553824	541994	552676	377805		High	High	High	High	High	High	High	High	High	High	High	High	High	High	High	High	High	405.4	2.57	47.5
[K].VPSEGAYDIILPR.[A]	1xPhospho [S/Y]	1	2	10	Q9NQ84-1	Q9NQ84-1 [381-393]	Q9NQ84-1 1xPhospho [S/Y]	0	1509.73	0																			Not Found	Not Found	Not Found	Not Found	Not Found	Not Found	Not Found	Not Found	Not Found	Not Found	Not Found	Not Found	Not Found	Not Found	Not Found	Not Found	Not Found	328	2.58	61.85
[K].GSTESCNTTTEDEDLK.[AV]	1xCarbamidomethyl [C6]; 1xPhospho [S/T]	1	10	21	Q13555	Q13555 [380-395]	Q13555 1xPhospho [S/T]	0	1866.69	0	58632.4								85972.3		88671.6				49517.2				High	High	Not Found	Not Found	Not Found	Not Found	Not Found	High	High	Not Found	High	High	Not Found	Not Found	High	Not Found	Not Found	369.2	2.76	36.41
[K].DVTPPPETEVVLIK.[N]	1xPhospho [T3]	1	3	26	P27816-1	P27816-1 [519-532]	P27816-1 1xPhospho [T521]	0	1616.82	1	543464	690441	611785	2.42203e+06	2.29015e+06	214639	851773	6.00166e+06	1.5264e+06	841619	467093	489056	6.19446e+06	2.78543e+06	334760	8.14627e+06	2.17226e+06		High	High	Peak Found	Peak Found	Peak Found	Peak Found	Peak Found	Peak Found	High	Peak Found	High	High	Peak Found	Peak Found	Peak Found	Peak Found	Peak Found	464.1	2.57	73.53
[K].LPEDDEPPARPPPPPPASVSPQAEPVWTPPAPAPAAPPSTPAAPK.[R]	1xPhospho [S18]	1	1	1	Q9NQC3	Q9NQC3 [133-177]	Q9NQC3 1xPhospho [S150]	0	4572.25	0																		No Quan Values	Not Found	Not Found	Not Found	Not Found	Not Found	Not Found	Not Found	Not Found	Not Found	Not Found	High	Not Found	Not Found	Not Found	Not Found	Not Found	Not Found	233.1
[K].EGAASPAPETPQPTSPETSPK.[E]	1xPhospho [S/T]	1	1	14	Q9Y3X0	Q9Y3X0 [372-392]	Q9Y3X0 1xPhospho [S/T]	0	2158.95	0																			Not Found	Not Found	Not Found	Not Found	Not Found	Not Found	Not Found	Not Found	High	Not Found	Not Found	High	Not Found	Not Found	Not Found	Not Found	Not Found	265.9	1.79	45.37
[K].LADMYGGVDSDKDS.[-]	1xPhospho [S/Y]; 1xOxidation [M4]	1	1	25	P55285-1	P55285-1 [777-790]	P55285-1 1xPhospho [S]	1	1568.58	0						235486	183544	705212	863795			376161	84643.2	301162	219492	98450.5	122204		Not Found	Not Found	Not Found	Not Found	Not Found	High	High	High	High	Not Found	Not Found	High	Peak Found	Peak Found	High	High	Peak Found	490.3	3.79	42.71
[K].ESVPEFPLSPPK.[K]	1xPhospho [S9]	1	2	44	P16949-1	P16949-1 [30-41]	P16949-1 1xPhospho [S38]	0	1406.66	0	866586	1.09153e+06	968270	1.11783e+06	1.03761e+06	624437	1.08059e+06	843807	983986	863933	966312	680002	755029	823487	796850	1.06583e+06	1.08357e+06		Peak Found	Peak Found	Peak Found	Peak Found	Peak Found	Peak Found	Peak Found	Peak Found	Peak Found	Peak Found	High	Peak Found	Peak Found	Peak Found	Peak Found	Peak Found	Peak Found	312.4	2	68.72
[R].APSPPVEHPR.[L]	1xPhospho [S3]	1	2	65	Q86WR7-1	Q86WR7-1 [177-186]	Q86WR7-1 1xPhospho [S179]	0	1166.54	0	786852	768699	298955	67202.5	23524	28721.9	137132	523748	1.12476e+06	126980	605640	330650	26834	15062.8	312267	124876	88352.7		High	High	High	Peak Found	Peak Found	Peak Found	High	High	High	High	High	High	Peak Found	Peak Found	High	High	Peak Found	547	2.36	32.5
[R].EDKSPSEESAPTTSPESVSGSVPSSGSSGR.[E]	1xPhospho [S]	1	3	2	P54725-1	P54725-1 [120-149]	P54725-1 1xPhospho [S]	1	3002.27	0																			Not Found	Not Found	Not Found	Not Found	Not Found	Not Found	Not Found	Not Found	Not Found	Not Found	Not Found	Not Found	Not Found	Not Found	Not Found	Not Found	Not Found	286.9	3.29	44.79
[K].EYIPGQPPLSQSSDSSPTRNSEPAGLETPEAK.[V]	1xPhospho [S10]	1	1	2	P07814	P07814 [871-902]	P07814 1xPhospho [S880]	1	3449.57	0																		No Quan Values	Not Found	Not Found	Not Found	Not Found	Not Found	Not Found	Not Found	Not Found	Not Found	Not Found	High	Not Found	Not Found	Not Found	High	Not Found	Not Found	274.6
[R].SASSGAEGDVSSEREP.[-]	1xPhospho [S]	1	1	50	Q8TEA8	Q8TEA8 [194-209]	Q8TEA8 1xPhospho [S]	1	1644.64	0	196295	195364	82272.3	62028.1	111475	58277.3	211720	71363.9	78515.3	33733.8	107378	110813		83224.9	126075	141105	302683		High	High	High	Peak Found	Peak Found	Peak Found	Peak Found	High	High	High	High	High	Not Found	Peak Found	High	High	Peak Found	324.2	3.35	37.96
[K].TSLADQEEVR.[T]	1xPhospho [S/T]	1	3	86	Q9Y2Q0-2	Q9Y2Q0-2 [28-37]	Q9Y2Q0-2 1xPhospho [S/T]	0	1227.53	1	252588	336150	229306	42108.7		59702.9	93310	201068	1.26096e+06	251622	449568	273373	56079.7	165478	576412	126316			High	High	High	High	High	High	High	High	Peak Found	High	High	High	High	High	High	High	High	367.3	2.12	39.91
[K].AEAPLPSPK.[L]	1xPhospho [S7]	1	1	9	Q09666-1	Q09666-1 [5104-5112]	Q09666-1 1xPhospho [S5110]	0	989.47	0																			Not Found	Not Found	Not Found	Not Found	Not Found	Not Found	Not Found	Not Found	Not Found	Not Found	Not Found	Not Found	Not Found	Not Found	Not Found	Not Found	Not Found	303.1	1.82	43.53
[K].SLPSPSLSSSVQGQGPVTMEAER.[S]	1xPhospho [S]; 1xOxidation [M19]	1	1	2	Q9H6Q3-1	Q9H6Q3-1 [10-32]	Q9H6Q3-1 1xPhospho [S]	0	2440.11	0																		No Quan Values	Not Found	High	Not Found	Not Found	Not Found	Not Found	Not Found	Not Found	Not Found	Not Found	Not Found	Not Found	Not Found	Not Found	High	Not Found	Not Found	262.7
[K].DYEEVGTDSFEEENEGEE.[F]	1xPhospho [S9]	1	2	9	Q9NY65	Q9NY65 [431-448]	Q9NY65 1xPhospho [S439]	0	2186.74	0	202770	296956						63165.4	181507		128752	180379							High	High	Not Found	Not Found	Not Found	Not Found	Not Found	Peak Found	High	Not Found	High	High	Not Found	Not Found	High	Not Found	Not Found	275.1		59.89
[K].EVASNSELVQSSR.[S]	1xPhospho [S4]	1	1	3	P08779	P08779 [318-330]	P08779 1xPhospho [S321]	0	1485.66	0																			Not Found	Not Found	Not Found	Not Found	Not Found	Not Found	Not Found	Not Found	Not Found	Not Found	Not Found	Not Found	Not Found	Not Found	Not Found	Not Found	Not Found	272.4	1.59	42.97
[R].QGSPTPALPEK.[R]	1xPhospho [S/T]	1	1	77	Q9HBL0	Q9HBL0 [1379-1389]	Q9HBL0 1xPhospho [S/T]	0	1204.56	0	101521	184298	145109				54824.7	65198.7	455748	109747	192907	92381.5		48755.7	123289	53763.8	66778.2		High	High	High	Not Found	Not Found	Not Found	Peak Found	High	High	High	High	High	Not Found	High	High	High	High	383.8	3.03	42.99
[R].SASSDTSEELNSQDSPPK.[Q]	2xPhospho [S/T]	1	2	12	O14745	O14745 [288-305]	O14745 2xPhospho [S/T]	0	2038.75	0																		No Quan Values	High	Not Found	Not Found	Not Found	Not Found	Not Found	Not Found	Not Found	Not Found	Not Found	High	Not Found	Not Found	Not Found	Not Found	Not Found	Not Found	231.1	1.86
[R].DNSPPPAFKPEPPK.[A]	1xPhospho [S3]	1	3	25	Q9UDY2	Q9UDY2 [984-997]	Q9UDY2 1xPhospho [S986]	0	1600.74	1	151329	128599	83546.8		9796.76		16137.6	221743	367263	39859.7	303608	236253		12502.4	133580				High	High	Peak Found	Not Found	Peak Found	Not Found	Peak Found	Peak Found	High	Peak Found	High	High	Not Found	Peak Found	Peak Found	Not Found	Not Found	349.2	1.64	49.82
[K].VSAGEPGSHPSPAPR.[R]	1xPhospho [S11]	1	2	20	Q9Y4F1-2	Q9Y4F1-2 [417-431]	Q9Y4F1-2 1xPhospho [S427]	0	1525.68	0	21321.9	42301.9	29727.5		15644.7		23016.9	22112.9	34688.8	36809.7	32569.8	17152	20388			22922.1			Peak Found	High	High	Not Found	Peak Found	High	Peak Found	High	High	High	High	Peak Found	Peak Found	Not Found	Not Found	Peak Found	Not Found	297.4	1.4	29.92
[R].ASLGTGTASPR.[T]	1xPhospho [S/T]	1	2	30	Q9UBW5-1	Q9UBW5-1 [450-460]	Q9UBW5-1 1xPhospho [S/T]	0	1097.5	0		27441.3	25762.8	20429.6				30668.4	53946.5		28301.7			26575.5	26596.4		17220.6		Not Found	Peak Found	Peak Found	Peak Found	Not Found	Not Found	Not Found	Peak Found	Peak Found	Not Found	Peak Found	Not Found	Not Found	Peak Found	Peak Found	Not Found	Peak Found	305.1	1.73	33.2
[K].VDPSLMEDSDDGPSLPTK.[Q]	1xPhospho [S]; 1xOxidation [M6]	1	1	8	O15258	O15258 [87-104]	O15258 1xPhospho [S]	0	1998.82	0																			Not Found	Not Found	Not Found	Not Found	Not Found	Not Found	Not Found	Not Found	Not Found	Not Found	Not Found	Not Found	Not Found	Not Found	Not Found	Not Found	Not Found	299.2	2.34	54.01
[K].DVDVSEDSPPPLPER.[T]	1xPhospho [S]	1	3	5	Q05209-1	Q05209-1 [666-680]	Q05209-1 1xPhospho [S]	0	1731.75	0																		No Quan Values	Not Found	Not Found	Not Found	Not Found	Not Found	Not Found	Not Found	Not Found	Not Found	Not Found	Not Found	Not Found	Not Found	Not Found	Not Found	Not Found	Not Found	284.6	1.96
[K].GSGSLEGEAAGCGR.[Q]	1xCarbamidomethyl [C12]; 1xPhospho [S]	1	3	49	Q7Z6I6-1	Q7Z6I6-1 [629-642]	Q7Z6I6-1 1xPhospho [S]	0	1387.53	2	147938	113337	124005	46796.3	38989.8	28223.5	77498.9	83542.5	35965.8	162131	175003	46667.6			142747		20425		High	High	High	Peak Found	Peak Found	High	High	High	Peak Found	High	High	High	High	High	High	High	High	376.5	2.13	38.39
[K].LSDSLGQRQPDPDENKPMEDK.[V]	1xPhospho [S4]; 1xOxidation [M18]	1	10	6	P20810-1	P20810-1 [574-594]	P20810-1 1xPhospho [S577]	1	2495.08	0								78013.3	89816.4		44877.3	63529.9			36461.5				Not Found	Not Found	Not Found	Not Found	Not Found	Not Found	Not Found	High	High	Not Found	High	High	Not Found	Not Found	Peak Found	Not Found	Not Found	320.1	2.24	39.44
[R].ASSRVSGSFPEDSSK.[E]	1xPhospho [S]	1	2	36	O15400-2	O15400-2 [124-138]	O15400-2 1xPhospho [S]	1	1620.69	0	79270.6	105405	20260			32196.4		17167.9	104900	99780.3	148875	173964		87269.5	177258				High	High	Peak Found	Not Found	Not Found	Peak Found	Not Found	Peak Found	High	High	High	High	Not Found	High	High	Not Found	Not Found	330.6	2.18	34.09
[K].NRNSNVIPYDYNRVPLK.[H]	1xPhospho [S4]	1	2	11	P08575-2	P08575-2 [809-825]	P08575-2 1xPhospho [S812]	2	2142.05	0																		No Quan Values	Not Found	Not Found	Not Found	Not Found	Not Found	Not Found	Not Found	High	Not Found	High	Not Found	Not Found	High	Not Found	Not Found	Not Found	Not Found	297.3	2.83
[R].LGAPENSGISTLER.[G]	1xPhospho [S/T]	1	3	38	Q9Y4F1-2	Q9Y4F1-2 [14-27]	Q9Y4F1-2 1xPhospho [S/T]	0	1523.71	1	158761	80852.4		148052	108432		67254.3	83029	79697.2	112382	88949.3	77231.7	76351	121100	103536		76236.8		Peak Found	Peak Found	Not Found	Peak Found	Peak Found	Not Found	Peak Found	Peak Found	High	Peak Found	High	Peak Found	Peak Found	Peak Found	Peak Found	Not Found	Peak Found	399.5	3.36	51.25
[R].TSPVSLWSR.[L]	1xPhospho [T/S]	1	1	535	P11277	P11277 [2113-2121]	P11277 1xPhospho [S/T]	0	1112.51	0	986745	631040	1.55262e+06	390483	441549	384691	471856	2.03874e+06	6.60712e+06	1.06076e+06	493812	1.62113e+06	461421	645045	1.2183e+06	982687	586973		High	High	High	High	High	High	High	High	High	High	High	High	High	High	High	High	High	296.2	2.28	55.09
[K].VTYTSQEDLVEK.[K]	1xPhospho [S5]	1	1	25	P05156	P05156 [20-31]	P05156 1xPhospho [S24]	0	1491.66	1	99054.3		132382				56190.5		36252.9	33891		27379.7	40728.5		48461	27161.7			Peak Found	High	High	Peak Found	High	High	High	Not Found	Peak Found	High	Not Found	Peak Found	High	Not Found	High	Peak Found	High	411.7	2.51	50.7
[K].APVPGTPDSLSSGSSR.[D]	1xPhospho [T6]	1	2	27	Q9UJZ1	Q9UJZ1 [322-337]	Q9UJZ1 1xPhospho [T327]	0	1594.71	0			44731.4						70129.9		37130.8								Not Found	Not Found	Peak Found	Not Found	Not Found	Not Found	Not Found	Not Found	Peak Found	Not Found	Peak Found	Not Found	Not Found	Not Found	Not Found	Not Found	Not Found	295.6	1.98	47.26
[R].TSLEVSPNPEPPEK.[P]	1xPhospho [T1]	1	1	37	Q9UBW5-1	Q9UBW5-1 [461-474]	Q9UBW5-1 1xPhospho [T461]	0	1603.73	1	295002	193939	85878.3	84631				171234	230536	93938.6	79856.4	86957.7			58928.7	55414.5			High	Peak Found	Peak Found	Peak Found	Not Found	Not Found	Not Found	Peak Found	High	Peak Found	Peak Found	High	Not Found	Not Found	High	Peak Found	Not Found	353.2		50.2
[R].ATSLPSLDTPGELR.[E]	1xPhospho [S/T]	1	1	99	Q7L591-1	Q7L591-1 [328-341]	Q7L591-1 1xPhospho [S/T]	0	1536.73	0	982239	1.10459e+06	301744		57845.6	115092	331821	858809	1.29451e+06	526289	1.51432e+06	1.11019e+06	105803	254512	1.0085e+06	375449	376633		High	High	High	Not Found	Peak Found	Peak Found	High	High	High	High	High	High	High	High	High	High	High	445.3	3.07	68.96
[K].SSFNVSDVARPEAAGSPPEEGGCTEGTPAK.[D]	1xCarbamidomethyl [C23]; 1xPhospho [S]	1	2	5	Q92619	Q92619 [577-606]	Q92619 1xPhospho [S]	0	3084.33	0																		No Quan Values	High	Not Found	Not Found	Not Found	Not Found	Not Found	Not Found	Not Found	Not Found	Not Found	High	High	Not Found	Not Found	Not Found	Not Found	Not Found	232.7	1.88
[R].ETPHSPGVEDAPIAK.[V]	1xPhospho [S/T]	1	5	18	Q9UHB6	Q9UHB6 [486-500]	Q9UHB6 1xPhospho [T/S]	0	1627.74	0	57082.1	113001	23965.6				37548.7		298556		32141.7	78216.1			66070.5				Peak Found	High	Peak Found	Peak Found	Peak Found	Peak Found	Peak Found	Peak Found	High	Peak Found	High	High	Peak Found	Peak Found	High	Peak Found	Peak Found	303.3	1.61	42.85
[K].QKSDAEEDGGTVSQEEEDRK.[P]	1xPhospho [S3]	1	1	3	P27824	P27824 [552-571]	P27824 1xPhospho [S554]	2	2316.95	0									18049.4	10614.2		19313.6		18129.4	65468.1				Not Found	Not Found	Not Found	Not Found	Not Found	Not Found	Not Found	Not Found	Peak Found	Peak Found	Not Found	High	Not Found	Peak Found	High	Not Found	Not Found	242.7		30.17
[K].LGAGEGGEASVSPEK.[T]	1xPhospho [S12]	1	1	1	Q13428-7	Q13428-7 [1330-1344]	Q13428-7 1xPhospho [S1341]	0	1467.64	0																		No Quan Values	Not Found	Not Found	Not Found	Not Found	Not Found	Not Found	Not Found	Not Found	Not Found	Not Found	Not Found	Not Found	Not Found	Not Found	Not Found	Not Found	Not Found	251.9
[R].SISTSGPLDK.[E]	1xPhospho [S/T]	1	2	57	Q7Z401-1	Q7Z401-1 [1587-1596]	Q7Z401-1 1xPhospho [S/T]	0	1084.49	2	519830	344462	341954	75580.5	42628.7		121073	374522	595667	153177	482042	315128	59850.7	149283	286601	131547	87535.3		Peak Found	High	Peak Found	Peak Found	Peak Found	Not Found	High	High	High	Peak Found	High	High	Peak Found	High	High	High	High	328	1.96	43.9
[K].PVTVSPTTPTSPTEGEAS.[-]	1xPhospho [T/S]	1	1	7	Q9Y6G9	Q9Y6G9 [506-523]	Q9Y6G9 1xPhospho [T/S]	0	1837.81	0															32406.1				Not Found	Not Found	Not Found	Not Found	Not Found	Not Found	Not Found	Not Found	Not Found	Not Found	High	High	Not Found	Not Found	High	Not Found	Not Found	284.6		49.98
[R].GASPNVSNVK.[V]	1xPhospho [S3]	1	17	87	P16157-14	P16157-14 [427-436]	P16157-14 1xPhospho [S429]	0	1052.48	4																			Not Found	Not Found	Not Found	Not Found	Not Found	Not Found	Not Found	Not Found	Not Found	Not Found	Not Found	Not Found	Not Found	Not Found	Not Found	Not Found	Not Found	316.5	2.05	32.27
[K].SVQANLDQSQR.[G]	1xPhospho [S1]	1	2	6	Q27J81-2	Q27J81-2 [359-369]	Q27J81-2 1xPhospho [S359]	0	1325.58	0																		No Quan Values	High	Not Found	Not Found	Not Found	Not Found	Not Found	Not Found	Not Found	Not Found	Not Found	High	High	Not Found	Not Found	Not Found	Not Found	Not Found	295.2	2.51
[R].GPPASSPAPAPK.[F]	1xPhospho [S]	1	2	23	Q15942	Q15942 [254-265]	Q15942 1xPhospho [S]	0	1156.54	0									41433										Not Found	Not Found	Not Found	Not Found	Not Found	Not Found	Not Found	Not Found	Peak Found	Not Found	Not Found	Not Found	Not Found	Not Found	Not Found	Not Found	Not Found	392.8	1.59	31.24
[K].SQEMVHLVNK.[E]	1xPhospho [S1]; 1xOxidation [M4]	1	15	321	P16070-7	P16070-7 [677-686]	P16070-7 1xPhospho [S677]	0	1280.57	4	6.88351e+06	1.20411e+06	3.23982e+06	1.70266e+06	1.36449e+06	979974	1.35651e+06	1.14705e+06	3.63407e+06	2.11692e+06	3.14316e+06	1.36839e+06	1.74496e+06	1.41175e+06	2.53738e+06	1.77565e+06	1.13992e+06		High	High	High	High	High	High	High	High	High	High	High	High	High	High	High	High	High	428.9	3.37	43.32
[K].LDEGTPPEPK.[G]	1xPhospho [T5]	1	1	47	Q9Y4G6	Q9Y4G6 [1839-1848]	Q9Y4G6 1xPhospho [T1843]	0	1162.5	0	150688	177726	57039.6		18216	24435.3	32964.2	150180	578435	107145	224621	129220	18214.1	30607.7	139889	48038.7	26509.1		Peak Found	Peak Found	Peak Found	Peak Found	Peak Found	Peak Found	Peak Found	High	High	High	High	High	Peak Found	Peak Found	Peak Found	Peak Found	High	370.3	2.34	37.96
[R].SLSLQPQLTQR.[S]	1xPhospho [S/T]	1	1	68	P21731	P21731 [329-339]	P21731 1xPhospho [S]	0	1350.68	4	513053	508865		55068.8	95155	513425	82348.7	461484	342612	73893.2	306965	367344		77597.8	32990.4		145447		High	High	Not Found	Peak Found	Peak Found	Peak Found	High	High	High	Peak Found	High	High	Not Found	High	High	Not Found	High	489.8	2.99	62.38
[K].ADVLEAHEAEAEEPEAGKSEAEDDEDEVDDLPSSR.[R]	1xPhospho [S19]	1	1	1	Q8IVT5-1	Q8IVT5-1 [551-585]	Q8IVT5-1 1xPhospho [S569]	1	3863.58	0		62141.7						66979.7				92234.6							Not Found	Peak Found	Not Found	Not Found	Not Found	Not Found	Not Found	Peak Found	Not Found	Not Found	Not Found	High	Not Found	Not Found	Not Found	Not Found	Not Found	260.9		59.67
[R].YQSSPAKPDSSFYK.[G]	2xPhospho [S/Y]	1	2	187	P02730	P02730 [347-360]	P02730 2xPhospho [S/Y]	0	1764.69	0	354976	106338	359638	220279	358684	319189	231680	532888	1.8205e+06	54160.6	664408	260591	76613.3	222099	292124	194734	133795		High	Peak Found	High	High	High	High	High	High	High	High	High	High	Peak Found	Peak Found	High	Peak Found	High	337.6	4.12	48.22
[K].SDFCDREQSLK.[E]	1xCarbamidomethyl [C4]; 1xPhospho [S9]	1	1	32	Q92854-1	Q92854-1 [780-790]	Q92854-1 1xPhospho [S788]	1	1464.58	0	231445	196332	236783	27585.9	112615	72383.9	90122.1	90705.5	431597	128149	186195	120550	73720.4	80033.3	172295	144592	82521.4		High	High	High	Peak Found	Peak Found	High	High	High	High	Peak Found	High	High	Peak Found	Peak Found	High	High	High	565.8	2.28	39.56
[R].AAARLSLTDPLVAERAGTDES.[-]	1xPhospho [S/T]	1	2	8	P13224	P13224 [186-206]	P13224 1xPhospho [S/T]	2	2223.07	0	44520.6	94018.8		42514.4	78688.2	28337.7	41467.5	157326	346887	107532		269981	51242.1	39286.8	47129.1	26768.1	52563.3		Peak Found	Peak Found	Not Found	Peak Found	Peak Found	Peak Found	Peak Found	High	High	High	Not Found	High	Peak Found	Peak Found	Peak Found	Peak Found	Peak Found	231.8	2.92	70.07
[R].SESLSNCSIGK.[K]	1xCarbamidomethyl [C7]; 1xPhospho [S]	1	1	69	Q92625	Q92625 [645-655]	Q92625 1xPhospho [S]	0	1261.51	0	332573	163453	228870	260108	174448	115740	219803	259601	173085	159882	262637	161648	198642	170641	191007	140659	160722		High	High	High	High	High	High	High	High	High	High	High	High	Peak Found	High	High	High	High	397	2.83	39.79
[R].GNVVPSPLPTR.[R]	1xPhospho [S6]	1	1	4	Q9Y2V2	Q9Y2V2 [36-46]	Q9Y2V2 1xPhospho [S41]	0	1216.61	0																			Not Found	Not Found	Not Found	Not Found	Not Found	Not Found	Not Found	Not Found	Not Found	Not Found	Not Found	Not Found	Not Found	Not Found	Not Found	Not Found	Not Found	368.3	2.02	52.02
[K].SAPASPVQSPAK.[E]	1xPhospho [S]	1	1	76	P35612-1	P35612-1 [596-607]	P35612-1 1xPhospho [S]	0	1219.57	0						31295.3	17115.6	19400.9	343646	25163.9		14452.7	225149				12899.7		Not Found	Not Found	Not Found	Not Found	Not Found	Peak Found	Peak Found	Peak Found	High	Peak Found	Not Found	Peak Found	Peak Found	Not Found	Not Found	Not Found	Peak Found	286.7	2.07	33.22
[R].SPGDTVASKASAEGGSR.[G]	2xPhospho [S11; S/T]	1	1	17	Q96RI0	Q96RI0 [359-375]	Q96RI0 2xPhospho [S369; S/T]	1	1736.69	0	77720.2	67456									255853	86302			38192.9	32727.9			Peak Found	Peak Found	Not Found	Not Found	Not Found	Not Found	Not Found	Not Found	Not Found	Not Found	High	High	Not Found	Not Found	Peak Found	Peak Found	Not Found	276.6	2.92	31.19
[R].TTITTTTTSSSGLGSPMIVGSPR.[A]	1xPhospho [T/S]; 1xOxidation [M17]	1	1	14	Q96S97	Q96S97 [8-30]	Q96S97 1xPhospho [T/S]	0	2348.11	0									51117.6				284743						Not Found	High	Not Found	Not Found	Not Found	Not Found	Not Found	Not Found	High	High	High	High	Peak Found	Not Found	High	Not Found	Not Found	258.1	3.19	60.96
[K].SDSELNSEVAAR.[K]	1xPhospho [S]	1	2	32	Q53TN4	Q53TN4 [260-271]	Q53TN4 1xPhospho [S]	0	1357.56	0							37716.5			67408.7					43641.5				Not Found	Not Found	Not Found	High	Not Found	Not Found	Peak Found	Not Found	Not Found	High	Not Found	High	Not Found	Not Found	Peak Found	Not Found	Not Found	382.3	2.74	43.58
[K].QQQQQQQQQQQQQQQQQAGQLRERHHLYQMQHHVPHAESSVHSQPHNVHQQR.[T]	2xPhospho [Y28; S39]	1	1	12	Q68DE3	Q68DE3 [1462-1513]	Q68DE3 2xPhospho [Y1489; S1500]	2	6532.98	0		57941.9		33546.8	103407	42373.9	92194.7			45620	62604.8		131257	76066.2	148052	73788.4			Not Found	High	Not Found	Peak Found	High	Peak Found	Peak Found	Not Found	High	High	Peak Found	High	High	High	High	High	Not Found	271.8		32.98
[K].SGSGTMNLGGSLTR.[Q]	1xPhospho [T/S]; 1xOxidation [M6]	1	2	4	P47756-2	P47756-2 [182-195]	P47756-2 1xPhospho [T/S]	0	1433.61	0																		No Quan Values	Not Found	Not Found	Not Found	Not Found	Not Found	Not Found	Not Found	Not Found	High	Not Found	Not Found	Not Found	Not Found	Not Found	Not Found	Not Found	Not Found	325.6	2.1
[R].SSSPVQVEEEPVR.[L]	1xPhospho [S]	1	3	57	Q8IZ21-1	Q8IZ21-1 [116-128]	Q8IZ21-1 1xPhospho [S]	0	1522.68	0			40508.2				58158.3					74574.3		37301.9	66951.3				Not Found	Not Found	Peak Found	Not Found	Not Found	Not Found	Peak Found	High	Not Found	High	High	High	High	Peak Found	High	Not Found	Not Found	459.2	2.05	46.37
[R].TSVPSPEQPQPYR.[T]	1xPhospho [S/T]	1	1	22	Q8TEH3	Q8TEH3 [519-531]	Q8TEH3 1xPhospho [S/T]	0	1565.7	0									47281.1										Not Found	Not Found	Not Found	Not Found	Not Found	Not Found	Not Found	Peak Found	High	Not Found	Not Found	Peak Found	Not Found	Not Found	Not Found	Not Found	Not Found	308	2.06	46.5
[K].GSEENLDEAREQK.[E]	1xPhospho [S2]	1	5	4	P35611-3	P35611-3 [616-628]	P35611-3 1xPhospho [S617]	1	1584.65	0	89208.1	59692.6	77578.8	104391	79732.3	81377.6	83637.4	57681.4	283436	164605	119588		83563.7	114931	245037	104208	162891		Peak Found	Peak Found	Peak Found	Peak Found	Peak Found	Peak Found	Peak Found	Peak Found	High	Peak Found	Peak Found	Not Found	Peak Found	Peak Found	Peak Found	Peak Found	Peak Found	279.2	2.8	30.51
[K].QKGSEENLDEAREQK.[E]	1xPhospho [S4]	1	5	15	P35611-3	P35611-3 [614-628]	P35611-3 1xPhospho [S617]	2	1840.81	0								52721.2	475749	20953.6									Peak Found	Peak Found	Peak Found	Peak Found	Peak Found	Peak Found	Peak Found	Peak Found	High	Peak Found	Peak Found	Peak Found	Peak Found	Not Found	Peak Found	Peak Found	Peak Found	356.2	1.76	34.43
[R].QVLQSTQSPR.[T]	1xPhospho [T/S]	1	5	36	Q9Y2D5-7	Q9Y2D5-7 [830-839]	Q9Y2D5-7 1xPhospho [S/T]	0	1223.58	0																			Not Found	Not Found	Not Found	Not Found	Not Found	Not Found	Not Found	Not Found	Not Found	Not Found	Not Found	Not Found	Not Found	Not Found	Not Found	Not Found	Not Found	306.3	1.79	33.01
[R].DAVQSLQLSPR.[T]	1xPhospho [S]	1	1	50	Q86YV0	Q86YV0 [980-990]	Q86YV0 1xPhospho [S]	0	1293.62	0	208068	56568.9	55822.5	38075.5	50440.3	63803.9	54161.1	73569.5	109435	68438	191884	129765	50292	26759.9	125133	53878.1	30049.1		High	Peak Found	High	Peak Found	High	Peak Found	High	Peak Found	High	High	High	High	High	Peak Found	High	Peak Found	High	418.3	2.59	55.2
[K].TQTPPVSPAPQPTEERLPSSPVYEDAASFK.[A]	3xPhospho [T3; T/S/Y]	1	3	9	Q14247-1	Q14247-1 [399-428]	Q14247-1 3xPhospho [T401; T/S/Y]	1	3466.49	0		127895									138397	139207			43582.6				Not Found	High	Not Found	Not Found	Not Found	Not Found	Not Found	Not Found	Not Found	Not Found	High	High	Not Found	Not Found	High	Not Found	Not Found	240.3	3.11	73.31
[K].SPTSDDISLLHESQSDR.[A]	1xPhospho [S8]	1	1	6	Q9Y3C5	Q9Y3C5 [7-23]	Q9Y3C5 1xPhospho [S14]	0	1966.84	0			34211.3					78603	110371		68440.8	70419.5			37559.4				Peak Found	Peak Found	Peak Found	Not Found	Not Found	Not Found	Peak Found	Peak Found	High	Not Found	High	High	Not Found	Not Found	Peak Found	Peak Found	Peak Found	332.3	1.79	56.92
[R].SDQLLDMSSTFNK.[T]	1xPhospho [S/T]; 1xOxidation [M7]	1	1	19	O95183	O95183 [41-53]	O95183 1xPhospho [S/T]	0	1581.65	0																			Not Found	Not Found	Not Found	Not Found	Not Found	Not Found	Not Found	Not Found	Not Found	Not Found	High	Not Found	Not Found	Not Found	Not Found	Not Found	Not Found	503.7	3.83	53.45
[R].SGAQASSTPLSPTR.[I]	1xPhospho [S11]	1	4	15	P02545-3	P02545-3 [12-25]	P02545-3 1xPhospho [S22]	0	1439.65	0	28167.9		19419.3	34305.7								19927.6			24782.4				Peak Found	Not Found	Peak Found	Peak Found	High	Not Found	Not Found	Not Found	Not Found	Not Found	High	High	Not Found	High	Peak Found	High	Not Found	257.2	2.51	37.94
[R].DLAATSSTLGLQENMR.[T]	1xPhospho [S/T]; 1xOxidation [M15]	1	1	10	P51575	P51575 [382-397]	P51575 1xPhospho [T/S]	0	1802.8	0																			Not Found	Not Found	Not Found	Not Found	Not Found	Not Found	Not Found	Not Found	Not Found	Not Found	Not Found	Not Found	Not Found	Not Found	Not Found	Not Found	Not Found	255.6	1.82	55.64
[R].VMALYDFQARSPR.[E]	1xPhospho [S11]; 1xOxidation [M2]	1	2	16	P02549-1	P02549-1 [982-994]	P02549-1 1xPhospho [S992]	1	1649.75	0	385456	303309	263508	355732	321636	288307	143392	733928	924489	288900	175457	390275	589276	149339	561050	526742	268884		High	High	High	Peak Found	Peak Found	Peak Found	Peak Found	High	High	Peak Found	Peak Found	Peak Found	Peak Found	High	Peak Found	High	Peak Found	417.6	2.11	59.19
[R].LDSQPQETSPELPR.[R]	1xPhospho [T/S]	1	1	38	O14545	O14545 [407-420]	O14545 1xPhospho [T/S]	0	1676.75	0		37417.3				37392.1		28601.1	24094.9		75312.5	34759.3			29642.4				High	High	Not Found	Not Found	Not Found	Peak Found	High	Peak Found	Peak Found	Not Found	High	High	Not Found	Not Found	High	Not Found	Not Found	355.4	2	49.23
[R].SQSESSDEVTELDLSHGK.[K]	1xPhospho [S]	1	5	3	Q86YS7-1	Q86YS7-1 [657-674]	Q86YS7-1 1xPhospho [S]	0	2027.84	0																		No Quan Values	Not Found	Not Found	Not Found	Not Found	Not Found	Not Found	Not Found	Not Found	High	Not Found	Not Found	High	Not Found	Not Found	Not Found	Not Found	Not Found	224.8	2.26
[K].EEAPRSSVTETEADGK.[I]	1xPhospho [S/T]	1	1	20	P34972	P34972 [330-345]	P34972 1xPhospho [S/T]	1	1785.75	0	220754	57101.5	127194			20126.9	42492.3	100440		93837.9	230101	34290.3	14396.2	19556	147674	53324.9			High	Peak Found	High	Not Found	Not Found	Peak Found	Peak Found	High	Not Found	High	High	Peak Found	Peak Found	High	High	Peak Found	Not Found	277.9	2.14	31.1
[R].MDRGNSLPCVLEQK.[I]	1xCarbamidomethyl [C9]; 1xPhospho [S6]; 1xOxidation [M1]	1	2	56	Q08495-1	Q08495-1 [328-341]	Q08495-1 1xPhospho [S333]	1	1742.76	2	225689	528023	152785				103847	190954	1.1798e+06	111216	200042	478957		79882.9	164569	62709.9	59106.8		High	High	High	Not Found	Not Found	Not Found	Peak Found	High	High	High	High	High	Not Found	Peak Found	High	High	High	489.2	2.87	50.42
[K].ATEHLSTLSEK.[A]	1xPhospho [T/S]	1	1	9	P02647	P02647 [220-230]	P02647 1xPhospho [T/S]	0	1295.59	0	28625.4		39579.5	72992.7				89379.5	63916.1	58165.4		59074.3	72931						Peak Found	Not Found	Peak Found	Peak Found	Not Found	Not Found	Not Found	High	Peak Found	High	Not Found	High	Peak Found	Not Found	Not Found	Not Found	Not Found	339.8	1.52	36.85
[R].VENCPDELYDIMK.[M]	1xCarbamidomethyl [C4]; 1xPhospho [Y9]; 1xOxidation [M12]	1	2	7	P07948-1	P07948-1 [465-477]	P07948-1 1xPhospho [Y473]	0	1721.68	0																		No Quan Values	High	High	Not Found	Not Found	Not Found	Not Found	Not Found	Not Found	Not Found	Not Found	High	Not Found	Not Found	Not Found	Not Found	Not Found	Not Found	252.3	1.96
[R].CVSMPGDISGLQGGPR.[S]	1xCarbamidomethyl [C1]; 1xPhospho [S3]; 1xOxidation [M4]	1	5	4	Q8IY17-4	Q8IY17-4 [418-433]	Q8IY17-4 1xPhospho [S420]	0	1726.73	0									52225.1										Not Found	Not Found	Not Found	Not Found	Not Found	Not Found	Not Found	Not Found	High	Not Found	Not Found	Not Found	Not Found	Not Found	Not Found	Not Found	Not Found	374.2	3.35	50.12
[K].SRSPSTESQLMSK.[G]	2xPhospho [S/T]; 1xOxidation [M11]	1	5	59	P35612-1	P35612-1 [528-540]	P35612-1 2xPhospho [S/T]	1	1613.63	0	69471	58791.9	90621.3	55593.3			92842.2	29998.7	208813	56912.6	18103.5	47335.7		22805.6	51653.2	63368	63435.1		High	Peak Found	High	Peak Found	Not Found	Not Found	Peak Found	Peak Found	High	High	Peak Found	High	Not Found	Peak Found	Peak Found	High	Peak Found	320.5	2.91	31.54
[R].ALSGSATLVSSPK.[Y]	1xPhospho [S/T]	1	5	57	O75069-2	O75069-2 [382-394]	O75069-2 1xPhospho [S/T]	0	1297.64	2								32578.1	272513	33668.4	50639.5	47448.6		37250.9	88339.4				Not Found	Not Found	Not Found	Not Found	Not Found	Not Found	Not Found	Peak Found	High	Peak Found	Peak Found	High	Not Found	Peak Found	Peak Found	Not Found	Not Found	449	3.06	49.3
[M].SDQEAKPSTEDLGDK.[K]	1xAcetyl [N-Term]; 1xPhospho [S1]	1	1	4	P63165-1	P63165-1 [2-16]	P63165-1 1xAcetyl [N-Term]; 1xPhospho [S2]	0	1741.72	0																		No Quan Values	Not Found	Not Found	Not Found	Not Found	Not Found	Not Found	Not Found	Not Found	Not Found	Not Found	High	Not Found	Not Found	Not Found	Not Found	Not Found	Not Found	307.8
[K].SMDLGIADETK.[L]	1xPhospho [S1]; 1xOxidation [M2]	1	5	56	Q8TEW0	Q8TEW0 [852-862]	Q8TEW0 1xPhospho [S852]	0	1275.52	2	234229	110549	69522	58644.2	62314.2		90430.7	125734	143168	121317	149851	129073	119455	130435	160854	59587.8	121719		High	High	Peak Found	Peak Found	Peak Found	Not Found	High	High	High	High	High	High	Peak Found	Peak Found	High	High	High	320.6	2.48	48.87
[R].CSVSLSNVEAR.[R]	1xCarbamidomethyl [C1]; 1xPhospho [S4]	1	1	7	P47712	P47712 [726-736]	P47712 1xPhospho [S729]	0	1301.56	0								45385.5					49495.5						Not Found	Not Found	Not Found	Not Found	Not Found	Not Found	Not Found	Peak Found	Not Found	Not Found	Not Found	Not Found	Peak Found	Not Found	Not Found	Not Found	Not Found	325.4	2.21	48.87
[K].SGTSSPQSPVFR.[H]	1xPhospho [S/T]	1	2	9	Q8N556-2	Q8N556-2 [745-756]	Q8N556-2 1xPhospho [S]	0	1329.58	0																			Not Found	Not Found	Not Found	Not Found	Not Found	Not Found	Not Found	Not Found	Not Found	Not Found	Not Found	Not Found	Not Found	Not Found	Not Found	Not Found	Not Found	362.6	2.01	44.14
[R].EGGILTDSFGR.[I]	1xPhospho [S8]	1	1	62	Q9NUG4-1	Q9NUG4-1 [492-502]	Q9NUG4-1 1xPhospho [S499]	0	1231.54	1	145226	93977.7	149398		98121.8	150229	162322	196907	289128	67501.4	382502	114709	197417		125657				High	Peak Found	High	Not Found	Peak Found	High	High	High	High	High	High	High	High	Not Found	High	High	High	403.4	2.15	65.78
[K].DYEEVGVDSVEGEGEEEGEEY.[-]	1xPhospho [S9]	1	4	5	P68363	P68363 [431-451]	P68363 1xPhospho [S439]	0	2428.87	0		76022.5										62214.4							Not Found	High	Not Found	Not Found	Not Found	Not Found	Not Found	Not Found	Not Found	Not Found	Not Found	High	Not Found	Not Found	Not Found	Not Found	Not Found	202.4	2.15	67.19
[R].LWGTQDVSQDIQEMK.[D]	1xPhospho [S/T]; 1xOxidation [M14]	1	5	6	P11169	P11169 [229-243]	P11169 1xPhospho [S/T]	0	1873.8	0		98896.8							50479.5			182784			29361.1				Not Found	High	Not Found	Not Found	Not Found	Not Found	Not Found	Not Found	High	Not Found	Not Found	High	Not Found	Not Found	Peak Found	Not Found	Not Found	339.2	2.64	67.9
[R].DRICSDEEEDEEK.[G]	1xCarbamidomethyl [C4]; 1xPhospho [S5]	1	2	8	Q9NPG3-1	Q9NPG3-1 [489-501]	Q9NPG3-1 1xPhospho [S493]	1	1733.62	0	69534.4	88727.9							42898.4			38389.9							High	High	Not Found	Not Found	Not Found	Not Found	Not Found	Not Found	High	Not Found	Not Found	High	Not Found	Not Found	Not Found	Not Found	Not Found	504.9	2.35	31.08
[K].SVSSPTSSNTPTPTK.[H]	1xPhospho [S]	1	5	6	Q5M775-1	Q5M775-1 [131-145]	Q5M775-1 1xPhospho [S]	0	1570.7	0	23775.8	32954.9							37791.4		25402.3	29335.5							High	Peak Found	Not Found	Not Found	Not Found	Not Found	Not Found	Not Found	High	Not Found	Peak Found	High	Not Found	Not Found	Not Found	Not Found	Not Found	246.4	1.87	33.25
[K].VFDQQSSPMVTR.[L]	1xPhospho [S]; 1xOxidation [M9]	1	1	16	O15357	O15357 [235-246]	O15357 1xPhospho [S]	0	1490.63	0	55139.4	58266.3						40715.1	102581		156156	87089.8			35594.9				High	High	Not Found	Not Found	Not Found	Not Found	Not Found	High	High	Not Found	High	High	Not Found	Not Found	High	Not Found	Not Found	433.7	2.64	42.6
[K].SRSPSTESQLMSK.[G]	1xPhospho [T/S]; 1xOxidation [M11]	1	5	114	P35612-1	P35612-1 [528-540]	P35612-1 1xPhospho [T/S]	1	1533.66	0	262007	76218.6	604719	144840	64530.4	102077	187498	390650	673728	349696	182409	190043	81699.4	199857	242234	139455	95592.1		High	High	High	High	High	High	High	High	High	High	High	High	High	High	High	High	High	375.4	2.83	27.96
[K].ATISDEEIER.[Q]	1xPhospho [S4]	1	2	82	Q9UQN3-1	Q9UQN3-1 [196-205]	Q9UQN3-1 1xPhospho [S199]	0	1242.52	0	230427	206155	132106	70734.9		76581.1	102531	193653	357474	103556	311818	137707	194126	75907.8	192310		73309.4		High	High	High	High	High	High	High	High	High	High	High	High	High	High	High	High	High	344.4	2.26	45.36
[R].LNQPGTPTRTAV.[-]	1xPhospho [T6]	1	1	45	P36507	P36507 [389-400]	P36507 1xPhospho [T394]	1	1334.65	0	1.15036e+06	775852	703186	234055	253343	85777.2	222195	765281	1.56587e+06	437791	1.15394e+06	720096	83435.3	237740	698377	508635	180408		High	High	Peak Found	Peak Found	High	Peak Found	High	High	High	High	High	High	Peak Found	High	High	High	High	343.8	2.14	41.45
[K].NFYESDDDQK.[E]	1xPhospho [S5]	1	2	37	O00203-1	O00203-1 [272-281]	O00203-1 1xPhospho [S276]	0	1340.47	0																			Not Found	Not Found	Not Found	Not Found	Not Found	Not Found	Not Found	Not Found	Not Found	Not Found	Not Found	Not Found	Not Found	Not Found	Not Found	Not Found	Not Found	415.7	2.09	40.74
[K].SPDPFGAVAAQK.[F]	1xPhospho [S1]	1	2	4	Q9Y3Q8	Q9Y3Q8 [279-290]	Q9Y3Q8 1xPhospho [S279]	0	1267.57	0						53189.9							135473						Not Found	Not Found	Not Found	Not Found	Not Found	Peak Found	Not Found	Not Found	Not Found	Not Found	Not Found	Not Found	Peak Found	Not Found	Not Found	Not Found	Not Found	387.2	1.37	53.38
[K].AQTPPGPSLSGSK.[S]	1xPhospho [T3]	1	2	3	Q9UQ35	Q9UQ35 [1001-1013]	Q9UQ35 1xPhospho [T1003]	0	1306.6	0																			Not Found	Not Found	Not Found	Not Found	Peak Found	Not Found	Not Found	Not Found	Not Found	Not Found	Peak Found	Peak Found	Not Found	Not Found	Not Found	Not Found	Not Found	279.3	1.95	41.26
[R].QASLSQSIR.[K]	1xPhospho [S3]	1	2	18	Q6PJF5-1	Q6PJF5-1 [111-119]	Q6PJF5-1 1xPhospho [S113]	0	1069.5	0	69968.6	120700	40492.9						215221	43204.6		58727.5			54975.4				High	High	High	Not Found	Not Found	Not Found	Not Found	High	High	High	High	High	Not Found	Not Found	High	Not Found	Not Found	368.8	2.01	42.09
[R].SWAQGSSEQELHYASLQR.[L]	1xPhospho [S]	1	2	5	O00453	O00453 [44-61]	O00453 1xPhospho [S]	0	2156.94	0																		No Quan Values	Not Found	Peak Found	Peak Found	Peak Found	Peak Found	High	Peak Found	Peak Found	Peak Found	Not Found	Peak Found	High	Peak Found	Peak Found	Peak Found	Peak Found	Not Found	331.9	2.69	60.69
[K].EALLQASRDQK.[K]	1xPhospho [S7]	1	1	10	P26038	P26038 [401-411]	P26038 1xPhospho [S407]	1	1338.64	0	59739.2	54582.3						33723.6	46058.4		71728.6	54366.2			33295	16447.8			High	High	Not Found	Not Found	Not Found	Not Found	Not Found	High	High	Not Found	High	High	Not Found	Not Found	High	Peak Found	Not Found	380.3	1.91	36.67
[R].TSSEPEFNSLPR.[K]	1xPhospho [S3]	1	2	9	Q96QH2-1	Q96QH2-1 [380-391]	Q96QH2-1 1xPhospho [S382]	0	1443.62	0																			Not Found	Not Found	Not Found	Not Found	Not Found	Not Found	Not Found	Not Found	Not Found	Not Found	Not Found	Not Found	Not Found	Not Found	Not Found	Not Found	Not Found	369.4	2.7	52.9
[M].ASNNTASIAQARK.[L]	1xAcetyl [N-Term]; 1xPhospho [S7]	1	1	5	P59768	P59768 [2-14]	P59768 1xAcetyl [N-Term]; 1xPhospho [S8]	1	1453.68	0							28536.8	40306.4		39820.5	36098.8	18838	37634.2		27735.8				High	Not Found	Not Found	Not Found	Not Found	Not Found	Peak Found	Peak Found	Not Found	High	High	Peak Found	Peak Found	Not Found	High	Not Found	Not Found	301.8		35.15
[K].TIGECSMSLR.[T]	1xCarbamidomethyl [C5]; 1xPhospho [S]; 1xOxidation [M7]	1	1	17	Q8N9U0	Q8N9U0 [320-329]	Q8N9U0 1xPhospho [S]	0	1249.5	0	328398	221439	147549			20681	48216.2	274092	515425	68695.7	354871	119398							High	High	High	Not Found	Not Found	High	High	High	High	High	High	High	Not Found	Not Found	Not Found	Not Found	Not Found	330.9	2.34	40.08
[R].SSYTHGLNR.[T]	1xPhospho [T/S]	1	1	22	Q8N699	Q8N699 [114-122]	Q8N699 1xPhospho [T/S]	0	1114.47	0	57518.8	106704					23930.1	46302.9	41255.5		68815.7	64121.6			85323.3	55407.4			High	High	Not Found	Not Found	Not Found	Not Found	High	Peak Found	High	Not Found	High	High	Not Found	Not Found	Peak Found	High	Not Found	328.1	1.15	33.83
[R].VIEGDVVSALNK.[A]	1xPhospho [S8]	1	5	9	P48059	P48059 [258-269]	P48059 1xPhospho [S265]	0	1323.66	0	985144	960692		783672	1.17207e+06	481559	809507	441529	851161	819871	1.49833e+06	288723	477471	478469	1.20618e+06	314493	1.14335e+06		High	High	Not Found	Peak Found	Peak Found	Peak Found	Peak Found	Peak Found	High	Peak Found	High	Peak Found	Peak Found	Peak Found	Peak Found	Peak Found	Peak Found	425	2.89	65.44
[R].ISASAEELR.[Q]	1xPhospho [S4]	1	1	120	P06727	P06727 [256-264]	P06727 1xPhospho [S259]	0	1055.48	0	2.42875e+06	3.35538e+06	4.37899e+06	2.85725e+06	4.68754e+06	2.55015e+06	1.1399e+06	4.08047e+06	6.45856e+06	5.84696e+06	4.93989e+06	6.52512e+06	2.01749e+06	1.9686e+06	1.20404e+06	4.34624e+06	4.23466e+06		Peak Found	High	High	High	High	High	High	High	High	High	High	High	High	High	High	High	High	397.5	2.86	43.71
[R].TPSLLEQEVK.[P]	1xPhospho [S3]	1	1	40	P14672	P14672 [486-495]	P14672 1xPhospho [S488]	0	1223.59	0	90816.6	105744	147388	105368	98018.7	48690.4	172701	429730	613709	263559	127569	235954	462770	210192	359499	245243	150067		High	High	High	Peak Found	Peak Found	High	High	High	High	High	High	High	High	High	High	High	High	361.4		59.15
[K].VPEPCPSTVTPAPAQQK.[T]	1xCarbamidomethyl [C5]; 1xPhospho [T/S]	1	1	2	P35321	P35321 [69-85]	P35321 1xPhospho [T/S]	0	1886.87	0																		No Quan Values	Not Found	Not Found	Not Found	Not Found	Not Found	Not Found	Not Found	Not Found	Not Found	Not Found	Not Found	Not Found	Not Found	Not Found	Not Found	Not Found	Not Found	243.8
[K].GSITEYTAAEEK.[E]	1xPhospho [S2]	1	2	16	Q12982-2	Q12982-2 [175-186]	Q12982-2 1xPhospho [S176]	0	1378.58	0															72713.6				Not Found	Not Found	Not Found	Not Found	Not Found	Not Found	Not Found	Not Found	Not Found	Not Found	Not Found	High	Not Found	Not Found	High	Not Found	Not Found	300.6	2.87	46.37
[R].PSSGNIPSSPTASGGGSPTSPR.[A]	2xPhospho [T/S]	1	1	7	Q9UBW5-1	Q9UBW5-1 [428-449]	Q9UBW5-1 2xPhospho [T/S]	0	2157.88	1	26604						304177		26396.3					39574.1		772489	54623.1		Peak Found	Not Found	Not Found	Not Found	Not Found	Not Found	Peak Found	Not Found	Peak Found	Not Found	Not Found	Not Found	Not Found	Peak Found	Not Found	Peak Found	Peak Found	183.3		48.49
[K].GEPPAPKSPPK.[A]	1xPhospho [S8]	1	3	10	O95466-3	O95466-3 [1024-1034]	O95466-3 1xPhospho [S1031]	1	1184.57	0	75221.2	16678.6	43568.6	11997	10376.3	8985.43	14081.2	9351.4	11598	63602.3	141310	27207.9	38519.4	41788.4	73103.4				Peak Found	High	High	Peak Found	Peak Found	Peak Found	Peak Found	Peak Found	Peak Found	High	High	High	Peak Found	Peak Found	High	Not Found	Not Found	348.3	1.86	28.91
[R].AFSFSLPRPGR.[R]	1xPhospho [S5]	1	3	2	Q7LDG7-4	Q7LDG7-4 [574-584]	Q7LDG7-4 1xPhospho [S578]	0	1314.64	0																		No Quan Values	Not Found	High	Not Found	Not Found	Not Found	Not Found	Not Found	Not Found	Not Found	Not Found	Not Found	Not Found	Not Found	Not Found	Not Found	Not Found	Not Found	443.3	1.38
[K].SRSPSTESQLMSK.[G]	1xPhospho [T/S]	1	5	12	P35612-1	P35612-1 [528-540]	P35612-1 1xPhospho [T/S]	1	1517.67	0																			Not Found	Not Found	Not Found	Not Found	Not Found	Not Found	Not Found	Not Found	Not Found	Not Found	Not Found	Not Found	Not Found	Not Found	Not Found	Not Found	Not Found	331.4	2.54	33.84
[K].AEGEPQEESPLK.[S]	1xPhospho [S9]	1	4	2	Q9NYF8-1	Q9NYF8-1 [169-180]	Q9NYF8-1 1xPhospho [S177]	0	1393.59	0																			Not Found	Not Found	Not Found	Not Found	Not Found	Not Found	Not Found	Not Found	Not Found	Not Found	Not Found	Not Found	Not Found	Not Found	Not Found	Not Found	Not Found	299.9	1.09	37.32
[R].ASRSLDGAAAVDSADR.[S]	1xPhospho [S]	2	7	5	P11171-1; P11171-5	P11171-1 [539-554]; P11171-5 [504-519]	P11171-1 1xPhospho [S]; P11171-5 1xPhospho [S]	1	1641.72	0																		Shared	Not Found	Not Found	Not Found	Not Found	Not Found	Not Found	Not Found	Not Found	Not Found	Not Found	Not Found	Not Found	Not Found	Not Found	Not Found	Not Found	Not Found	222.5	2.74	37.48
[R].ISASAEELRQR.[L]	1xPhospho [S]	1	1	63	P06727	P06727 [256-266]	P06727 1xPhospho [S]	1	1339.64	0	1.79776e+06	1.32288e+06	1.75372e+06	1.27971e+06	3.5372e+06	808600	640193	1.80815e+06	2.14073e+06	2.86985e+06	1.82088e+06	4.05007e+06	953676	1.25736e+06	909385	2.31362e+06	2.62855e+06		High	High	High	High	High	High	High	High	High	High	High	High	Peak Found	High	High	High	High	404.2	1.95	39.38
[M].SASAPAAEGEGTPTQPASEK.[E]	1xAcetyl [N-Term]; 1xPhospho [T12]	1	1	1	P35659-2	P35659-2 [2-21]	P35659-2 1xAcetyl [N-Term]; 1xPhospho [T13]	0	2007.85	0																		No Quan Values	Not Found	Not Found	Not Found	Not Found	Not Found	Not Found	Not Found	Not Found	Not Found	Not Found	Not Found	Not Found	Not Found	Not Found	Not Found	Not Found	Not Found	212.2
[K].EENPYARFENN.[-]	1xPhospho [Y5]	1	1	18	P53801	P53801 [170-180]	P53801 1xPhospho [Y174]	1	1462.56	0						59247.1	66469.3		84318.9		80518.2	36761.4	179517	31519.2	67240.4	46474.3	78546.8		High	Not Found	Not Found	Not Found	Not Found	High	High	Not Found	High	Not Found	High	Peak Found	High	High	High	High	High	337.3	1.55	42.76
[K].LTVGGPWGQSQEK.[E]	1xPhospho [S10]	1	3	6	O15117-3	O15117-3 [330-342]	O15117-3 1xPhospho [S339]	0	1466.67	0		168246		227908					137401		191448	203419							Not Found	High	Peak Found	Peak Found	Peak Found	Peak Found	Not Found	Not Found	Peak Found	Peak Found	High	High	Not Found	Not Found	Peak Found	Not Found	Not Found	456	2.72	61.64
[R].RTPTPLALR.[Y]	1xPhospho [T]	1	17	267	P16157-14	P16157-14 [1377-1385]	P16157-14 1xPhospho [T]	1	1104.59	4	354640		377368	202552	65971.1	22713.4	159245	120797	767400	179818	150479	30296.9	316094	94680.2	140204	64971.3			High	Not Found	High	Peak Found	Peak Found	Peak Found	Peak Found	Peak Found	High	High	Peak Found	Peak Found	Peak Found	Peak Found	Peak Found	High	Not Found	301.7	2.62	50.19
[K].AEIHAQPSDK.[E]	1xPhospho [S8]	1	3	3	P23229-6	P23229-6 [1096-1105]	P23229-6 1xPhospho [S1103]	0	1175.51	0		13962.7							3671.03										Not Found	Peak Found	Not Found	Not Found	Not Found	Not Found	Not Found	Not Found	Peak Found	Not Found	Not Found	High	Not Found	Not Found	Not Found	Not Found	Not Found	297.1	1.13	25.22
[R].RSSPAADVQEENLYAAVK.[D]	1xPhospho [S]	1	2	3	O75022-1	O75022-1 [501-518]	O75022-1 1xPhospho [S]	1	2027.94	0	223102	212787	218760	161693	226438	92175.4	282656	204183	214021	185782	272958	227103	174238	129392	316122	188956	246507		Peak Found	Peak Found	Peak Found	Peak Found	Peak Found	Peak Found	Peak Found	Peak Found	Peak Found	Peak Found	High	Peak Found	High	Peak Found	High	Peak Found	Peak Found	259.6		62.38
[K].GSPAPLGVR.[S]	1xPhospho [S2]	1	3	68	O15117-3	O15117-3 [234-242]	O15117-3 1xPhospho [S235]	0	933.455	1	1.01446e+06	839008	419055	49426.8	133977	111721	388111	653559	884093	251979	853173	475205	77545.9	352350	282158	251006	201686		High	High	High	High	High	High	High	High	High	High	High	High	High	High	High	High	High	334.2	1.93	41.88
[K].LCAGIMITASHNPK.[Q]	1xCarbamidomethyl [C2]; 1xPhospho [S10]; 1xOxidation [M6]	1	2	4	Q96G03	Q96G03 [156-169]	Q96G03 1xPhospho [S165]	0	1608.73	0								66398.1	52652.3	29775.7		33818.6							Not Found	Not Found	Not Found	Not Found	Not Found	Not Found	Not Found	High	Peak Found	Peak Found	Not Found	Peak Found	Not Found	Not Found	Not Found	Not Found	Not Found	373.5	3.18	50.67
[K].PDSSFYK.[G]	1xPhospho [S/Y]	1	1	38	P02730	P02730 [354-360]	P02730 1xPhospho [S]	0	923.355	0	76928.9	28069.3	222168	57954.4	84241.9		167419	38713.6	221255	119105	131738	125149		69862.3	196639	82837.6	116170		High	Peak Found	High	Peak Found	Peak Found	Not Found	High	High	Peak Found	Peak Found	High	High	Not Found	High	Peak Found	High	High	398.2		41.09
[R].NSVNGTFPAEPMK.[G]	1xPhospho [S/T]; 1xOxidation [M12]	1	2	16	P11836	P11836 [6-18]	P11836 1xPhospho [S/T]	0	1487.62	1	213621		310206					188145			292086				125645	30839.1			High	Not Found	High	Not Found	Not Found	Not Found	Not Found	High	Not Found	Not Found	High	Not Found	Not Found	Not Found	High	Peak Found	Not Found	274.7	2.19	48.17
[K].AFSMDEPVAAK.[R]	1xPhospho [S3]; 1xOxidation [M4]	1	2	11	Q9NQ84-1	Q9NQ84-1 [342-352]	Q9NQ84-1 1xPhospho [S344]	0	1261.52	0							39414.7												Not Found	Not Found	Not Found	Not Found	Not Found	Not Found	Peak Found	Not Found	Not Found	Not Found	Not Found	Not Found	Not Found	Not Found	Not Found	Not Found	Not Found	278.7	1.74	47.52
[M].SETAPAAPAAPAPAEK.[T]	1xAcetyl [N-Term]; 1xPhospho [T/S]	1	1	26	P10412	P10412 [2-17]	P10412 1xAcetyl [N-Term]; 1xPhospho [T/S]	0	1600.73	0	41199.9	92093.7	100351		39947.7		65737	241873	464736	71780.4		151572		117120	47948.3	293767			High	Peak Found	Peak Found	High	High	High	High	Peak Found	Peak Found	Peak Found	High	Peak Found	Peak Found	Peak Found	High	Peak Found	Not Found	448.7		54.65
[K].ESESALMEDRDESEVSDEGGSPISSEGQEPR.[A]	1xPhospho [S]; 1xOxidation [M7]	1	2	3	O14976	O14976 [814-844]	O14976 1xPhospho [S]	1	3434.37	0				75416.7					45744.7		38184.5	25312.8							Not Found	Not Found	Not Found	Peak Found	Not Found	Not Found	Not Found	Not Found	High	Not Found	Peak Found	High	Not Found	Not Found	Not Found	Not Found	Not Found	250.3	3.12	53.09
[R].AESPEEVACR.[K]	1xCarbamidomethyl [C9]; 1xPhospho [S3]	1	3	2	Q7Z6Z7-3	Q7Z6Z7-3 [1384-1393]	Q7Z6Z7-3 1xPhospho [S1386]	0	1227.47	0																			Not Found	Not Found	Not Found	Not Found	Not Found	Not Found	Not Found	Not Found	Not Found	Not Found	Not Found	Not Found	Not Found	Not Found	Not Found	Not Found	Not Found	274.2	1.67	35.03
[K].EEENKDDEEKPKIEDVGSDEEDDSGK.[D]	1xPhospho [S18]	1	1	2	Q58FF8	Q58FF8 [160-185]	Q58FF8 1xPhospho [S177]	2	3045.22	0																		No Quan Values	Not Found	Not Found	Not Found	Not Found	Not Found	Not Found	High	Not Found	Not Found	Not Found	Not Found	Not Found	Not Found	Not Found	High	Not Found	Not Found	280.1
[R].ETSAATLSPGASSR.[G]	1xPhospho [S8]	1	1	1	Q9Y6I9	Q9Y6I9 [237-250]	Q9Y6I9 1xPhospho [S244]	0	1414.62	0																		No Quan Values	Not Found	Not Found	Not Found	Not Found	Not Found	Not Found	Not Found	Not Found	Not Found	Not Found	Not Found	Not Found	Not Found	Not Found	Not Found	Not Found	Not Found	266.4	0.72
[K].ETAIQTEDSAISESPEEPLPNLK.[P]	1xPhospho [S14]	1	1	1	Q53SF7-2	Q53SF7-2 [813-835]	Q53SF7-2 1xPhospho [S826]	0	2578.18	0																		No Quan Values	Not Found	Not Found	Not Found	Not Found	Not Found	Not Found	Not Found	Not Found	Not Found	Not Found	High	Not Found	Not Found	Not Found	Not Found	Not Found	Not Found	207.5
[K].ESLKEEDESDDDNM.[-]	1xPhospho [S]; 1xOxidation [M14]	1	2	33	P25788-1	P25788-1 [242-255]	P25788-1 1xPhospho [S]	1	1751.58	0				28579.2					39343.8			68646.8			28298				Not Found	Not Found	Not Found	Peak Found	Not Found	Not Found	Not Found	Not Found	Peak Found	Not Found	Not Found	Peak Found	Not Found	Not Found	Peak Found	Not Found	Not Found	231	1.78	33.24
[M].SADAAAGAPLPR.[L]	1xAcetyl [N-Term]; 1xPhospho [S1]	1	1	23	O14745	O14745 [2-13]	O14745 1xAcetyl [N-Term]; 1xPhospho [S2]	0	1218.55	0	156921	123670	154546	158302	135315		95861.4	109885	205334	201848	180882	156442		125918	110563	92483.4	115802		Peak Found	High	High	Peak Found	Peak Found	Not Found	Peak Found	Peak Found	High	High	High	Peak Found	Not Found	Peak Found	High	Peak Found	Peak Found	283.9		53.35
[R].LNQPGTPTR.[T]	1xPhospho [T6]	1	1	13	P36507	P36507 [389-397]	P36507 1xPhospho [T394]	0	1063.49	0																			Not Found	Not Found	Not Found	Not Found	Not Found	Not Found	Not Found	Not Found	Not Found	Not Found	Not Found	Not Found	Not Found	Not Found	Not Found	Not Found	Not Found	355.1	2.25	30.25
[K].VAILTDDEEEQK.[R]	1xPhospho [T5]	1	1	29	Q6ZSS7	Q6ZSS7 [6-17]	Q6ZSS7 1xPhospho [T10]	0	1469.64	0				69253.2	42319.3				32079										Not Found	Not Found	Not Found	Peak Found	Peak Found	Not Found	Not Found	Not Found	Peak Found	Not Found	Not Found	Not Found	Not Found	Not Found	Not Found	Not Found	Not Found	302.3	2.14	49.6
[R].QLSSSSSYSGDISR.[H]	1xPhospho [S7]	1	9	4	P33527	P33527 [913-926]	P33527 1xPhospho [S919]	0	1553.65	0																		No Quan Values	Not Found	Not Found	Not Found	Not Found	Not Found	Not Found	Not Found	Not Found	High	Not Found	Not Found	Not Found	Not Found	Not Found	Not Found	Not Found	Not Found	414.8	2.94
[R].AASAATAAPTATPAAQESGTIPK.[K]	1xPhospho [T10]	1	1	1	O00116	O00116 [63-85]	O00116 1xPhospho [T72]	0	2163.03	0																		No Quan Values	Not Found	Not Found	Not Found	Not Found	Not Found	Not Found	Not Found	Not Found	Not Found	Not Found	Not Found	Not Found	Not Found	Not Found	High	Not Found	Not Found	217.3
[K].KPATPAEDDEDDDIDLFGSDNEEEDK.[E]	2xPhospho [T4; S19]	1	4	6	P29692-2	P29692-2 [510-535]	P29692-2 2xPhospho [T513; S528]	0	3069.13	0	49674.1								43866.2		65786.2								High	Not Found	Not Found	Not Found	Not Found	Not Found	Not Found	Not Found	High	Not Found	High	Not Found	Not Found	Not Found	Not Found	Not Found	Not Found	159.3	2.69	69.58
[K].PGSSGPGSTGSWNSGSSGTGSTGNQNPGSPR.[P]	1xPhospho [S8]	1	1	1	P02671-1	P02671-1 [323-353]	P02671-1 1xPhospho [S330]	0	2899.19	0			29903			39156.7		25522.8	40563.3		19847.6					29191.3			Not Found	Not Found	Peak Found	Not Found	Not Found	High	Not Found	Peak Found	Peak Found	Not Found	Peak Found	Not Found	Not Found	Not Found	Not Found	Peak Found	Not Found	179.1		43.03
[K].EDRSASSGAEGDVSSEREP.[-]	1xPhospho [S]	1	1	17	Q8TEA8	Q8TEA8 [191-209]	Q8TEA8 1xPhospho [S]	2	2044.81	0	96242.3	48859.9						30940.9	55278.9		48982.3	66114.8			44396.9	15637.5	17475.1		High	High	Not Found	Not Found	Not Found	Not Found	Not Found	High	High	High	High	High	Not Found	Not Found	High	Peak Found	High	209.6	2.46	36.21
[R].QRPGSPDPEWGLQPR.[V]	1xPhospho [S5]	1	1	12	Q6UWD8	Q6UWD8 [190-204]	Q6UWD8 1xPhospho [S194]	0	1799.82	0					75718	51691	40591.2	64067.3	65399.9	44478.3	60388.1	100703	89434.1		34807.9	84416.5			Not Found	Not Found	Not Found	Not Found	Peak Found	High	Peak Found	High	High	High	High	High	Peak Found	Not Found	High	Peak Found	Not Found	253.3	2.34	57.73
[K].SSSPELVTHLK.[W]	1xPhospho [S]	1	1	39	Q07960	Q07960 [49-59]	Q07960 1xPhospho [S]	0	1277.61	1	371227	637222	654873	693271	377404	172192	357926	1.45778e+06	1.14787e+06	483469	623161	730497	79517.4	495389	510402	868791	913646		High	High	High	Peak Found	Peak Found	Peak Found	Peak Found	High	High	High	High	High	Peak Found	Peak Found	High	High	Peak Found	422.6	2.03	52.66
[K].RGSIGENQIK.[D]	1xPhospho [S3]	1	2	19	Q05682-4	Q05682-4 [200-209]	Q05682-4 1xPhospho [S202]	1	1181.57	0	51207.5	163540	95583.9			159633	55766.9	187325	936169	450206	228771	179545			33749.6				Peak Found	Peak Found	Peak Found	Not Found	Not Found	Peak Found	Peak Found	High	High	Peak Found	High	Peak Found	Not Found	Not Found	Peak Found	Peak Found	Not Found	558.3	2.98	37.52
[K].TVFYYYGSDK.[D]	1xPhospho [Y5]	1	1	13	O75563	O75563 [147-156]	O75563 1xPhospho [Y151]	0	1322.53	1	48687	146897						64447.1	97164.1		104579	74281.5							High	High	Peak Found	Peak Found	Peak Found	Peak Found	Peak Found	High	High	Peak Found	High	High	Peak Found	Peak Found	Peak Found	Peak Found	Peak Found	372.1	1.76	60.23
[R].STGRESPDHLDQ.[-]	1xPhospho [T/S]	1	1	13	Q99795	Q99795 [308-319]	Q99795 1xPhospho [S/T]	1	1421.57	0	58780.3		137093	70527.3		21868.7			47044.5	81423.3	40486.7		75682.6	42576.2	30513.8	18895			High	Not Found	High	High	Not Found	High	Not Found	Not Found	Peak Found	High	High	Not Found	High	Peak Found	High	Peak Found	Not Found	446.1	2.07	28.39
[K].YICENQDSISSK.[L]	1xCarbamidomethyl [C3]; 1xPhospho [S]	1	2	37	P02768-1	P02768-1 [287-298]	P02768-1 1xPhospho [S]	0	1523.61	0	58608.2					60765.6	112583												Peak Found	Not Found	Not Found	High	Not Found	High	Peak Found	High	High	High	Not Found	Not Found	Not Found	High	Not Found	High	High	272.5	1.76	40.23
[K].SSSLPAYGR.[T]	1xPhospho [S]	1	4	243	Q08495-1	Q08495-1 [287-295]	Q08495-1 1xPhospho [S]	0	1017.44	3	5.33907e+06	4.64538e+06	3.2044e+06	1.3129e+06	1.36358e+06	1.23482e+06	2.86589e+06	3.0286e+06	8.90725e+06	2.79626e+06	5.45742e+06	4.89367e+06	940573	2.63243e+06	3.83053e+06	2.2147e+06	2.11927e+06		High	High	High	High	High	High	High	High	High	High	High	High	High	High	High	High	High	296.3	2.37	41.89
[K].DELHIVEAEAMNYEGSPIK.[V]	1xPhospho [S16]	1	3	2	P06748-2	P06748-2 [55-73]	P06748-2 1xPhospho [S70]	0	2224.98	0																		No Quan Values	Not Found	Not Found	Not Found	Not Found	Not Found	Not Found	Not Found	Not Found	Not Found	Not Found	Not Found	Not Found	Not Found	Not Found	Not Found	Not Found	Not Found	187.2	2.09
[K].SSTGSPTSPLNAEK.[L]	2xPhospho [T/S]	1	11	42	Q15746-4	Q15746-4 [1652-1665]	Q15746-4 2xPhospho [T/S]	0	1535.6	1	60611.7	91180.8							128059			55968.8			78056.7				High	High	Not Found	Not Found	Not Found	Not Found	Not Found	Peak Found	Peak Found	Not Found	Peak Found	Peak Found	Not Found	Not Found	High	Not Found	Peak Found	249.9	1.81	48.06
[K].LPDSPALAK.[K]	1xPhospho [S4]	1	1	41	Q13586	Q13586 [572-580]	Q13586 1xPhospho [S575]	0	991.486	0	54687.6	73563.6	26605.9					44352.8	157603	57373	114847	77212.9			113028				Peak Found	Peak Found	Peak Found	Not Found	Not Found	Not Found	Not Found	Peak Found	High	High	High	High	Not Found	Not Found	High	Not Found	Not Found	354.3	2.29	46.28
[K].GGSYSQAASSDSAQGSDMSLTACK.[V]	1xCarbamidomethyl [C23]; 1xPhospho [S/Y]	1	10	2	P30457	P30457 [341-364]	P30457 1xPhospho [S/Y]	0	2445.95	0																		No Quan Values	Not Found	Not Found	High	Not Found	Not Found	Not Found	Not Found	Not Found	Not Found	Not Found	Not Found	Not Found	Not Found	Not Found	Not Found	Not Found	Not Found	146.1	1.88
[K].AEPYVASEYK.[T]	1xPhospho [S7]	1	5	77	Q9BZ29-5	Q9BZ29-5 [920-929]	Q9BZ29-5 1xPhospho [S926]	0	1236.52	0	137679	68369.9	115341	158069	86466.5	157464	148453	216981	419937	75827.6	209915	172104	212600	24448.7	120149	82645.7	46053.2		High	High	High	High	High	High	High	High	High	Peak Found	High	Peak Found	High	High	High	High	High	323.8	1.78	46.74
[K].ETGTLESQLEANK.[R]	1xPhospho [S7]	1	2	4	P02549-1	P02549-1 [2188-2200]	P02549-1 1xPhospho [S2194]	0	1499.66	0	61823.3	24513.7		51981.2				159987					553199			129746			Peak Found	Peak Found	Not Found	Peak Found	Not Found	Not Found	Not Found	Peak Found	Not Found	Not Found	Not Found	Not Found	Peak Found	Not Found	Not Found	Peak Found	Not Found	333	2.42	50.98
[R].RDSRDVDEEK.[E]	1xPhospho [S3]	1	17	106	P16157-14	P16157-14 [832-841]	P16157-14 1xPhospho [S834]	2	1328.55	0	868047	133881	1.48502e+06	661980	169871	152022	186954	560706	5.38103e+06	587529	473083	250168	64687.8	517695	341475	110687	175326		High	Peak Found	High	High	Peak Found	Peak Found	High	High	High	High	High	High	Peak Found	High	High	High	Peak Found	538.7	2.81	21.67
[K].QPLLLSEDEEDTK.[R]	1xPhospho [S6]	1	3	32	Q99613	Q99613 [34-46]	Q99613 1xPhospho [S39]	0	1596.7	0																			Not Found	Not Found	Not Found	Not Found	Not Found	Not Found	Not Found	Not Found	Not Found	Not Found	Not Found	Not Found	Not Found	Not Found	Not Found	Not Found	Not Found	260.8	2.62	54.39
[R].LPQLVGVSTPLQGGSNSAAAIGQSSGELR.[T]	1xPhospho [S]	1	2	2	P15291	P15291 [50-78]	P15291 1xPhospho [S]	0	2874.44	0																		No Quan Values	Not Found	Not Found	High	Not Found	Not Found	Not Found	Not Found	Not Found	Not Found	Not Found	Not Found	Not Found	Not Found	Not Found	Not Found	Not Found	Not Found	163.8	2.53
[R].STSLSIEEER.[F]	1xPhospho [S3]	1	3	4	Q9Y210-1	Q9Y210-1 [92-101]	Q9Y210-1 1xPhospho [S94]	0	1230.52	0																		No Quan Values	Not Found	High	Not Found	Not Found	Not Found	Not Found	Not Found	Not Found	Not Found	Not Found	High	Not Found	Not Found	Not Found	Not Found	Not Found	Not Found	332.7	2.38
[K].QQQQQQQQQQQQQQQQQAGQLRERHHLYQMQHHVPHAESSVHSQPHNVHQQR.[T]	2xPhospho [Y28; S]; 1xOxidation [M30]	1	1	28	Q68DE3	Q68DE3 [1462-1513]	Q68DE3 2xPhospho [Y1489; S]	2	6548.97	0	91633.5	79808.7	54758.6	118075	168457	76444.3	92536.4	56052.3	73235.1	140723	119551	80549.4	69317	100944	192995	81984.2	69242.6		High	High	High	High	High	High	High	High	High	High	High	High	High	High	High	High	High	278.8		29.71
[K].ARISASAEELR.[Q]	1xPhospho [S]	1	1	43	P06727	P06727 [254-264]	P06727 1xPhospho [S]	1	1282.62	2	548951	438070	430913	521463	872553	326182	525921	691995	584364	1.4054e+06	504533	832719	524597	443764	620685	881032	822691		Peak Found	Peak Found	High	High	High	High	Peak Found	High	High	High	Peak Found	High	High	High	Peak Found	High	High	453.5	2.86	43.32
[K].SGEATDGARPQALPEPMQESK.[A]	1xPhospho [S1]; 1xOxidation [M17]	1	1	11	P10645	P10645 [142-162]	P10645 1xPhospho [S142]	0	2295	0	75394.2	69656.7	51732.4	24761	18073.7				153257	90071.8	32103.7	78458			67725.4				Peak Found	High	Peak Found	High	Peak Found	Not Found	Not Found	Not Found	High	High	Peak Found	High	Not Found	Not Found	Peak Found	Not Found	Not Found	206.5	1.29	44
[K].AQAVSEEEEEEEGK.[S]	1xPhospho [S5]	1	2	2	Q9GZR7	Q9GZR7 [78-91]	Q9GZR7 1xPhospho [S82]	0	1643.63	0																			Not Found	Not Found	Not Found	Not Found	Not Found	Not Found	Not Found	Not Found	Not Found	Not Found	Not Found	Not Found	Not Found	Not Found	Not Found	Not Found	Not Found	249.6	2.23	33.67
[R].STSSFSCLSR.[H]	1xCarbamidomethyl [C7]; 1xPhospho [T/S]	1	1	12	P35908	P35908 [36-45]	P35908 1xPhospho [T/S]	0	1211.48	1		94864.8	20911.7		40459.8			66900.9			17656.7		232571	38605.3		95051.3			Not Found	High	Peak Found	Not Found	High	Not Found	Not Found	Peak Found	High	Not Found	Peak Found	Not Found	High	Peak Found	Not Found	High	Not Found	283.9	2.25	48.31
[M].ADGDSGSERGGGGGPCGFQPASR.[G]	1xAcetyl [N-Term]; 1xCarbamidomethyl [C16]; 1xPhospho [S5]	1	1	1	Q96QR8	Q96QR8 [2-24]	Q96QR8 1xAcetyl [N-Term]; 1xPhospho [S6]	1	2300.9	0																		No Quan Values	Not Found	Not Found	Not Found	Not Found	Not Found	Not Found	Not Found	Not Found	Not Found	Not Found	High	Not Found	Not Found	Not Found	Not Found	Not Found	Not Found	167.2
[R].AASSDQLRDNSPPPAFKPEPPK.[A]	1xPhospho [S]	1	3	5	Q9UDY2	Q9UDY2 [976-997]	Q9UDY2 1xPhospho [S]	1	2429.15	0		61396.6							30182.7			34388.9							Not Found	High	Not Found	Not Found	Not Found	Not Found	Not Found	Not Found	High	Not Found	Not Found	High	Not Found	Not Found	Not Found	Not Found	Not Found	209.1	2.4	52.96
[K].SPGASNFSTLPK.[I]	1xPhospho [S1]	1	1	19	Q9Y4E8	Q9Y4E8 [229-240]	Q9Y4E8 1xPhospho [S229]	0	1285.58	0	50705.6	62012.5	28171.4		70648	92428.1	64599.6		103006	96934.5	66810.9	75628.6	63830.6	53978.9	76114.7	40266.9	73771.9		Peak Found	High	Peak Found	Peak Found	Peak Found	Peak Found	Peak Found	Not Found	High	Peak Found	High	Peak Found	Peak Found	Peak Found	Peak Found	Peak Found	Peak Found	433.5	2.5	50.47
[K].SDGAPASDSKPGSSEAAPSSK.[E]	1xPhospho [S1]	1	2	5	P80723-2	P80723-2 [110-130]	P80723-2 1xPhospho [S110]	0	2012.84	0			21301.9						31091	22203.2	36927			25408.3	31903.9				Not Found	Not Found	High	Not Found	Not Found	Not Found	Not Found	Not Found	Peak Found	Peak Found	High	Not Found	Not Found	Peak Found	Peak Found	Not Found	Not Found	179.7	1.65	28.54
[R].APSDSSLGTPSDGRPELR.[G]	1xPhospho [S3]	1	5	5	Q15642-3	Q15642-3 [294-311]	Q15642-3 1xPhospho [S296]	0	1921.87	1	84005.3	58521.1	42217.9		14891.5			71370.4	42022.2	30524.8	53310	75757.4			38994.6		19353.6		High	Peak Found	Peak Found	Not Found	Peak Found	Not Found	Not Found	High	High	Peak Found	Peak Found	High	Not Found	Not Found	Peak Found	Not Found	Peak Found	255.1	2.38	47.21
[M].SETAPAAPAAAPPAEK.[A]	1xAcetyl [N-Term]; 1xPhospho [T/S]	1	1	34	P16403	P16403 [2-17]	P16403 1xAcetyl [N-Term]; 1xPhospho [T/S]	0	1600.73	4								72631.1	149072		84709.5	109855		118983	109410	132053			Not Found	Not Found	Not Found	Not Found	Not Found	Not Found	Not Found	High	High	Not Found	High	Peak Found	Not Found	High	High	High	Not Found	429.7		52.38
[R].SPGAPGPLTLK.[E]	1xPhospho [S1]	1	2	24	Q15942	Q15942 [344-354]	Q15942 1xPhospho [S344]	0	1117.57	0	526270	424591	339783												351441				Peak Found	Peak Found	Peak Found	Not Found	Not Found	Not Found	Not Found	Not Found	Not Found	Not Found	Not Found	Not Found	Not Found	Not Found	Peak Found	Not Found	Not Found	238.8	1.77	52.5
[R].SSSPELSEMLEYDR.[S]	1xPhospho [S]; 1xOxidation [M9]	1	1	5	P12259	P12259 [1148-1161]	P12259 1xPhospho [S]	0	1738.69	0									63912.2										Not Found	Not Found	Not Found	High	Not Found	Not Found	Not Found	Not Found	High	Not Found	Not Found	Not Found	Not Found	Not Found	Not Found	Not Found	Not Found	231.1	1.11	57.69
[K].LDSPDPFK.[L]	1xPhospho [S3]	1	2	40	P42566-1	P42566-1 [794-801]	P42566-1 1xPhospho [S796]	0	998.423	1	128959	126394						17499.7	380541	78749.8	380692		110491	416453	758869	417831	365113		High	High	Not Found	Not Found	Not Found	Not Found	Not Found	Peak Found	High	Peak Found	High	Not Found	Peak Found	Peak Found	Peak Found	Peak Found	Peak Found	309.6	2.12	50.93
[R].EVDQDDEENSEEDEMDSGTMVR.[A]	1xPhospho [S10]; 1xOxidation [M]	1	2	7	Q13043-2	Q13043-2 [311-332]	Q13043-2 1xPhospho [S320]	0	2654.92	0																		No Quan Values	High	Not Found	Not Found	Not Found	Not Found	Not Found	Not Found	Not Found	Not Found	Not Found	High	High	Not Found	Not Found	Not Found	Not Found	Not Found	190.4	1.85
[R].ENPPVEDSSDEDDK.[R]	1xPhospho [S]	1	1	8	Q8TCJ2	Q8TCJ2 [491-504]	Q8TCJ2 1xPhospho [S]	0	1655.6	0																			Not Found	Not Found	Not Found	Not Found	Not Found	Not Found	Not Found	Not Found	Not Found	Not Found	Not Found	Not Found	Not Found	Not Found	Not Found	Not Found	Not Found	259.6	1.59	33.07
[R].LTVSSLQESGLK.[V]	1xPhospho [S/T]	1	2	2	P21333	P21333 [2335-2346]	P21333 1xPhospho [S]	0	1341.67	0																		No Quan Values	Not Found	Not Found	Not Found	Not Found	Not Found	Not Found	Not Found	Not Found	Not Found	Not Found	Not Found	High	Not Found	Not Found	Not Found	Not Found	Not Found	393.8	1.15
[K].YSSLAEAASK.[A]	1xPhospho [S]	1	1	4	P00915	P00915 [129-138]	P00915 1xPhospho [S]	0	1106.48	0	15112.7				13226		20713.8	13256.1	23814.6										Peak Found	Not Found	Not Found	Not Found	Peak Found	Not Found	Peak Found	Peak Found	Peak Found	Not Found	Not Found	Not Found	Not Found	Not Found	Not Found	Not Found	Not Found	411.5	1.04	36.71
[K].GGDDKDDDEDDSGDDTFGDDDSGPGPK.[D]	1xPhospho [S12]	1	2	2	Q13316	Q13316 [98-124]	Q13316 1xPhospho [S109]	1	2822.95	0																	60108.5		Not Found	Not Found	Not Found	Not Found	Not Found	Not Found	Not Found	Not Found	Not Found	Not Found	Not Found	Not Found	Not Found	Not Found	Not Found	Not Found	High	207.5	1.1	42.62
[K].FNEEHIPDSPFVVPVASPSGDAR.[R]	1xPhospho [S17]	1	2	2	P21333	P21333 [2311-2333]	P21333 1xPhospho [S2327]	0	2547.16	0																		No Quan Values	Not Found	Not Found	Not Found	Not Found	Not Found	Not Found	Not Found	Not Found	High	Not Found	Not Found	Not Found	Not Found	Not Found	Not Found	Not Found	Not Found	196.3	2.3
[K].RSASADNLTLPR.[W]	1xPhospho [S/T]	1	3	109	Q8ND76	Q8ND76 [323-334]	Q8ND76 1xPhospho [S/T]	1	1380.66	3	1.23498e+06	910754	537888	261106	277585	328413	818576	887792	832090	422970	887485	1.16558e+06	546063	512255	1.30722e+06	669649	718022		High	High	High	Peak Found	High	Peak Found	High	High	High	Peak Found	High	High	High	Peak Found	High	High	High	392.7	2.78	57.85
[R].SQSFAGFSGLQER.[R]	1xPhospho [S3]	1	2	6	Q9Y4F9	Q9Y4F9 [19-31]	Q9Y4F9 1xPhospho [S21]	0	1493.64	0																		No Quan Values	High	Not Found	Not Found	Not Found	Not Found	Not Found	Not Found	Not Found	Not Found	Not Found	Not Found	Not Found	Not Found	Not Found	Not Found	Not Found	Not Found	364.5	2.3
[R].SGFSSISVSR.[S]	1xPhospho [S7]	1	2	6	P04259	P04259 [31-40]	P04259 1xPhospho [S37]	0	1106.49	0							38690.7				112007				23915.1	365247			Not Found	Not Found	Not Found	Not Found	Not Found	Not Found	Peak Found	Not Found	Not Found	Not Found	High	Not Found	Not Found	Not Found	Peak Found	High	Not Found	382.4	2.25	53.35
[K].VDEETQEVLENLK.[D]	1xPhospho [T5]	1	3	2	Q9BRK5-1	Q9BRK5-1 [189-201]	Q9BRK5-1 1xPhospho [T193]	0	1625.73	0																		No Quan Values	Not Found	Not Found	Not Found	Not Found	Not Found	Not Found	Not Found	Not Found	Not Found	Not Found	Not Found	Not Found	Not Found	Not Found	Not Found	Not Found	Not Found	245.6	2.09
[R].QSSSSDTDLSLTPK.[T]	1xPhospho [S/T]	1	2	14	Q86YS7-1	Q86YS7-1 [303-316]	Q86YS7-1 1xPhospho [S/T]	0	1545.67	0									45022.8	22616.2									Not Found	Not Found	Not Found	Not Found	Not Found	Not Found	Not Found	Not Found	Peak Found	Peak Found	Not Found	Not Found	Not Found	Not Found	Not Found	Not Found	Not Found	288.9	2.42	50.41
[R].TSITPSSQDICR.[I]	1xCarbamidomethyl [C11]; 2xPhospho [S/T]	1	1	31	Q5T0T0	Q5T0T0 [70-81]	Q5T0T0 2xPhospho [S/T]	0	1524.58	2	256799	193675	177545	213086	210326	60293.6	188693	305882	698835	333483	509337		236502	219918	199221	151941	192765		High	Peak Found	Peak Found	Peak Found	Peak Found	Peak Found	Peak Found	High	Peak Found	Peak Found	Peak Found	Peak Found	High	Peak Found	Peak Found	Peak Found	Peak Found	266.1	2.17	51.25
[R].VSPSPSQESLSSSKSDTDTGVCSGTDEDPDDK.[N]	1xCarbamidomethyl [C22]; 1xPhospho [T/S]	1	4	14	Q5JSH3	Q5JSH3 [560-591]	Q5JSH3 1xPhospho [T/S]	1	3394.36	0	85087.3	76664.9							108489		62718.4	115336			79176.6				High	High	Not Found	Not Found	Not Found	Not Found	Not Found	High	High	Not Found	High	High	Not Found	Not Found	High	Not Found	Not Found	182.5	2.7	44.98
[K].TTNSSLEEIMDK.[A]	1xPhospho [S/T]; 1xOxidation [M10]	1	4	15	Q709C8	Q709C8 [733-744]	Q709C8 1xPhospho [S/T]	0	1463.6	0	121482	74532.8						65210.4	242485	65777.8	162227	77732.7			54855.3				High	High	Not Found	Not Found	Not Found	Not Found	Not Found	Peak Found	High	High	High	High	Not Found	Not Found	High	Not Found	Not Found	362.8	2.95	44.67
[R].LSGGLGAGSCR.[L]	1xCarbamidomethyl [C10]; 1xPhospho [S9]	1	1	2	Q04695	Q04695 [31-41]	Q04695 1xPhospho [S39]	0	1114.47	0									12296.9		17507.2					40624.7			Not Found	Not Found	Not Found	Not Found	Not Found	Not Found	Not Found	Not Found	Peak Found	Not Found	Peak Found	Not Found	Not Found	Not Found	Not Found	High	Not Found	348.9	2.34	36.39
[R].QQQQQQQQQQQQQQQQQQQQQQQQQQQQQTTTTSQVQVPQIQGQAQSPAQIK.[A]	2xPhospho [T/S]	1	5	3	Q96L91-4	Q96L91-4 [2639-2690]	Q96L91-4 2xPhospho [T/S]	0	6312.92	0					40638.6		26927			36825.2					26982.9				Not Found	Not Found	Not Found	Not Found	Peak Found	Not Found	Peak Found	Not Found	High	High	Not Found	Not Found	Not Found	Not Found	Peak Found	Not Found	Not Found	281.7	3.33	29.47
[R].IYQYIQSR.[F]	1xPhospho [Y4]	1	8	68	Q13627-2	Q13627-2 [309-316]	Q13627-2 1xPhospho [Y312]	0	1150.53	0	682843	455155	334528	281129	205828	141670	256348	580958	1.54826e+06	583384	598261	327462	516316	477260	407682	253232	200467		High	High	High	Peak Found	High	High	High	High	High	High	High	High	Peak Found	High	High	High	Peak Found	412.7	1.42	42.42
[K].QQQQQQQQQQQQQQQQQQHVTSWPGKQVETLR.[L]	2xPhospho [T21; S22]	1	1	5	Q14119	Q14119 [337-368]	Q14119 2xPhospho [T357; S358]	1	4102.86	0																		No Quan Values	Not Found	Not Found	Not Found	Not Found	High	High	Not Found	Not Found	Not Found	Not Found	Not Found	Not Found	Not Found	Not Found	High	Not Found	High	229	1.96
[R].GLGVGFGSGGGSSSSVK.[F]	1xPhospho [S12]	1	1	2	P13647	P13647 [560-576]	P13647 1xPhospho [S571]	0	1519.68	0																62344.4			Not Found	Not Found	Not Found	Not Found	Not Found	Not Found	Not Found	Not Found	Not Found	Not Found	Not Found	Not Found	Not Found	Not Found	Not Found	High	Not Found	227.6	1.56	57.01
[R].ANSLDNERCPDAR.[S]	1xCarbamidomethyl [C9]; 1xPhospho [S3]	1	4	2	Q86VP3-3	Q86VP3-3 [452-464]	Q86VP3-3 1xPhospho [S454]	1	1597.64	0	41677.7										99361	21312.4			32194.4				Peak Found	Not Found	Not Found	Not Found	Not Found	Not Found	Not Found	Not Found	High	Not Found	High	Peak Found	Not Found	Not Found	Peak Found	Not Found	Not Found	263.9	1.66	29.91
[R].QQQQQQQQNQQQQPQSSQGTR.[Y]	1xPhospho [S/T]	1	8	7	Q9ULU4-11	Q9ULU4-11 [840-860]	Q9ULU4-11 1xPhospho [S/T]	0	2591.13	0																		No Quan Values	Not Found	Not Found	High	High	Not Found	Not Found	Not Found	High	Not Found	Not Found	Not Found	Not Found	Not Found	High	Not Found	High	High	259.2	2.03
[R].VQNHLPASGPTQPPVVSSTNEGSPSPPEPTGK.[G]	1xPhospho [S25]	1	2	5	O43294-1	O43294-1 [170-201]	O43294-1 1xPhospho [S194]	0	3273.54	0																		No Quan Values	High	High	Not Found	Not Found	Not Found	Not Found	Not Found	Not Found	Not Found	Not Found	Not Found	Not Found	Not Found	Not Found	Not Found	Not Found	Not Found	171.3	1.97
[K].ENETDEENTEVMIK.[G]	1xPhospho [T4]; 1xOxidation [M12]	1	1	4	Q9HAU5	Q9HAU5 [1085-1098]	Q9HAU5 1xPhospho [T1088]	0	1776.69	0																		No Quan Values	Not Found	High	Not Found	Not Found	Not Found	Not Found	Not Found	Not Found	Not Found	Not Found	Not Found	High	Not Found	Not Found	Not Found	Not Found	Not Found	244.4	2.47
[K].STTPPPAEPVSLPQEPPKPR.[V]	1xPhospho [T3]	1	1	2	Q9UN86-2	Q9UN86-2 [225-244]	Q9UN86-2 1xPhospho [T227]	0	2205.1	0																		No Quan Values	Not Found	Not Found	Not Found	Not Found	Not Found	Not Found	Not Found	Not Found	Not Found	Not Found	Not Found	Not Found	Not Found	Not Found	Not Found	Not Found	Not Found	218.4	2.01
[K].GSDYSWSYQTPPSSPSTTMSR.[K]	2xPhospho [S/T]; 1xOxidation [M19]	1	4	2	O43312-1	O43312-1 [249-269]	O43312-1 2xPhospho [S/T]	0	2497.93	0																		No Quan Values	Not Found	Not Found	Not Found	Not Found	Not Found	Not Found	Not Found	Not Found	Not Found	Not Found	Not Found	High	Not Found	Not Found	Not Found	Not Found	Not Found	192.2	1.85
[K].LLESGLMNSQESSWGK.[N]	1xPhospho [S9]; 1xOxidation [M7]	1	1	6	P00451	P00451 [966-981]	P00451 1xPhospho [S974]	0	1861.8	0	67117.5		71604.9	140244					47235.7	64285	44431.3								Peak Found	High	Peak Found	High	Not Found	Not Found	Not Found	Not Found	Peak Found	High	High	Not Found	Not Found	Not Found	Not Found	Not Found	Not Found	243.3	2.35	62.72
[R].SSLSGDEEDELFK.[G]	1xPhospho [S4]	1	2	2	Q5T1M5	Q5T1M5 [1161-1173]	Q5T1M5 1xPhospho [S1164]	0	1535.61	0																		No Quan Values	Not Found	Not Found	Not Found	Not Found	Not Found	Not Found	Not Found	Not Found	High	Not Found	Not Found	Not Found	Not Found	Not Found	Not Found	Not Found	Not Found	327.5	2.5
[R].ANRADSEEEGTVELSA.[-]	1xPhospho [S6]	1	4	4	O14576-1	O14576-1 [630-645]	O14576-1 1xPhospho [S635]	1	1757.72	0		77682							129436										Not Found	High	Not Found	Not Found	Not Found	Not Found	Not Found	Not Found	High	Not Found	Not Found	Not Found	Not Found	Not Found	Not Found	Not Found	Not Found	237.1	2.14	49.22
[M].STGGDFGNPLRK.[F]	1xAcetyl [N-Term]; 1xPhospho [S/T]	1	2	21	P20340-1	P20340-1 [2-13]	P20340-1 1xAcetyl [N-Term]; 1xPhospho [S/T]	1	1370.61	1	181748	160295			85361.5			116307	105111	189260	280484	127921	124838	89567.1	205899	84058.4	77883.7		High	High	Not Found	Not Found	Peak Found	Not Found	Not Found	High	High	High	High	Peak Found	Peak Found	High	High	High	Peak Found	285		52.65
[R].ASSLGEIDESSELR.[V]	1xPhospho [S3]	1	5	4	Q16513-3	Q16513-3 [533-546]	Q16513-3 1xPhospho [S535]	0	1572.68	0																		No Quan Values	High	Not Found	Not Found	Not Found	Not Found	Not Found	Not Found	Not Found	Not Found	Not Found	High	Not Found	Not Found	Not Found	Not Found	Not Found	Not Found	271.4	1.92
[K].EFTRQPVELTPTDK.[L]	1xPhospho [T]	1	1	9	P05771-1	P05771-1 [633-646]	P05771-1 1xPhospho [T]	1	1740.82	0								139735	103426		145987	285517			343844				Not Found	Not Found	Not Found	Not Found	Not Found	Not Found	Not Found	Peak Found	Peak Found	Not Found	Peak Found	High	Not Found	Not Found	High	Not Found	Not Found	363.2	1.98	48.15
[R].NVLTEESVVRESK.[S]	2xPhospho [S/T]	1	1	9	P21730	P21730 [321-333]	P21730 2xPhospho [S332; S/T]	1	1649.72	0										36810.9	66153.5	237628		427433	243857				Not Found	Not Found	Not Found	Not Found	Not Found	Not Found	Not Found	Not Found	Not Found	Peak Found	High	High	Not Found	High	High	Not Found	Not Found	288.4	2.78	52.79
[K].LSDSYSNTLPVR.[K]	1xPhospho [T8]	1	6	3	Q9UQB8	Q9UQB8 [333-344]	Q9UQB8 1xPhospho [T340]	0	1431.65	0																			Not Found	Not Found	Not Found	Not Found	Not Found	Not Found	Not Found	Not Found	Not Found	Not Found	Not Found	Not Found	Not Found	Not Found	Not Found	Not Found	Not Found	318.5	1.75	52
[R].TSPQELSEELSR.[R]	1xPhospho [S2]	1	8	2	Q96PU5	Q96PU5 [302-313]	Q96PU5 1xPhospho [S303]	0	1455.64	0																			Not Found	Not Found	Not Found	Not Found	Not Found	Not Found	Not Found	Not Found	Not Found	Not Found	Not Found	Not Found	Not Found	Not Found	Not Found	Not Found	Not Found	281.8	2.5	52.87
[R].SRSWEDSPER.[G]	1xPhospho [S]	1	7	14	Q9UDY2	Q9UDY2 [168-177]	Q9UDY2 1xPhospho [S]	1	1328.53	0	70132	73912						32411.3	63125.5			25023.8			44165.7	18160.9			High	High	Not Found	Not Found	Not Found	Not Found	Not Found	High	High	Not Found	High	High	Not Found	Not Found	High	High	Not Found	385.8	1.87	37.57
[R].SQESLTSQESEDTYL.[-]	1xPhospho [T13]	1	2	4	Q9BXI6	Q9BXI6 [494-508]	Q9BXI6 1xPhospho [T506]	0	1796.71	0																		No Quan Values	Not Found	Not Found	Not Found	Not Found	High	Not Found	Not Found	Not Found	Not Found	Not Found	High	Not Found	High	Not Found	Not Found	Not Found	Not Found	248.9	0.93
[K].RASRSLDGAAAVDSADR.[S]	1xPhospho [S]	2	7	27	P11171-1; P11171-5	P11171-1 [538-554]; P11171-5 [503-519]	P11171-1 1xPhospho [S]; P11171-5 1xPhospho [S]	2	1797.82	0			33280.4					35971.6	87582.3			36470.3			39321.6			Shared	Not Found	Not Found	Peak Found	Not Found	Not Found	Not Found	Not Found	Peak Found	Peak Found	Not Found	Not Found	Peak Found	Not Found	Not Found	Peak Found	Not Found	Not Found	250	2.12	39.86
[R].SCFESSPDPELK.[S]	1xCarbamidomethyl [C2]; 1xPhospho [S]	1	2	2	Q9UQ35	Q9UQ35 [871-882]	Q9UQ35 1xPhospho [S]	0	1475.58	0																			Not Found	Not Found	Not Found	Not Found	Not Found	Not Found	Not Found	Not Found	Not Found	Not Found	Not Found	Not Found	Not Found	Not Found	Not Found	Not Found	Not Found	223.4	1.41	50.37
[K].ASPTLDFTER.[-]	1xPhospho [S/T]	1	1	12	O43426	O43426 [1564-1573]	O43426 1xPhospho [S/T]	0	1216.52	0																			Not Found	Not Found	Not Found	Not Found	Not Found	Not Found	Not Found	Not Found	Not Found	Not Found	Not Found	Not Found	Not Found	Not Found	Not Found	Not Found	Not Found	359.7	2.34	53.68
[K].SRSPSTESQLMSK.[G]	2xPhospho [S/T]	1	5	7	P35612-1	P35612-1 [528-540]	P35612-1 2xPhospho [S/T]	1	1597.63	0								37108.2	77200.7										Not Found	Not Found	Not Found	Not Found	Not Found	Not Found	Not Found	Peak Found	High	Not Found	Not Found	Not Found	Not Found	Not Found	Not Found	Not Found	Not Found	284.8	2.66	41.87
[K].QQQQQQQQQQQQQQQQQQQQQQQQQHSNQTSNWSPLGPPSSPYGAAFTAEK.[P]	2xPhospho [S27; Y43]	1	1	1	Q96JK9	Q96JK9 [486-536]	Q96JK9 2xPhospho [S512; Y528]	0	6092.67	0																		No Quan Values	Not Found	Not Found	Not Found	Not Found	Not Found	Not Found	Not Found	Not Found	Not Found	High	Not Found	Not Found	Not Found	Not Found	Not Found	Not Found	Not Found	203
[R].HQSPDCCESEPSGGSGCCHSSGGC.[C]	5xCarbamidomethyl [C6; C7; C17; C18; C24]; 1xPhospho [S3]	1	1	5	O14633	O14633 [86-109]	O14633 1xPhospho [S88]	0	2675.83	0		21851.3	16025		29429.8				58251		40194.9	68228.3	45454.1						Not Found	High	Peak Found	Not Found	Peak Found	Not Found	Not Found	Not Found	Peak Found	Not Found	High	Peak Found	Peak Found	Not Found	Not Found	Not Found	Not Found	154.6		26.69
[R].TSFTSVSR.[S]	1xPhospho [S/T]	1	1	5	P13647	P13647 [30-37]	P13647 1xPhospho [S]	0	964.414	0			34121.6													88470.2			Not Found	Not Found	Peak Found	Not Found	Not Found	Not Found	Not Found	Not Found	Not Found	Not Found	Not Found	Not Found	Not Found	Not Found	Not Found	High	Not Found	306.9	0.76	39.29
[R].GDFSSANNRDNTYNR.[V]	1xPhospho [S]	1	2	2	P02671-1	P02671-1 [115-129]	P02671-1 1xPhospho [S]	1	1810.71	0						29757.5		21177					42981.7			31686.8			Not Found	Not Found	Not Found	Not Found	Not Found	Peak Found	Not Found	High	Not Found	Not Found	Not Found	Not Found	Peak Found	Not Found	Not Found	Peak Found	Not Found	223.7	1.35	34.37
[R].SAPPSPPPPGTR.[H]	1xPhospho [S]	1	1	200	Q9Y4H4	Q9Y4H4 [35-46]	Q9Y4H4 1xPhospho [S]	0	1240.57	1	2.6184e+06	1.35392e+06	1.3058e+06	189355	176530	228364	640768	468008	778554	426300	1.75166e+06	776410	436379	383314	1.29449e+06	535588	436910		High	High	High	High	High	High	High	High	High	High	High	High	High	High	High	High	High	363	1.58	34.55
[K].NSASVGIIQRDESPMEK.[G]	1xPhospho [S4]; 1xOxidation [M15]	1	1	2	Q53EU6	Q53EU6 [65-81]	Q53EU6 1xPhospho [S68]	1	1956.87	0																		No Quan Values	Not Found	Not Found	Not Found	Not Found	Not Found	Not Found	Not Found	Not Found	Not Found	Not Found	Not Found	Peak Found	Not Found	Not Found	High	Not Found	Not Found	247.2	1.65	46.99
[R].RLDQCPESPLQR.[C]	1xCarbamidomethyl [C5]; 1xPhospho [S8]	1	1	14	Q5T749	Q5T749 [387-398]	Q5T749 1xPhospho [S394]	1	1578.71	0	21753.2	19542.7	105403	27534.1	20932.1				83671		100873	251307	106258	95710.1		149658			Peak Found	Peak Found	High	Peak Found	Peak Found	Not Found	Not Found	Not Found	High	Not Found	High	High	Peak Found	High	Not Found	High	Not Found	370.9	3.25	47.31
[K].SGYHDDSDEDLLE.[-]	1xPhospho [S/Y]	1	2	18	Q99523	Q99523 [819-831]	Q99523 1xPhospho [S]	0	1574.55	0	111592	72010.2				34928.8	52213.9		100468		78436.6			82886.7	156608				High	High	Not Found	Not Found	Not Found	Peak Found	Peak Found	Not Found	High	High	Peak Found	High	Not Found	Peak Found	Peak Found	Not Found	Not Found	250.6	1.86	53.49
[K].EVEDKESEGEEEDEDEDLSK.[Y]	1xPhospho [S7]	1	2	8	O95218-1	O95218-1 [147-166]	O95218-1 1xPhospho [S153]	1	2419.9	0																			Not Found	Not Found	Not Found	Not Found	Not Found	Not Found	Not Found	Not Found	High	Not Found	Not Found	Not Found	Not Found	Not Found	Not Found	High	High	205	2.04	36.01
[R].DFSAEYEEDGK.[Y]	1xPhospho [S3]	1	1	24	P04114	P04114 [3953-3963]	P04114 1xPhospho [S3955]	0	1369.48	1																			Not Found	Not Found	Not Found	High	Not Found	Not Found	Not Found	Not Found	Not Found	Not Found	Not Found	Not Found	Not Found	Not Found	Not Found	Not Found	Not Found	302.7	1.37	48.83
[R].TASFSESRADEVAPAK.[K]	1xPhospho [S3]	1	3	5	P53396-1	P53396-1 [453-468]	P53396-1 1xPhospho [S455]	1	1745.77	0									35122.3		17653.1								Not Found	Not Found	Not Found	Not Found	Not Found	Not Found	Not Found	Not Found	High	Not Found	High	High	Not Found	Not Found	Not Found	Not Found	Not Found	256.3	2.09	43.82
[K].PISVSYNPATAK.[E]	1xPhospho [S]	1	1	3	P00915	P00915 [47-58]	P00915 1xPhospho [S]	0	1327.63	2																			Not Found	Not Found	Not Found	Not Found	Not Found	Not Found	Not Found	Not Found	Not Found	Not Found	Not Found	Not Found	Not Found	Not Found	Not Found	Not Found	Not Found	283.1		50.26
[K].IECVSAETTEDCIAK.[I]	2xCarbamidomethyl [C3; C12]; 1xPhospho [S5]	1	1	2	P02787	P02787 [385-399]	P02787 1xPhospho [S389]	0	1805.73	0																		No Quan Values	Not Found	Not Found	Not Found	Not Found	Not Found	Not Found	Not Found	Not Found	Not Found	Not Found	Not Found	Not Found	Not Found	Not Found	Not Found	Not Found	Not Found	255	1.92
[M].PYSVGFR.[E]	1xPhospho [S3]	1	1	366	P16157-14	P16157-14 [2-8]	P16157-14 1xPhospho [S4]	0	905.392	1	6.51615e+06	4.61013e+06	9.04561e+06	4.69609e+06	4.75006e+06	5.09517e+06	3.8386e+06	1.44654e+07	1.77676e+07	9.93905e+06	5.35626e+06	7.38501e+06	1.96045e+06	4.47877e+06	7.92639e+06	4.87755e+06	4.3186e+06		High	High	High	High	High	High	High	High	High	High	High	High	High	High	High	High	High	309.1		49.83
[R].TVGTPIASVPGSTNTGTVPGSEK.[D]	1xPhospho [T/S]	1	2	7	Q99460	Q99460 [270-292]	Q99460 1xPhospho [T/S]	0	2237.07	0																		No Quan Values	Not Found	Not Found	Not Found	Not Found	Not Found	Not Found	Not Found	Not Found	High	Not Found	Not Found	Not Found	Not Found	Not Found	Not Found	Not Found	Not Found	181.3	2.09	53.89
[K].QQQQQQQPPPAQQQPAGTFYQQQQAQTQQFQAVHPATQK.[P]	1xPhospho [Y20]	1	2	5	Q2M2I8-1	Q2M2I8-1 [471-509]	Q2M2I8-1 1xPhospho [Y490]	0	4554.13	0			28631.2	17583.2	42453.5				10116.3	22546.4		50839.1				30540.2			Not Found	Not Found	High	Peak Found	High	Not Found	High	Not Found	Peak Found	Peak Found	High	High	Not Found	Not Found	Not Found	Peak Found	Not Found	143.8		27.03
[R].SFSPLQPGQAPTGR.[A]	1xPhospho [S]	1	2	28	Q7Z3C6	Q7Z3C6 [654-667]	Q7Z3C6 1xPhospho [S]	0	1522.7	0									48040.7		45123.4	47010.8			54377.5				Peak Found	Peak Found	Peak Found	Peak Found	Peak Found	Peak Found	Peak Found	Peak Found	High	Peak Found	Peak Found	Peak Found	High	Peak Found	High	High	Peak Found	377.7	1.49	57.78
[M].AAGGDHGSPDSYR.[S]	1xAcetyl [N-Term]; 1xPhospho [S8]	1	2	11	P30566	P30566 [2-14]	P30566 1xAcetyl [N-Term]; 1xPhospho [S9]	0	1411.53	0			49690.5		15106.9		18431.3		47438.9	42479.7				31471.2			18153.2		Not Found	Not Found	Peak Found	Not Found	Peak Found	Not Found	Peak Found	Not Found	Peak Found	Peak Found	Not Found	Not Found	Not Found	Peak Found	Not Found	Not Found	Peak Found	261.6		34.76
[R].SGFSSVSVSR.[S]	1xPhospho [S]	1	1	40	P02538	P02538 [31-40]	P02538 1xPhospho [S]	0	1092.47	0		79813.1	106073		52966.2		160935				246831			75571.4	117026	722809	28646.5		Not Found	High	High	Not Found	High	Not Found	High	Not Found	Not Found	Not Found	High	High	Not Found	High	High	High	Peak Found	346.6	2.64	45.7
[K].RLGYISVTDVLK.[V]	1xPhospho [T/S/Y]	1	17	21	P16157-14	P16157-14 [776-787]	P16157-14 1xPhospho [T/S/Y]	1	1443.76	0																			Not Found	Not Found	Not Found	Not Found	Not Found	Not Found	Not Found	Not Found	High	High	Not Found	High	Not Found	Not Found	Not Found	Not Found	Not Found	475.1	3.49	73.71
[R].LIEDNEYTAR.[EQ]	1xPhospho [Y/T]	2	8	11	P06241-1; P12931	P06241-1 [414-423]; P12931 [413-422]	P06241-1 1xPhospho [Y/T]; P12931 1xPhospho [Y/T]	0	1303.56	0	86362.2	77750.6		36378.7		31054.7	36683.2	25559.9	51573.8	46340.6	64382.7	55170.8			36642.8	34226.9	27404	Shared	High	High	Not Found	Peak Found	Not Found	Peak Found	Peak Found	High	Peak Found	Peak Found	High	High	Not Found	Not Found	High	High	Peak Found	273.8	1.55	37.13
[K].DQPPSPSPPPQSEALSSTSR.[L]	1xPhospho [S]	1	1	15	Q7L1V2	Q7L1V2 [55-74]	Q7L1V2 1xPhospho [S]	0	2144.95	0																		No Quan Values	Not Found	Not Found	Not Found	Not Found	Not Found	Not Found	Not Found	Not Found	Not Found	Not Found	High	Not Found	Not Found	Not Found	Not Found	Not Found	Not Found	209.2	1.68
[K].QNDFNSVEEK.[K]	1xPhospho [S6]	1	1	28	P10643	P10643 [326-335]	P10643 1xPhospho [S331]	0	1289.5	0									49967.3										Not Found	Not Found	Not Found	Not Found	Peak Found	Not Found	Peak Found	Not Found	Peak Found	Not Found	Not Found	Not Found	Not Found	Not Found	Peak Found	Peak Found	Not Found	277.5	1.27	36.86
[R].YSGHSL.[-]	1xPhospho [S5]	1	1	12	P07359	P07359 [647-652]	P07359 1xPhospho [S651]	0	743.276	0	4.26231e+07	5.5942e+07	4.99324e+07	4.61421e+07	2.66252e+07	1.36463e+07	6.0902e+06	121712	553616	374590	418226	585467	119622	152423	161411	93243.1	54700.2		Peak Found	Peak Found	Peak Found	Peak Found	Peak Found	Peak Found	Peak Found	Peak Found	Peak Found	Peak Found	Peak Found	Peak Found	Peak Found	Peak Found	High	High	High	351		34.98
[R].AINVYGTSEPSQESELTTVGEKPEEPKDEVEVSDDDEK.[E]	1xPhospho [S33]	1	1	1	Q15746-4	Q15746-4 [1337-1374]	Q15746-4 1xPhospho [S1369]	1	4259.88	0									63948.2			40918.2							Not Found	Not Found	Not Found	Not Found	Not Found	Not Found	Not Found	Not Found	Peak Found	Not Found	Not Found	High	Not Found	Not Found	Not Found	Not Found	Not Found	229.4		62.09
[K].RAPSPLPK.[M]	1xPhospho [S4]	1	1	54	Q9BSL1	Q9BSL1 [95-102]	Q9BSL1 1xPhospho [S98]	1	945.492	1	138748	131451	206750	151852	29110.8	24308.9	140315	88581.6	490107	238087	346228	75180.1	59636	97911.2	200950	63400.8	51813.1		High	Peak Found	High	Peak Found	Peak Found	Peak Found	Peak Found	High	High	High	High	High	Peak Found	Peak Found	Peak Found	Peak Found	Peak Found	348.8	1.59	30.48
[K].NPLPSKETIEQEK.[Q]	1xPhospho [T8]	1	1	3	P62328	P62328 [27-39]	P62328 1xPhospho [T34]	1	1592.76	0	61756.8							42776.9	62536.3			76727			40521	99848.8			Peak Found	Not Found	Not Found	Not Found	Not Found	Not Found	Not Found	Peak Found	Peak Found	Not Found	High	High	Not Found	Not Found	Peak Found	Peak Found	Not Found	295	2.41	45.38
[K].GSTLTSPCQDFGK.[R]	1xCarbamidomethyl [C8]; 1xPhospho [T/S]	1	1	2	P08567	P08567 [52-64]	P08567 1xPhospho [T/S]	0	1477.6	0	79745.2		43188.6						95485		50307.9								Peak Found	Not Found	Peak Found	Not Found	Not Found	Not Found	Not Found	Not Found	High	Not Found	Peak Found	Not Found	Not Found	Not Found	Not Found	Not Found	Not Found	268.5	0.93	54.11
[R].LLCNGDNDCGDQSDEANCRR.[I]	3xCarbamidomethyl [C3; C9; C18]; 1xPhospho [S13]	1	1	1	P07358	P07358 [138-157]	P07358 1xPhospho [S150]	1	2448.9	0							19045.1					27326.6	23644.9		25169.8		15105.2		Not Found	Not Found	Not Found	Not Found	Not Found	Not Found	Peak Found	Not Found	Not Found	Not Found	Not Found	High	Peak Found	Not Found	Peak Found	Not Found	Peak Found	162.9	1.18	35
[K].TPRVEQEEPISPGSTLPEVK.[L]	1xPhospho [S11]	1	1	2	Q92608-1	Q92608-1 [1675-1694]	Q92608-1 1xPhospho [S1685]	1	2273.11	0						28114.6					88953.8	36441.4		18994.9	47619.8				Not Found	Not Found	Not Found	Not Found	Not Found	Peak Found	Not Found	Not Found	Not Found	Not Found	Peak Found	High	Not Found	Peak Found	High	Not Found	Not Found	207.7	0.99	66.38
[R].SLVGLGGTK.[S]	1xPhospho [S1]	1	1	51	P35908	P35908 [62-70]	P35908 1xPhospho [S62]	0	911.46	0	513889	836215	745850	793676	713816	708629	405241	263749	360291	564909	305589	234398	925466	465153	295579	312549	263467		Peak Found	High	High	Peak Found	High	High	High	High	Peak Found	Peak Found	Peak Found	High	High	High	High	High	High	410.6	2.01	53.62
[R].AFQYHSK.[E]	1xPhospho [S6]	1	1	33	P00747	P00747 [63-69]	P00747 1xPhospho [S68]	0	960.398	0	75296.1	90876	74614.8	189891	89267.8	309166	53898.2	273105	44283.4	99299.6	71633.7	27183.5	396746	76481.8	38142.2	105137	95773.8		High	Peak Found	High	High	High	High	Peak Found	High	High	High	High	High	High	High	High	High	High	327.7	0.89	28.61
[R].QLWDSPETAPAAR.[T]	1xPhospho [S5]	1	1	2	Q9Y613	Q9Y613 [482-494]	Q9Y613 1xPhospho [S486]	0	1521.67	0																		No Quan Values	Not Found	Not Found	Not Found	Not Found	Not Found	Not Found	Not Found	Not Found	Not Found	Not Found	Not Found	High	Not Found	Not Found	Not Found	Not Found	Not Found	288.2	1.59
[K].LLEENETEAVTVPTPSPTPVR.[S]	1xPhospho [S16]	1	1	9	Q9UHR4	Q9UHR4 [399-419]	Q9UHR4 1xPhospho [S414]	0	2359.14	0																			Not Found	Not Found	Not Found	Not Found	Not Found	Not Found	High	Not Found	Not Found	Not Found	High	Not Found	Not Found	Not Found	Not Found	Not Found	Not Found	156.5	1.75	60.67
[K].TSSAFVGKTPEASPEPK.[D]	2xPhospho [S13; T/S]	1	2	8	Q99460	Q99460 [303-319]	Q99460 2xPhospho [S315; T/S]	1	1892.81	0									45423.1										Not Found	Not Found	Not Found	Not Found	Not Found	Not Found	Not Found	Not Found	High	Not Found	Not Found	Not Found	Not Found	Not Found	Not Found	Not Found	Not Found	231.5	2.2	45.4
[R].TPTPLALR.[Y]	1xPhospho [T]	1	17	249	P16157-14	P16157-14 [1378-1385]	P16157-14 1xPhospho [T]	0	948.491	0	223827	76082.1	324576	30811.1			87269.5	337679	1.11532e+06	228320	139784	239274	82952.3	191610	160743	99495.8	84001		High	High	High	Peak Found	High	Not Found	High	High	High	High	High	High	Peak Found	High	High	High	Peak Found	357.4	2.41	49.92
[R].FFESFGDLSTPDAVMGNPK.[V]	1xPhospho [S4]; 1xOxidation [M15]	1	1	2	P68871	P68871 [42-60]	P68871 1xPhospho [S45]	0	2154.91	0																		No Quan Values	Not Found	Not Found	Not Found	Not Found	Not Found	Not Found	Not Found	Not Found	Not Found	Not Found	Not Found	Not Found	Not Found	Not Found	Not Found	High	Not Found	179.2	1.57
[K].CIPDDDEDSYEIFEPPESTVMATRK.[M]	1xCarbamidomethyl [C1]; 1xPhospho [Y10]; 1xOxidation [M21]	1	1	2	P12259	P12259 [684-708]	P12259 1xPhospho [Y693]	1	3040.25	0																		No Quan Values	Not Found	Not Found	Not Found	High	Not Found	Not Found	Not Found	Not Found	Not Found	Not Found	Not Found	Not Found	Not Found	Not Found	Not Found	Not Found	Not Found	118.1	1.11
[K].GGVADSRELK.[P]	1xPhospho [S6]	1	2	13	Q8WWI5-2	Q8WWI5-2 [639-648]	Q8WWI5-2 1xPhospho [S644]	1	1111.51	0		59877.5	121081	51349.1			21849.7		52199	88726.9	112316	60935.1	33406	48478.5	70766.9	36979.5	29014		Not Found	Peak Found	High	High	Not Found	Not Found	Peak Found	Not Found	High	High	High	High	High	High	High	High	Peak Found	392.1		28.98
[K].EDLQSSRDRDETPSSSK.[T]	1xPhospho [S/T]	1	1	9	P51811	P51811 [411-427]	P51811 1xPhospho [S]	2	2016.85	0	75448.7		91173.8		15165.7	13232.1	60508.7	115345	238360	46733.3	67675.7	88320.6		42628.3	115746	98104.5	53857.2		High	High	Peak Found	Not Found	Peak Found	Peak Found	Peak Found	High	High	Peak Found	Peak Found	High	Not Found	Peak Found	Peak Found	High	Peak Found	281	1.85	26.53
[K].AQRLSQETEALGR.[S]	1xPhospho [S5]	1	1	5	Q02818	Q02818 [365-377]	Q02818 1xPhospho [S369]	1	1538.73	0		17688.2	22987.3		81859.7	59289.8							101219				55169.4		Not Found	Peak Found	Peak Found	Not Found	High	Peak Found	Not Found	Not Found	Not Found	Not Found	Not Found	Not Found	High	Not Found	Not Found	Peak Found	Peak Found	388.2	1.89	48.6
[R].LTSTDTIPK.[S]	1xPhospho [T/S]	2	7	39	P11171-1; P11171-5	P11171-1 [489-497]; P11171-5 [454-462]	P11171-1 1xPhospho [T/S]; P11171-5 1xPhospho [T/S]	0	1055.5	0	54436				130808	186911			154810		29677.3				21546.9			Shared	High	Not Found	Not Found	Not Found	Peak Found	Peak Found	Not Found	Not Found	High	High	High	Not Found	Not Found	Not Found	Peak Found	Not Found	Not Found	386.2	1.95	41.52
[K].VSPLTFGR.[K]	1xPhospho [S2]	1	1	65	O95810	O95810 [292-299]	O95810 1xPhospho [S293]	0	956.46	1	655786	491267	314846	132321	215124	159024	137568	591161	1.20894e+06	309541	976211	973055	118711	192891	959104	559423	315231		High	High	High	Peak Found	Peak Found	High	Peak Found	High	High	High	High	High	Peak Found	Peak Found	High	High	Peak Found	308.8	1.91	53.5
[M].SDKPDMAEIEK.[F]	1xAcetyl [N-Term]; 1xPhospho [S1]	1	1	6	P62328	P62328 [2-12]	P62328 1xAcetyl [N-Term]; 1xPhospho [S2]	0	1384.57	0	84121.4	64461							102701		91309.5	66423							High	High	Not Found	Not Found	Not Found	Not Found	Not Found	High	High	Not Found	High	High	Not Found	Not Found	Not Found	Not Found	Not Found	315.2		49.32
[R].SLVNLGGSK.[S]	1xPhospho [S1]	1	1	82	P04264	P04264 [66-74]	P04264 1xPhospho [S66]	0	954.466	1		174357	334250	189233	202278	70280.8	21216.9	31799.1	145647	74819.5	109451		260501	259953	85548.4	125303	75112.3		Not Found	Peak Found	High	High	High	High	Peak Found	Peak Found	High	High	High	High	High	High	High	High	High	342.9	2.11	50.58
[R].AQCETLSPDGLPEEQPQTTK.[L]	1xCarbamidomethyl [C3]; 1xPhospho [T/S]	1	3	9	Q7Z6Z7-3	Q7Z6Z7-3 [3647-3666]	Q7Z6Z7-3 1xPhospho [T/S]	0	2309	0	141632	118506	67649.3						62905.4			25385.3							Peak Found	Peak Found	Peak Found	Not Found	Not Found	Not Found	Not Found	Not Found	High	Not Found	Not Found	Peak Found	Not Found	Not Found	Not Found	Not Found	Not Found	164.9	1.85	51.75
[R].GGQGDPAVPTQQPADPSTPEQQNSPSGSEQFVR.[R]	1xPhospho [S17]	1	1	1	O15231-3	O15231-3 [497-529]	O15231-3 1xPhospho [S513]	0	3473.52	0																		No Quan Values	Not Found	Not Found	Not Found	Not Found	Not Found	Not Found	Not Found	Not Found	Not Found	Not Found	Not Found	Not Found	Not Found	Not Found	Not Found	Not Found	Not Found	137.2
[R].VFAMSPEEFGK.[L]	1xPhospho [S5]; 1xOxidation [M4]	1	1	1	Q08495-1	Q08495-1 [379-389]	Q08495-1 1xPhospho [S383]	0	1337.55	0																		No Quan Values	Not Found	Not Found	Not Found	Not Found	Not Found	Not Found	Not Found	Not Found	Not Found	Not Found	Not Found	Not Found	Not Found	Not Found	Not Found	Not Found	Not Found	276.5	0.61
[K].SESVANLQAQPSLNSIHSSPGPK.[R]	1xPhospho [S15]	1	1	1	O60229-6	O60229-6 [42-64]	O60229-6 1xPhospho [S56]	0	2428.15	0																		No Quan Values	Not Found	Not Found	Not Found	Not Found	Not Found	Not Found	Not Found	Not Found	Not Found	Not Found	Not Found	Not Found	Not Found	Not Found	High	Not Found	Not Found	148.9
[R].TGALVLSR.[G]	1xPhospho [S7]	1	1	22	P16150	P16150 [285-292]	P16150 1xPhospho [S291]	0	896.46	3	193430	359038	17321		28457.1			107801	713385	103153	385181	265617	38390.1	74376.4	246509	156123	36343.6		High	Peak Found	Peak Found	Not Found	Peak Found	Not Found	Not Found	Peak Found	High	Peak Found	Peak Found	High	Peak Found	Peak Found	High	Peak Found	Peak Found	433.9	2.06	47.37
[K].VSPLTFGRK.[K]	1xPhospho [S2]	1	1	5	O95810	O95810 [292-300]	O95810 1xPhospho [S293]	1	1084.56	0								61578				45735.5			34104.2	23914			Not Found	Not Found	Not Found	Not Found	Not Found	Not Found	Not Found	Peak Found	High	Not Found	Not Found	High	Not Found	Not Found	High	Peak Found	Not Found	301.9	1.52	53.46
[R].WGSLQR.[L]	1xPhospho [S3]	1	2	497	P02549-1	P02549-1 [1165-1170]	P02549-1 1xPhospho [S1167]	0	826.361	3	4.53166e+07	1.5797e+07	5.4882e+07	1.88415e+07	1.92316e+07	1.53014e+07	2.19626e+07	7.80517e+07	3.11443e+08	3.31686e+07	1.94746e+07	3.70032e+07	5.94957e+06	3.03918e+07	3.37826e+07	1.86414e+07	1.32114e+07		High	High	High	High	High	High	High	High	High	High	High	High	High	High	High	High	High	302	1.79	43.9
[K].TFPGFFSPMLGEFVSETESRGSESGIFTNTK.[E]	1xPhospho [S19]; 1xOxidation [M9]	1	2	2	P02671-1	P02671-1 [528-558]	P02671-1 1xPhospho [S546]	1	3482.55	0																		No Quan Values	Not Found	Not Found	Not Found	Not Found	Not Found	Not Found	Not Found	High	Not Found	Not Found	Not Found	Not Found	Not Found	Not Found	Not Found	Not Found	Not Found	180.2	1.93
[K].LVDFGVSAQLDRTVGR.[R]	1xPhospho [T/S]	3	21	3	O95819; Q9UKE5-4; Q8N4C8-3	O95819 [169-184]; Q9UKE5-4 [169-184]; Q8N4C8-3 [169-184]	O95819 1xPhospho [T/S]; Q9UKE5-4 1xPhospho [T/S]; Q8N4C8-3 1xPhospho [T/S]	1	1812.9	0																		No Quan Values	Not Found	Not Found	Not Found	Not Found	Not Found	Peak Found	Not Found	High	Not Found	Not Found	Not Found	High	Not Found	Not Found	Not Found	Not Found	Not Found	203.9	1.51	69.19
[K].ENISVALTDGK.[D]	1xPhospho [T8]	1	1	3	Q9NSY1	Q9NSY1 [1043-1053]	Q9NSY1 1xPhospho [T1050]	0	1226.57	0																		No Quan Values	Peak Found	Not Found	Peak Found	Not Found	Not Found	Not Found	Not Found	Not Found	Not Found	Not Found	Peak Found	Peak Found	Not Found	Not Found	Not Found	Not Found	Not Found	275.4	1.75	50.9
[K].FSPVTPK.[F]	1xPhospho [S2]	1	2	28	Q15942	Q15942 [266-272]	Q15942 1xPhospho [S267]	0	855.401	0	902815	591408	321154	154286	239516	198714	349661	481451	1.01159e+06	345980	599107	443260	172065	173198	400309	229955	246007		High	High	High	Peak Found	Peak Found	Peak Found	High	Peak Found	High	High	High	High	Peak Found	Peak Found	Peak Found	High	High	312.9	1.59	44.23
[R].ARQESLVCR.[F]	1xCarbamidomethyl [C8]; 1xPhospho [S5]	1	2	3	P02549-1	P02549-1 [766-774]	P02549-1 1xPhospho [S770]	1	1198.54	0																			Not Found	Not Found	Not Found	Not Found	Not Found	Not Found	Not Found	Not Found	Not Found	Not Found	Not Found	Not Found	Not Found	Not Found	Not Found	Not Found	Not Found	411.2	2.23	29.72
[R].VSPPAPGSAPETPEDK.[S]	1xPhospho [T12]	1	2	73	Q13459-1	Q13459-1 [1260-1275]	Q13459-1 1xPhospho [T1271]	0	1658.73	1	402674	1.35719e+06	250506				285424	755252	2.11062e+06	68898.3	1.66492e+06	913794		155551	403520		167597		High	High	High	Not Found	Not Found	Not Found	High	High	High	High	High	High	Not Found	High	High	High	High	208.6	1.77	53.44
[K].VPEPGSIK.[V]	1xPhospho [S6]	1	1	3	Q9UBC9	Q9UBC9 [109-116]	Q9UBC9 1xPhospho [S114]	0	906.433	0				9747.81			50583.4		23969.8		79930.6								Not Found	Not Found	Not Found	Peak Found	Not Found	Not Found	Peak Found	Not Found	Peak Found	Not Found	High	Not Found	Not Found	Not Found	Not Found	Not Found	Not Found	295	1.97	39.66
[R].SLYGLGGSK.[R]	1xPhospho [S1]	2	3	26	P04259; P02538	P04259 [60-68]; P02538 [60-68]	P04259 1xPhospho [S60]; P02538 1xPhospho [S60]	0	961.439	2		52824.6	137024	17278.5	142263				40052.3	45797.3	117685	32649.3			86500.2	695046		Shared	Not Found	High	High	Peak Found	Peak Found	Not Found	Not Found	Not Found	Peak Found	Peak Found	High	High	Not Found	Not Found	High	High	Not Found	371.2	1.81	50.07
[R].SASFAGFSSAQSR.[R]	1xPhospho [S3]	1	2	19	Q96MK2-1	Q96MK2-1 [22-34]	Q96MK2-1 1xPhospho [S24]	0	1382.57	0	48607.7	42097.2																	Peak Found	Peak Found	Not Found	Not Found	Not Found	Not Found	Not Found	Not Found	Not Found	Not Found	Not Found	Not Found	Not Found	Not Found	Not Found	Not Found	Not Found	345.7	2.97	50.71
[R].RPSALSQGR.[G]	1xPhospho [S]	1	1	49	P07359	P07359 [627-635]	P07359 1xPhospho [S]	0	1051.5	2	255923	280374	624945	159093	51335.1	33263.2	151384	172458	947929	412363	1.14447e+06	588460	96218	287338	402150	285829	97219.2		High	High	High	Peak Found	Peak Found	Peak Found	Peak Found	High	High	High	High	High	Peak Found	Peak Found	High	High	Peak Found	357.4	2.29	27.71
[K].SLQR.[A]	1xPhospho [S1]	1	1	10	Q86YS7-1	Q86YS7-1 [812-815]	Q86YS7-1 1xPhospho [S812]	0	583.26	0									18162.8	20892.4									Not Found	Not Found	Not Found	Not Found	Not Found	Not Found	Not Found	Not Found	Peak Found	Peak Found	Not Found	Not Found	Not Found	Not Found	Not Found	Not Found	Not Found	293.2		43.9
[K].LAETLGRK.[-]	1xPhospho [T4]	1	5	20	P48059	P48059 [318-325]	P48059 1xPhospho [T321]	1	967.497	0	84661.6	144238			27178.3	27446.1	124055	47576.7	31982.4	13244.7	39211.7	62909.6	32458.2		74792.5	56646.5	65433.1		High	High	Not Found	Not Found	High	Peak Found	High	High	High	Peak Found	High	High	High	Not Found	High	High	High	376.4	1.29	31.44
[R].EGESLEDLMK.[L]	1xPhospho [S4]; 1xOxidation [M9]	1	1	69	P13796	P13796 [254-263]	P13796 1xPhospho [S257]	0	1246.49	1	88188.4	19092.6	131959	17652.2	20278.3		104386	108501		115692		23249.4			168340	61397.8			High	High	High	High	High	High	High	High	High	High	High	High	High	Not Found	High	Peak Found	Not Found	250.1	2.23	49.27
[K].LQLHESQK.[D]	1xPhospho [S6]	1	3	14	Q14247-1	Q14247-1 [256-263]	Q14247-1 1xPhospho [S261]	0	1062.5	0	17121.1	45978	28032.7					18778.8	90039.8	27834.8	110039	58970			30384.1	20196			Peak Found	High	Peak Found	Not Found	Not Found	Not Found	Not Found	Peak Found	High	High	Peak Found	High	Not Found	Not Found	Peak Found	Peak Found	Not Found	368.6	1.31	29.3
[R].VAAAAGSGPSPPGSPGHDR.[E]	1xPhospho [S]	1	1	13	Q9BTU6	Q9BTU6 [38-56]	Q9BTU6 1xPhospho [S]	0	1767.78	0					9999.6		17366.9		46842.9		32394.6	53490.7			16970.2	17263.1			Not Found	Not Found	Not Found	Not Found	Peak Found	Not Found	Peak Found	Not Found	Peak Found	Not Found	Peak Found	High	High	Not Found	High	High	Not Found	160.6	2.06	33.39
[M].VHLTPEEK.[S]	1xPhospho [T4]	1	1	19	P68871	P68871 [2-9]	P68871 1xPhospho [T5]	0	1032.48	1				20763.3										17558.2					Not Found	Not Found	Peak Found	Peak Found	Not Found	Not Found	Not Found	Not Found	Not Found	Peak Found	Not Found	Not Found	Not Found	Peak Found	Not Found	Not Found	Not Found	263.1		31.18
[R].DYYVSTAVCR.[S]	1xCarbamidomethyl [C9]; 1xPhospho [Y2]	1	1	2	Q13103	Q13103 [108-117]	Q13103 1xPhospho [Y109]	0	1313.52	0																		No Quan Values	Not Found	Not Found	Not Found	Not Found	High	Not Found	Not Found	Not Found	Not Found	Not Found	Not Found	Not Found	Not Found	Not Found	Not Found	Not Found	Not Found	235.4	1.42
[R].RRTPTPLALR.[Y]	1xPhospho [T]	1	17	242	P16157-14	P16157-14 [1376-1385]	P16157-14 1xPhospho [T]	2	1260.69	0	4.88717e+06	8.11286e+06	4.1488e+06	3.39897e+06	1.29701e+07	3.40719e+06	1.18646e+07	9.81527e+06	1.17097e+07	1.40895e+07	7.25251e+06	5.97213e+06	2.68224e+06	3.55617e+06	1.10367e+07	8.87199e+06	1.0897e+07		High	Peak Found	High	Peak Found	High	Peak Found	Peak Found	High	High	High	High	High	Peak Found	High	High	High	High	249.9	3.02	75.73
[K].YNTEGRVSPSPSQESLSSSKSDTDTGVCSGTDEDPDDK.[N]	1xCarbamidomethyl [C28]; 1xPhospho [S10]	1	1	1	Q5JSH3	Q5JSH3 [554-591]	Q5JSH3 1xPhospho [S563]	2	4114.68	0									260084										Not Found	Not Found	Not Found	Not Found	Not Found	Not Found	Not Found	Not Found	High	Not Found	Not Found	Not Found	Not Found	Not Found	Not Found	Not Found	Not Found	154.9		47.51
[K].EATSTFTNITYRGT.[-]	2xPhospho [T10; T/S]	1	1	3	P05106	P05106 [775-788]	P05106 2xPhospho [T784; T/S]	1	1721.68	0																		No Quan Values	Not Found	Not Found	Not Found	Not Found	Not Found	Not Found	High	Not Found	Not Found	Not Found	High	Not Found	Not Found	Not Found	Not Found	Not Found	Not Found	201.6	1.51
[K].YNTEGRVSPSPSQESLSSSKSDTDTGVCSGTDEDPDDK.[N]	1xCarbamidomethyl [C28]; 2xPhospho [S10; T/S]	1	4	3	Q5JSH3	Q5JSH3 [554-591]	Q5JSH3 2xPhospho [S563; T/S]	2	4194.65	0		69362.9							80284.1		51486.8	91910.4			72037.2	60345.6			Not Found	Peak Found	Not Found	Not Found	Not Found	Not Found	Not Found	Not Found	Peak Found	Not Found	High	High	Not Found	Not Found	Peak Found	Peak Found	Not Found	119.6	3.66	47.73
[K].SLDSDESEDEEDDYQQK.[R]	2xPhospho [S/Y]	1	1	56	Q13442	Q13442 [57-73]	Q13442 2xPhospho [S/Y]	0	2191.71	0	359476	123455		43876.5	91096.5		99236.7		124719		257233	78277.9	51395.1	79298.7	74200.1	31033	102571		High	High	Not Found	High	High	Not Found	High	Not Found	High	Not Found	High	High	High	High	High	High	High	150.1	4.53	49.12
[K].DRPSESDELQTIQEDSAATSESLDVMASQK.[R]	1xPhospho [S4]; 1xOxidation [M26]	1	1	1	P02686-1	P02686-1 [109-138]	P02686-1 1xPhospho [S112]	0	3363.44	0																		No Quan Values	Not Found	Not Found	Not Found	Not Found	Not Found	Not Found	Not Found	Not Found	Not Found	High	Not Found	Not Found	Not Found	Not Found	Not Found	Not Found	Not Found	180.1
[K].SAVTALWGK.[V]	1xPhospho [S/T]	1	1	47	P68871	P68871 [10-18]	P68871 1xPhospho [S/T]	0	1012.49	0	45672.7		54429.7				31396.9	80649.8	63923.9	55073.1	115855	64723.4			29958.7	44043.2			Peak Found	Not Found	High	Not Found	Not Found	Not Found	Peak Found	High	High	High	Peak Found	High	Not Found	Not Found	Peak Found	High	Not Found	249.7	2.09	55.63
[K].GSEENLDEAR.[E]	1xPhospho [S2]	1	5	4	P35611-3	P35611-3 [616-625]	P35611-3 1xPhospho [S617]	0	1199.46	0																			Not Found	Not Found	Not Found	Not Found	Not Found	Not Found	Not Found	Not Found	Not Found	Not Found	Not Found	Not Found	Not Found	Not Found	Not Found	Not Found	Not Found	246.7	2.29	33.07
[R].ETDIEDSDDIPEDTTYKK.[V]	1xPhospho [T/S]	1	1	2	P12259	P12259 [1600-1617]	P12259 1xPhospho [T/S]	1	2193.9	0												34328				47473.2			Not Found	Not Found	Not Found	Not Found	Not Found	Not Found	Not Found	Not Found	Not Found	Not Found	Not Found	Peak Found	Not Found	Not Found	Not Found	Peak Found	Not Found	190.9	1.56	45.56
[K].VDYESQSTDTQNFSSESK.[R]	2xPhospho [S14; Y/S/T]	1	2	13	P17936	P17936 [188-205]	P17936 2xPhospho [S201; Y/S/T]	0	2211.8	0																		No Quan Values	Not Found	Not Found	Not Found	Not Found	Not Found	Not Found	Not Found	Not Found	Not Found	Not Found	Not Found	Not Found	Not Found	Not Found	Not Found	Not Found	Not Found	141.4	2.1
[R].TGSEIIR.[M]	1xPhospho [S3]	1	1	36	Q96C24	Q96C24 [131-137]	Q96C24 1xPhospho [S133]	0	855.397	0	356358	220160	120870				67097.4	40921.8	250842	119150	316078	248940		70566.9	390122	210516	35729.1		Peak Found	High	High	Not Found	Not Found	Not Found	High	Peak Found	High	High	High	Peak Found	Not Found	High	High	High	High	322.4	1.47	41.59
[R].YSRTEGSLDGT.[-]	1xPhospho [S/T]	1	4	31	P16284	P16284 [728-738]	P16284 1xPhospho [S/T]	1	1265.5	0	81934.1	63051.2	310265	154392	60804	38866.4	174308	49534	136609	221190	561182	85249.9	226524	122612	202654	148240	113579		High	High	High	Peak Found	High	Peak Found	Peak Found	High	High	Peak Found	Peak Found	High	High	High	High	Peak Found	Peak Found	229.4	1.94	34.24
[K].GGSYSQAASSDSAQGSDMSLTACKV.[-]	1xCarbamidomethyl [C23]; 2xPhospho [S/T]; 1xOxidation [M18]	1	10	6	P30457	P30457 [341-365]	P30457 2xPhospho [S/T]	1	2640.98	0		51178.5							163624			33691.1							Not Found	High	Not Found	Not Found	Not Found	Not Found	Not Found	Not Found	High	Not Found	Not Found	Peak Found	Not Found	Not Found	Not Found	Not Found	Not Found	79.9	3.51	53.57
[K].EGGEAEESATDTTSETNK.[R]	1xPhospho [T/S]	1	1	5	Q9NWQ8	Q9NWQ8 [275-292]	Q9NWQ8 1xPhospho [T/S]	0	1935.73	0																			Not Found	Not Found	Not Found	Not Found	Not Found	Not Found	Not Found	Not Found	Not Found	Not Found	Not Found	Not Found	Not Found	Not Found	Not Found	Not Found	Not Found	178.1	1.4	29.87
[K].EPLIPASPK.[A]	1xPhospho [S7]	1	1	36	Q9Y613	Q9Y613 [517-525]	Q9Y613 1xPhospho [S523]	0	1031.52	0	212167	412595	81570.3	101649	31994.5		69897.7	176608	263729	77234	268337	376441		44811.1	137183	82560.3	46800.9		High	High	High	Peak Found	Peak Found	Not Found	Peak Found	High	High	Peak Found	High	High	Not Found	Peak Found	Peak Found	Peak Found	High	276.3	1.71	49.86
[K].LDSSPSVSSTLAAK.[D]	1xPhospho [S4]	1	7	2	Q13428-7	Q13428-7 [1188-1201]	Q13428-7 1xPhospho [S1191]	0	1442.68	0																			Not Found	Not Found	Not Found	Not Found	Not Found	Not Found	Not Found	Not Found	Not Found	Not Found	Not Found	Not Found	Not Found	Not Found	Not Found	Not Found	Not Found	258.8	1.84	50.73
[M].ASESDTEEFYDAPEDVHLGGGYPVGSPGK.[V]	1xAcetyl [N-Term]; 1xPhospho [T6]	1	1	1	Q5JSH3	Q5JSH3 [2-30]	Q5JSH3 1xAcetyl [N-Term]; 1xPhospho [T7]	0	3132.3	0																		No Quan Values	Not Found	Not Found	Not Found	Not Found	Not Found	Not Found	Not Found	Not Found	Not Found	Not Found	Not Found	High	Not Found	Not Found	Not Found	Not Found	Not Found	150.4
[K].IESPKLER.[T]	1xPhospho [S3]	1	4	13	Q92598	Q92598 [807-814]	Q92598 1xPhospho [S809]	1	1051.52	1	60161.5	56829.2						57074.9	111192		38264.9	27516.1			35110.4	29713.8			High	High	Peak Found	Peak Found	Peak Found	Not Found	High	Peak Found	High	Peak Found	High	Peak Found	Peak Found	Peak Found	High	High	Not Found	347.1	1.3	35.77
[M].TTESGSDSESKPDQEAEPQEAAGAQGR.[A]	2xPhospho [T2; S4]	1	2	5	Q9Y2J2	Q9Y2J2 [2-28]	Q9Y2J2 2xPhospho [T3; S5]	0	2922.13	0																		No Quan Values	High	Not Found	Not Found	Not Found	High	Not Found	High	Not Found	Not Found	Not Found	Not Found	Not Found	Not Found	Not Found	Not Found	Not Found	High	46.4
[K].SVTVVAPELSA.[-]	1xPhospho [S10]	1	3	14	P16452-1	P16452-1 [681-691]	P16452-1 1xPhospho [S690]	0	1152.55	0	580467	188042	766397	402979	534269	598712	564049	577832	620831	337788	503461		397771	236471	247124	383580	309353		Peak Found	Peak Found	Peak Found	Peak Found	Peak Found	Peak Found	Peak Found	Peak Found	Peak Found	Peak Found	Peak Found	Not Found	Peak Found	Peak Found	Peak Found	Peak Found	Peak Found	226.4	2.08	71.79
[K].KVIESEEITEVK.[D]	1xPhospho [S5]	1	1	6	Q92954-6	Q92954-6 [147-158]	Q92954-6 1xPhospho [S151]	1	1483.73	1					92706.4	579387	61225.7				60364.2			60951		73885	87089.8		Not Found	Not Found	Not Found	Not Found	Peak Found	High	Peak Found	Not Found	Not Found	Not Found	Peak Found	Not Found	Not Found	Peak Found	Not Found	Peak Found	Peak Found	294.1	1.22	55.11
[K].ARLSYSDK.[N]	1xPhospho [S/Y]	1	2	49	Q05655-2	Q05655-2 [673-680]	Q05655-2 1xPhospho [S/Y]	1	1019.46	0	627312	414756	1.2466e+06	280290	140837	149620	276678	694402	1.47723e+06	1.12605e+06	3.07012e+06	697944	224565	603710	698722	262911	244420		High	High	High	High	Peak Found	High	Peak Found	High	High	High	High	High	Peak Found	High	High	High	High	476.4	2.05	28.68
[M].AGSSSLEAVR.[R]	1xAcetyl [N-Term]; 1xPhospho [S]	1	1	10	P09493-5	P09493-5 [2-11]	P09493-5 1xAcetyl [N-Term]; 1xPhospho [S]	0	1098.48	0		57927.3							87638.6		47235.4								Not Found	High	Not Found	Not Found	Not Found	Not Found	Not Found	Not Found	High	Not Found	High	High	Not Found	Not Found	High	Not Found	Not Found	248.1		52.43
[K].SSSTGNLLDK.[D]	1xPhospho [S/T]	1	6	68	Q9UQB8	Q9UQB8 [452-461]	Q9UQB8 1xPhospho [S/T]	0	1101.48	0	58218.7	40630.2	71731.9	87769.3		67054	130556		60881	84422.4	110912		150217		53700.3		23013.2		Peak Found	High	High	High	High	High	High	Not Found	High	High	High	High	High	High	High	Not Found	Peak Found	272.1	2.14	43.57
[M].AGLNSLEAVK.[R]	1xAcetyl [N-Term]; 1xPhospho [S5]	1	1	3	P67936	P67936 [2-11]	P67936 1xAcetyl [N-Term]; 1xPhospho [S6]	0	1123.54	0	131110	187164							282898		309289			28356.9					High	Peak Found	Not Found	Not Found	Not Found	Not Found	Not Found	Not Found	High	Not Found	High	Not Found	Not Found	Peak Found	Not Found	Not Found	Not Found	251.3		67.02
[R].AEDMYSAQSHQAATPPK.[D]	1xPhospho [T/Y/S]; 1xOxidation [M4]	1	1	5	Q9NQ84-1	Q9NQ84-1 [410-426]	Q9NQ84-1 1xPhospho [T/Y]	0	1927.79	0						10473.8			12962.9		32842.1								Not Found	Not Found	Not Found	Not Found	Not Found	Peak Found	High	High	Peak Found	Not Found	Peak Found	Not Found	Not Found	Not Found	Not Found	Not Found	Not Found	138.7	1.03	31.95
[R].ATGAALTPTEER.[R]	1xPhospho [T7]	1	2	3	Q13459-1	Q13459-1 [1340-1351]	Q13459-1 1xPhospho [T1346]	0	1296.58	0																		No Quan Values	Not Found	Not Found	Not Found	Not Found	Not Found	Not Found	Not Found	Not Found	High	Not Found	Not Found	Not Found	Not Found	Not Found	Not Found	Not Found	Not Found	238.5	1.56
[R].EGGKPPTPPPK.[I]	1xPhospho [T7]	1	1	2	Q8TD55	Q8TD55 [305-315]	Q8TD55 1xPhospho [T311]	0	1184.57	0																		No Quan Values	Not Found	Not Found	Not Found	Not Found	Not Found	Not Found	Not Found	Not Found	Not Found	Not Found	Not Found	Not Found	Not Found	Not Found	Not Found	Not Found	Not Found	224.8	0.58
[K].WDTGENPIYK.[S]	1xPhospho [T3]	1	1	6	P05556-1	P05556-1 [775-784]	P05556-1 1xPhospho [T777]	0	1302.54	0	60753.9	98816.9							67804.1		111085	79592.3							Peak Found	High	Not Found	Not Found	Not Found	Not Found	Not Found	Not Found	Peak Found	Not Found	High	High	Not Found	Not Found	Not Found	Not Found	Not Found	250.2	2.16	59.12
[R].DLQVKPGESLEVIQTTDDTK.[V]	1xPhospho [S9]	1	3	2	O15117-3	O15117-3 [782-801]	O15117-3 1xPhospho [S790]	0	2296.1	0																		No Quan Values	Not Found	High	Not Found	Not Found	Not Found	Not Found	Not Found	Not Found	Not Found	Not Found	Not Found	Not Found	Not Found	Not Found	Not Found	Not Found	Not Found	140.2	1.89
[R].GSDPASGEVEASQLR.[R]	1xPhospho [S2]	1	3	3	Q8WWA1	Q8WWA1 [136-150]	Q8WWA1 1xPhospho [S137]	0	1582.67	0																		No Quan Values	Not Found	Not Found	Not Found	Not Found	Not Found	Not Found	Not Found	Not Found	Not Found	Not Found	Not Found	Not Found	Not Found	Not Found	Not Found	Not Found	Not Found	152.7	1.46
[K].GSDYSWSYQTPPSSPSTTMSR.[K]	1xPhospho [T/Y/S]; 1xOxidation [M19]	1	4	3	O43312-1	O43312-1 [249-269]	O43312-1 1xPhospho [T/Y/S]	0	2417.96	0																		No Quan Values	Not Found	High	Not Found	Not Found	Not Found	Not Found	Not Found	Not Found	Not Found	Not Found	Not Found	High	Not Found	Not Found	Not Found	Not Found	Not Found	129.9	2.52
[M].VLSPADKTNVK.[A]	1xPhospho [T8]	1	1	2	P69905	P69905 [2-12]	P69905 1xPhospho [T9]	1	1251.63	0																			Not Found	Not Found	Not Found	Not Found	Not Found	Not Found	Not Found	Not Found	Not Found	Not Found	Not Found	Not Found	Not Found	Not Found	Not Found	Not Found	Not Found	268.9		30.45
[K].GSPQPEPHAPEPGPGSAK.[R]	1xPhospho [S]	1	1	29	A6NFX1	A6NFX1 [11-28]	A6NFX1 1xPhospho [S]	0	1819.8	0	367018	357268	98141.1		23089.9		38448.8	189178	682773	130693	364935	505485			110636	73658.8			High	High	Peak Found	Not Found	Peak Found	Not Found	Peak Found	High	High	High	High	High	Not Found	Not Found	High	Peak Found	Not Found	469.2	2.24	35.2
[R].SLSSPPSSKR.[P]	1xPhospho [S]	1	1	10	O00712-4	O00712-4 [313-322]	O00712-4 1xPhospho [S]	1	1125.53	0	1.62643e+06	1.56675e+06	1.30568e+06	1.88518e+06	1.78111e+06	1.16121e+06	1.17111e+06	992080	2.05983e+06	2.04328e+06	1.327e+06	1.22701e+06	1.45749e+06	1.37489e+06	1.38322e+06	986534	1.25532e+06		High	Peak Found	Peak Found	Peak Found	High	Peak Found	High	Peak Found	Peak Found	High	Peak Found	High	Peak Found	High	High	High	High	292.2		41.51
[K].AEDGATPSPSNETPKK.[K]	1xPhospho [T/S]	1	1	9	P29966	P29966 [138-153]	P29966 1xPhospho [S/T]	1	1708.74	0																		No Quan Values	Not Found	Not Found	Not Found	Not Found	Not Found	Not Found	Not Found	Not Found	Not Found	Not Found	Not Found	Not Found	Not Found	Not Found	Not Found	Not Found	Not Found	174.4	1.18
[R].GIITDSFGR.[H]	1xPhospho [S6]	1	4	11	Q9BSQ5-1	Q9BSQ5-1 [379-387]	Q9BSQ5-1 1xPhospho [S384]	0	1045.47	0																			Peak Found	High	Peak Found	Not Found	Not Found	Peak Found	Peak Found	Peak Found	Peak Found	Peak Found	High	Peak Found	Not Found	Not Found	Peak Found	Not Found	Not Found	279.4	1.71	61.99
[K].EEETSIDVAGK.[P]	1xPhospho [S/T]	1	1	7	P53985	P53985 [463-473]	P53985 1xPhospho [S/T]	0	1257.52	1			27236.8					40974.4	15220.2			62016.5				18715.3			Not Found	High	Peak Found	Not Found	Not Found	Not Found	Not Found	High	Peak Found	Not Found	High	High	Not Found	Not Found	Not Found	Peak Found	Not Found	209.5		42.83
[R].QQQQQQQQQQQQQQQQEQVSAHQEAGSSQAEPYLERPSPTRPLQR.[Q]	2xPhospho [S/Y]	1	1	2	O75064	O75064 [895-939]	O75064 2xPhospho [S/Y]	0	5457.47	0																		No Quan Values	Not Found	Not Found	Not Found	Not Found	Not Found	Not Found	Not Found	Not Found	High	High	Not Found	Not Found	Not Found	Not Found	Not Found	Not Found	Not Found	131.5	1.22
[R].SLYNLGGSK.[R]	1xPhospho [S1]	1	1	3	P13647	P13647 [64-72]	P13647 1xPhospho [S64]	0	1018.46	0																31598			Not Found	Not Found	Not Found	Not Found	Not Found	Not Found	Not Found	Not Found	Not Found	Not Found	Not Found	Not Found	Not Found	Not Found	Not Found	High	Not Found	244.2	1.84	49.26
[R].ASAVSELSPR.[E]	1xPhospho [S8]	1	1	2	Q9Y2W1	Q9Y2W1 [236-245]	Q9Y2W1 1xPhospho [S243]	0	1096.5	0																			Not Found	Not Found	Not Found	Not Found	Not Found	Not Found	Not Found	Not Found	Not Found	Not Found	Not Found	Not Found	Not Found	Not Found	Not Found	Not Found	Not Found	347.9	2	42.22
[M].SQSPAFGPR.[R]	1xAcetyl [N-Term]; 1xPhospho [S3]	1	1	33	Q9Y210-1	Q9Y210-1 [2-10]	Q9Y210-1 1xAcetyl [N-Term]; 1xPhospho [S4]	0	1068.45	0	112877	222672	62018		24459.8	38193.1	101430	173437	239253	63460.9	105089	150524		126167	94048.2	41953.5	54870.9		High	High	High	Not Found	Peak Found	Peak Found	Peak Found	High	Peak Found	High	High	High	Not Found	Peak Found	High	High	High	242.8		53.82
[K].FQEQECPPSPEPTR.[K]	1xCarbamidomethyl [C6]; 1xPhospho [S9]	1	1	1	P62070-4	P62070-4 [184-197]	P62070-4 1xPhospho [S192]	0	1781.72	0																		No Quan Values	Not Found	Not Found	High	Not Found	Not Found	Not Found	Not Found	Not Found	Not Found	Not Found	Not Found	Not Found	Not Found	Not Found	Not Found	Not Found	Not Found	163.6
[K].GVSEETLK.[E]	1xPhospho [S/T]	1	2	41	P02549-1	P02549-1 [2267-2274]	P02549-1 1xPhospho [S/T]	0	942.418	2									17814.7										Not Found	Not Found	Not Found	Not Found	Not Found	Not Found	Not Found	Not Found	Peak Found	Not Found	Not Found	Not Found	Not Found	Not Found	Not Found	Not Found	Not Found	243.5	1.48	37.5
[K].QEPSSQGSQSALQTYELGSENVK.[V]	2xPhospho [S/T]	1	1	3	Q6P9G4	Q6P9G4 [108-130]	Q6P9G4 2xPhospho [S/T]	0	2627.09	0	56171.6										47833.1								High	Not Found	Not Found	Not Found	Not Found	Not Found	Not Found	Not Found	Not Found	Not Found	High	Not Found	Not Found	Not Found	Not Found	Not Found	Not Found	40.8	1.84	66.15
[R].QEIESETTSEEQIQEEK.[S]	1xPhospho [S5]	1	3	2	P13611	P13611 [2108-2124]	P13611 1xPhospho [S2112]	0	2116.88	0																		No Quan Values	Not Found	Not Found	Not Found	Not Found	Not Found	Not Found	Not Found	Not Found	Not Found	Not Found	Not Found	Not Found	Not Found	Not Found	Not Found	Not Found	Not Found	188.7	1.24
[R].AEPHSEDDSRDASPPEPASPTIGLDK.[K]	2xPhospho [S/T]	1	2	3	Q8IZD0-1	Q8IZD0-1 [161-186]	Q8IZD0-1 2xPhospho [S/T]	1	2878.18	0	128321							38253	59878.3										Peak Found	Not Found	Not Found	Not Found	Not Found	Not Found	Not Found	High	High	Not Found	Not Found	Not Found	Not Found	Not Found	Not Found	Not Found	Not Found	97.5	2.01	51.77
[R].TISDGTISASK.[Q]	1xPhospho [S/T]	1	5	17	Q5T0N5-4	Q5T0N5-4 [293-303]	Q5T0N5-4 1xPhospho [S/T]	0	1159.52	1	224840	131304						77244.4			112372	153046			75074.9				High	High	Not Found	Not Found	Not Found	Not Found	Not Found	Peak Found	Not Found	Not Found	Peak Found	Peak Found	Not Found	Not Found	High	Not Found	Not Found	400.8	1.92	42.39
[K].EVSTNTAMIQTSK.[T]	1xPhospho [T/S]; 1xOxidation [M8]	1	3	5	P13646	P13646 [306-318]	P13646 1xPhospho [T/S]	0	1505.66	0																		No Quan Values	Not Found	Not Found	Not Found	Not Found	Not Found	Not Found	Not Found	Not Found	Not Found	Not Found	High	Not Found	Not Found	Not Found	High	Not Found	Not Found	205.1	2.04
[K].GLSQMTTSADTDVDTSK.[D]	1xPhospho [T11]	1	1	2	P35612-1	P35612-1 [665-681]	P35612-1 1xPhospho [T675]	0	1836.76	0																		No Quan Values	Not Found	Not Found	Not Found	Not Found	Not Found	Not Found	Not Found	Not Found	High	Not Found	Not Found	Not Found	Not Found	Not Found	Not Found	Not Found	Not Found	156	1.57
[K].VQAAVGTSAAPVPSDNH.[-]	1xPhospho [S/T]	1	1	4	P02649	P02649 [301-317]	P02649 1xPhospho [S/T]	0	1700.76	0																		No Quan Values	Not Found	Not Found	Not Found	Not Found	Not Found	Not Found	Not Found	Not Found	Not Found	Not Found	Not Found	High	Not Found	Not Found	Not Found	Not Found	Not Found	158	1.73
[K].GGSYTQAASSDSAQGSDVSLTACKV.[-]	1xCarbamidomethyl [C23]; 2xPhospho [S/T]	1	6	12	P30455	P30455 [341-365]	P30455 2xPhospho [S356; S/T]	1	2607.03	0		82409.1	72782.6	50111.4		64176.3	102099					99708.7							Not Found	High	High	High	Not Found	High	High	Not Found	Not Found	Not Found	Not Found	High	Not Found	Not Found	Not Found	Not Found	Not Found	54.7	2.22	57.41
[K].DPGLEPGPDSPGGSSPPRR.[Q]	1xPhospho [S]	1	1	3	Q92508	Q92508 [1382-1400]	Q92508 1xPhospho [S]	1	1954.87	0													26906.5						Not Found	Not Found	Not Found	Not Found	Not Found	Not Found	Not Found	Not Found	Not Found	Not Found	Not Found	Not Found	Peak Found	Not Found	Not Found	Not Found	Not Found	143.5	1.81	42.88
[R].NSCEGEDEEEMEHQEEGKEQLSETEGSGEDEPGNDPSETTQK.[K]	1xCarbamidomethyl [C3]; 2xPhospho [S22; T24]; 1xOxidation [M11]	1	1	1	Q13107-2	Q13107-2 [607-648]	Q13107-2 2xPhospho [S628; T630]	1	4886.77	0																		No Quan Values	Not Found	Not Found	Not Found	Not Found	Not Found	Not Found	Not Found	Not Found	Not Found	Not Found	High	Not Found	Not Found	Not Found	Not Found	Not Found	Not Found	34.8
[K].QVRPEHPAETEYDSLYPEDDL.[-]	1xPhospho [Y16]	1	1	1	P02679	P02679 [433-453]	P02679 1xPhospho [Y448]	0	2583.09	0																		No Quan Values	Not Found	Not Found	Not Found	Not Found	Not Found	Not Found	Not Found	Not Found	Not Found	Not Found	Not Found	Not Found	High	Not Found	Not Found	Not Found	Not Found	132.8
[K].VLDNYLTSPLPEEVDETSAEDEGVSQRK.[F]	1xPhospho [T17]	1	1	1	O00299	O00299 [139-166]	O00299 1xPhospho [T155]	1	3200.45	0																		No Quan Values	Not Found	High	Not Found	Not Found	Not Found	Not Found	Not Found	Not Found	Not Found	Not Found	Not Found	Not Found	Not Found	Not Found	Not Found	Not Found	Not Found	54.4
[R].ETTCSKESNEELTESCETKK.[L]	2xCarbamidomethyl [C4; C16]; 2xPhospho [S/T]	2	3	2	P01042-2; P01042	P01042-2 [325-344]; P01042 [325-344]	P01042-2 2xPhospho [T327; S/T]; P01042 2xPhospho [T327; S/T]	2	2549.97	0																		No Quan Values	Not Found	Not Found	Not Found	Not Found	Not Found	Not Found	Not Found	Not Found	High	Not Found	Not Found	Not Found	Not Found	Not Found	Not Found	Not Found	Not Found	88.4	1.54
[K].SRQGSLAMEELK.[S]	1xPhospho [S]; 1xOxidation [M8]	1	1	20	P16150	P16150 [351-362]	P16150 1xPhospho [S]	1	1444.65	0	315218	228646	102870		105828	76634.6	63985.7	184492	243841	203766	244595	179615	447858	84066.6	340074	131852			Peak Found	Peak Found	High	Not Found	Peak Found	Peak Found	Peak Found	Peak Found	Peak Found	High	High	High	High	Peak Found	High	Peak Found	Not Found	334.6	1.63	41.27
[K].YTLENKEEGSLSDTEADAVSGQLPDPTTNPSAGK.[D]	1xPhospho [Y1]	1	1	1	Q8N1G4	Q8N1G4 [509-542]	Q8N1G4 1xPhospho [Y509]	1	3601.61	0																		No Quan Values	Not Found	Not Found	Not Found	Not Found	Not Found	Not Found	Not Found	Not Found	Not Found	Not Found	Not Found	High	Not Found	Not Found	Not Found	Not Found	Not Found	103.5
[R].SISSTVQR.[Q]	1xPhospho [T/S]	1	2	38	Q6PJF5-1	Q6PJF5-1 [385-392]	Q6PJF5-1 1xPhospho [S]	0	957.44	0		38272.5	25739.8						49985.4		31043.4	50625.8			29072.5	25874.2	13386.8		Not Found	Peak Found	Peak Found	Not Found	Not Found	Not Found	Not Found	Not Found	High	Not Found	Peak Found	High	Not Found	Not Found	Peak Found	Peak Found	Peak Found	316.1	1.9	34.04
[truncated: 776 more rows]
