# Supplementary material for: The proteome and phosphoproteome of circulating extracellular vesicle-enriched preparations are associated with characteristic clinical features in type 1 diabetes
Source: Front Endocrinol (Lausanne). 2023 Jul 28;14:1219293. doi: 10.3389/fendo.2023.1219293 (PMC10417723; doi:10.3389/fendo.2023.1219293)
Supplement: Supplementary file 5 [file Table_4.xlsx]

## Sheet: EV-Protein_modules.with.protein
	Supplementary Table ST4: proteins belonging to the individual modules identified by the WGCNA
	UniprotID	Module	GeneSymbol	ProteinName
Q9Y696	Q9Y696	yellow	CLIC4	chloride intracellular channel 4
Q9Y624	Q9Y624	yellow	F11R	F11 receptor
Q9Y376	Q9Y376	yellow	CAB39	calcium binding protein 39
Q9Y265	Q9Y265	yellow	RUVBL1	RuvB like AAA ATPase 1
Q9Y210.1	Q9Y210.1	yellow	TRPC6	transient receptor potential cation channel subfamily C member 6
Q9UNZ2.6	Q9UNZ2.6	yellow	NSFL1C	NSFL1 cofactor
Q9ULV4.3	Q9ULV4.3	yellow	CORO1C	coronin 1C
Q9UK55	Q9UK55	yellow	SERPINA10	serpin family A member 10
Q9UJU6.1	Q9UJU6.1	yellow	DBNL	drebrin like
Q9UDT6.1	Q9UDT6.1	yellow	CLIP2	CAP-Gly domain containing linker protein 2
Q9UBW5.1	Q9UBW5.1	yellow	BIN2	bridging integrator 2
Q9NZN3	Q9NZN3	yellow	EHD3	EH domain containing 3
Q9NZH0	Q9NZH0	yellow	GPRC5B	G protein-coupled receptor class C group 5 member B
Q9NTJ5	Q9NTJ5	yellow	SACM1L	SAC1 like phosphatidylinositide phosphatase
Q9NR31	Q9NR31	yellow	SAR1A	secretion associated Ras related GTPase 1A
Q9NQ75.1	Q9NQ75.1	yellow	CASS4	Cas scaffold protein family member 4
Q9HCY8	Q9HCY8	yellow	S100A14	S100 calcium binding protein A14
Q9H8L6	Q9H8L6	yellow	MMRN2	multimerin 2
Q9H299	Q9H299	yellow	SH3BGRL3	SH3 domain binding glutamate rich protein like 3
Q9BX67	Q9BX67	yellow	JAM3	junctional adhesion molecule 3
Q9BV40	Q9BV40	yellow	VAMP8	vesicle associated membrane protein 8
Q9BUL8	Q9BUL8	yellow	PDCD10	programmed cell death 10
Q9BT78	Q9BT78	yellow	COPS4	COP9 signalosome subunit 4
Q9BSF0	Q9BSF0	yellow	C2orf88	chromosome 2 open reading frame 88
Q96QK1	Q96QK1	yellow	VPS35	VPS35 retromer complex component
Q96NL6.1	Q96NL6.1	yellow	SCLT1	sodium channel and clathrin linker 1
Q96IY4	Q96IY4	yellow	CPB2	carboxypeptidase B2
Q969T9	Q969T9	yellow	WBP2	WW domain binding protein 2
Q92508	Q92508	yellow	PIEZO1	piezo type mechanosensitive ion channel component 1
Q8WZ42.12	Q8WZ42.12	yellow	TTN	titin
Q8WXH0.1	Q8WXH0.1	yellow	SYNE2	spectrin repeat containing nuclear envelope protein 2
Q8TD55	Q8TD55	yellow	PLEKHO2	pleckstrin homology domain containing O2
Q8NDH2	Q8NDH2	yellow	NA	NA
Q8N699	Q8N699	yellow	MYCT1	MYC target 1
Q8IZP7	Q8IZP7	yellow	HS6ST3	heparan sulfate 6-O-sulfotransferase 3
Q86UF1	Q86UF1	yellow	TSPAN33	tetraspanin 33
Q6ZVX7	Q6ZVX7	yellow	NCCRP1	NCCRP1, F-box associated domain containing
Q6UWP8.1	Q6UWP8.1	yellow	SBSN	suprabasin
Q684P5.2	Q684P5.2	yellow	RAP1GAP2	RAP1 GTPase activating protein 2
Q5VST9.6	Q5VST9.6	yellow	OBSCN	obscurin, cytoskeletal calmodulin and titin-interacting RhoGEF
Q4LDE5	Q4LDE5	yellow	SVEP1	sushi, von Willebrand factor type A, EGF and pentraxin domain containing 1
Q17RC7	Q17RC7	yellow	EXOC3L4	exocyst complex component 3 like 4
Q16851	Q16851	yellow	UGP2	UDP-glucose pyrophosphorylase 2
Q16555.1	Q16555.1	yellow	DPYSL2	dihydropyrimidinase like 2
Q15762	Q15762	yellow	CD226	CD226 molecule
Q15746.4	Q15746.4	yellow	MYLK	myosin light chain kinase
Q15149.7	Q15149.7	yellow	PLEC	plectin
Q15084.1	Q15084.1	yellow	PDIA6	protein disulfide isomerase family A member 6
Q15019.2	Q15019.2	yellow	SEPTIN2	septin 2
Q14764	Q14764	yellow	MVP	major vault protein
Q14644	Q14644	yellow	RASA3	RAS p21 protein activator 3
Q14008	Q14008	yellow	CKAP5	cytoskeleton associated protein 5
Q13637	Q13637	yellow	RAB32	RAB32, member RAS oncogene family
Q12907	Q12907	yellow	LMAN2	lectin, mannose binding 2
Q08554.1	Q08554.1	yellow	DSC1	desmocollin 1
Q08495.2	Q08495.2	yellow	DMTN	dematin actin binding protein
Q08431	Q08431	yellow	MFGE8	milk fat globule EGF and factor V/VIII domain containing
Q07960	Q07960	yellow	ARHGAP1	Rho GTPase activating protein 1
Q06830	Q06830	yellow	PRDX1	peroxiredoxin 1
Q04917	Q04917	yellow	YWHAH	tyrosine 3-monooxygenase/tryptophan 5-monooxygenase activation protein eta
Q04695	Q04695	yellow	KRT17	keratin 17
Q03701	Q03701	yellow	CEBPZ	CCAAT enhancer binding protein zeta
Q02318	Q02318	yellow	CYP27A1	cytochrome P450 family 27 subfamily A member 1
P98160	P98160	yellow	HSPG2	heparan sulfate proteoglycan 2
P80723	P80723	yellow	BASP1	brain abundant membrane attached signal protein 1
P78417	P78417	yellow	GSTO1	glutathione S-transferase omega 1
P78371.1	P78371.1	yellow	CCT2	chaperonin containing TCP1 subunit 2
P69891	P69891	yellow	HBG1	hemoglobin subunit gamma 1
P68363	P68363	yellow	TUBA1B	tubulin alpha 1b
P63218	P63218	yellow	GNG5	G protein subunit gamma 5
P63104.1	P63104.1	yellow	YWHAZ	tyrosine 3-monooxygenase/tryptophan 5-monooxygenase activation protein zeta
P62942	P62942	yellow	FKBP1A	FKBP prolyl isomerase 1A
P62805	P62805	yellow	H4C9	H4 clustered histone 9
P61586	P61586	yellow	RHOA	ras homolog family member A
P61106	P61106	yellow	RAB14	RAB14, member RAS oncogene family
P61088	P61088	yellow	UBE2N	ubiquitin conjugating enzyme E2 N
P61073.2	P61073.2	yellow	CXCR4	C-X-C motif chemokine receptor 4
P60981.1	P60981.1	yellow	DSTN	destrin, actin depolymerizing factor
P60842	P60842	yellow	EIF4A1	eukaryotic translation initiation factor 4A1
P59998	P59998	yellow	ARPC4	actin related protein 2/3 complex subunit 4
P58546	P58546	yellow	MTPN	myotrophin
P55786	P55786	yellow	NPEPPS	aminopeptidase puromycin sensitive
P55072	P55072	yellow	VCP	valosin containing protein
P55058	P55058	yellow	PLTP	phospholipid transfer protein
P54577	P54577	yellow	YARS1	tyrosyl-tRNA synthetase 1
P52565.1	P52565.1	yellow	ARHGDIA	Rho GDP dissociation inhibitor alpha
P52306.1	P52306.1	yellow	RAP1GDS1	Rap1 GTPase-GDP dissociation stimulator 1
P52209	P52209	yellow	PGD	phosphogluconate dehydrogenase
P50895	P50895	yellow	BCAM	basal cell adhesion molecule (Lutheran blood group)
P50570.5	P50570.5	yellow	DNM2	dynamin 2
P49593	P49593	yellow	PPM1F	protein phosphatase, Mg2+/Mn2+ dependent 1F
P48059	P48059	yellow	LIMS1	LIM zinc finger domain containing 1
P46940	P46940	yellow	IQGAP1	IQ motif containing GTPase activating protein 1
P40926	P40926	yellow	MDH2	malate dehydrogenase 2
P40925	P40925	yellow	MDH1	malate dehydrogenase 1
P40763.2	P40763.2	yellow	STAT3	signal transducer and activator of transcription 3
P37840.1	P37840.1	yellow	SNCA	synuclein alpha
P37837	P37837	yellow	TALDO1	transaldolase 1
P36959	P36959	yellow	GMPR	guanosine monophosphate reductase
P35579.1	P35579.1	yellow	MYH9	myosin heavy chain 9
P35555	P35555	yellow	FBN1	fibrillin 1
P35241.1	P35241.1	yellow	RDX	radixin
P34932	P34932	yellow	HSPA4	heat shock protein family A (Hsp70) member 4
P31997	P31997	yellow	CEACAM8	CEA cell adhesion molecule 8
P30613	P30613	yellow	PKLR	pyruvate kinase L/R
P29350.3	P29350.3	yellow	PTPN6	protein tyrosine phosphatase non-receptor type 6
P29144	P29144	yellow	TPP2	tripeptidyl peptidase 2
P28482	P28482	yellow	MAPK1	mitogen-activated protein kinase 1
P28072	P28072	yellow	PSMB6	proteasome 20S subunit beta 6
P28066.1	P28066.1	yellow	PSMA5	proteasome 20S subunit alpha 5
P27797	P27797	yellow	CALR	calreticulin
P26639.1	P26639.1	yellow	TARS1	threonyl-tRNA synthetase 1
P26447	P26447	yellow	S100A4	S100 calcium binding protein A4
P25786.1	P25786.1	yellow	PSMA1	proteasome 20S subunit alpha 1
P23526.1	P23526.1	yellow	AHCY	adenosylhomocysteinase
P22694.1	P22694.1	yellow	PRKACB	protein kinase cAMP-activated catalytic subunit beta
P22352	P22352	yellow	GPX3	glutathione peroxidase 3
P22314	P22314	yellow	UBA1	ubiquitin like modifier activating enzyme 1
P21399	P21399	yellow	ACO1	aconitase 1
P21333.2	P21333.2	yellow	FLNA	filamin A
P20851	P20851	yellow	C4BPB	complement component 4 binding protein beta
P19827.1	P19827.1	yellow	ITIH1	inter-alpha-trypsin inhibitor heavy chain 1
P18054	P18054	yellow	ALOX12	arachidonate 12-lipoxygenase, 12S type
P16615.4	P16615.4	yellow	ATP2A2	ATPase sarcoplasmic/endoplasmic reticulum Ca2+ transporting 2
P16188	P16188	yellow	NA	NA
P16070.7	P16070.7	yellow	CD44	CD44 molecule (Indian blood group)
P13797	P13797	yellow	PLS3	plastin 3
P13693	P13693	yellow	TPT1	tumor protein, translationally-controlled 1
P13639	P13639	yellow	EEF2	eukaryotic translation elongation factor 2
P11836	P11836	yellow	MS4A1	membrane spanning 4-domains A1
P11234.2	P11234.2	yellow	RALB	RAS like proto-oncogene B
P0DOX7	P0DOX7	yellow	NA	NA
P09543.1	P09543.1	yellow	CNP	2',3'-cyclic nucleotide 3' phosphodiesterase
P09493.5	P09493.5	yellow	TPM1	tropomyosin 1
P09327	P09327	yellow	VIL1	villin 1
P09211	P09211	yellow	GSTP1	glutathione S-transferase pi 1
P07602.1	P07602.1	yellow	PSAP	prosaposin
P07476	P07476	yellow	IVL	involucrin
P06858	P06858	yellow	LPL	lipoprotein lipase
P06744	P06744	yellow	GPI	glucose-6-phosphate isomerase
P06241.3	P06241.3	yellow	FYN	FYN proto-oncogene, Src family tyrosine kinase
P06239.1	P06239.1	yellow	LCK	LCK proto-oncogene, Src family tyrosine kinase
P05543	P05543	yellow	SERPINA7	serpin family A member 7
P04921.3	P04921.3	yellow	GYPC	glycophorin C (Gerbich blood group)
P04920.1	P04920.1	yellow	SLC4A2	solute carrier family 4 member 2
P04179	P04179	yellow	SOD2	superoxide dismutase 2
P04080	P04080	yellow	CSTB	cystatin B
P03951	P03951	yellow	F11	coagulation factor XI
P02775	P02775	yellow	PPBP	pro-platelet basic protein
P01814	P01814	yellow	NA	NA
P01137	P01137	yellow	TGFB1	transforming growth factor beta 1
P01127.2	P01127.2	yellow	PDGFB	platelet derived growth factor subunit B
P00918	P00918	yellow	CA2	carbonic anhydrase 2
O95466.3	O95466.3	yellow	FMNL1	formin like 1
O95373	O95373	yellow	IPO7	importin 7
O95197.2	O95197.2	yellow	RTN3	reticulon 3
O75787	O75787	yellow	ATP6AP2	ATPase H+ transporting accessory protein 2
O75390	O75390	yellow	CS	citrate synthase
O75339	O75339	yellow	CILP	cartilage intermediate layer protein
O75116	O75116	yellow	ROCK2	Rho associated coiled-coil containing protein kinase 2
O60732	O60732	yellow	MAGEC1	MAGE family member C1
O60331	O60331	yellow	PIP5K1C	phosphatidylinositol-4-phosphate 5-kinase type 1 gamma
O43707	O43707	yellow	ACTN4	actinin alpha 4
O43681	O43681	yellow	GET3	guided entry of tail-anchored proteins factor 3, ATPase
O15511.1	O15511.1	yellow	ARPC5	actin related protein 2/3 complex subunit 5
O15265.2	O15265.2	yellow	ATXN7	ataxin 7
O15145	O15145	yellow	ARPC3	actin related protein 2/3 complex subunit 3
O15144	O15144	yellow	ARPC2	actin related protein 2/3 complex subunit 2
O15117.3	O15117.3	yellow	FYB1	FYN binding protein 1
O14791	O14791	yellow	APOL1	apolipoprotein L1
O00159.1	O00159.1	yellow	MYO1C	myosin IC
C9J442	C9J442	yellow	NA	NA
B2RUZ4	B2RUZ4	yellow	SMIM1	small integral membrane protein 1 (Vel blood group)
A2RUR9.3	A2RUR9.3	yellow	CCDC144A	coiled-coil domain containing 144A
A0A0J9YX35	A0A0J9YX35	yellow	NA	NA
Q9Y6E0	Q9Y6E0	turquoise	STK24	serine/threonine kinase 24
Q9Y5S2	Q9Y5S2	turquoise	CDC42BPB	CDC42 binding protein kinase beta
Q9Y3Q7	Q9Y3Q7	turquoise	ADAM18	ADAM metallopeptidase domain 18
Q9Y2Q0.2	Q9Y2Q0.2	turquoise	ATP8A1	ATPase phospholipid transporting 8A1
Q9Y262	Q9Y262	turquoise	EIF3L	eukaryotic translation initiation factor 3 subunit L
Q9UNM6.2	Q9UNM6.2	turquoise	PSMD13	proteasome 26S subunit, non-ATPase 13
Q9UNF0	Q9UNF0	turquoise	PACSIN2	protein kinase C and casein kinase substrate in neurons 2
Q9UN19.2	Q9UN19.2	turquoise	DAPP1	dual adaptor of phosphotyrosine and 3-phosphoinositides 1
Q9UEY8.1	Q9UEY8.1	turquoise	ADD3	adducin 3
Q9UEW8	Q9UEW8	turquoise	STK39	serine/threonine kinase 39
Q9UDY2	Q9UDY2	turquoise	TJP2	tight junction protein 2
Q9P2P1	Q9P2P1	turquoise	NYNRIN	NYN domain and retroviral integrase containing
Q9P2B4	Q9P2B4	turquoise	CTTNBP2NL	CTTNBP2 N-terminal like
Q9NZD4	Q9NZD4	turquoise	AHSP	alpha hemoglobin stabilizing protein
Q9NX76	Q9NX76	turquoise	CMTM6	CKLF like MARVEL transmembrane domain containing 6
Q9NU22	Q9NU22	turquoise	MDN1	midasin AAA ATPase 1
Q9NRQ2	Q9NRQ2	turquoise	PLSCR4	phospholipid scramblase 4
Q9NR11.2	Q9NR11.2	turquoise	ZNF302	zinc finger protein 302
Q9NQW8	Q9NQW8	turquoise	CNGB3	cyclic nucleotide gated channel subunit beta 3
Q9NQW7.1	Q9NQW7.1	turquoise	XPNPEP1	X-prolyl aminopeptidase 1
Q9NP72	Q9NP72	turquoise	RAB18	RAB18, member RAS oncogene family
Q9HDC9	Q9HDC9	turquoise	APMAP	adipocyte plasma membrane associated protein
Q9HCS7	Q9HCS7	turquoise	XAB2	XPA binding protein 2
Q9HBI1.1	Q9HBI1.1	turquoise	PARVB	parvin beta
Q9HBH0	Q9HBH0	turquoise	RHOF	ras homolog family member F, filopodia associated
Q9H7M9	Q9H7M9	turquoise	VSIR	V-set immunoregulatory receptor
Q9H2K8	Q9H2K8	turquoise	TAOK3	TAO kinase 3
Q9H223	Q9H223	turquoise	EHD4	EH domain containing 4
Q9GZU7.1	Q9GZU7.1	turquoise	CTDSP1	CTD small phosphatase 1
Q9BZQ8	Q9BZQ8	turquoise	NIBAN1	niban apoptosis regulator 1
Q9BXG8	Q9BXG8	turquoise	SPZ1	spermatogenic leucine zipper 1
Q99829	Q99829	turquoise	CPNE1	copine 1
Q99816	Q99816	turquoise	TSG101	tumor susceptibility 101
Q99719.1	Q99719.1	turquoise	SEPTIN5	septin 5
Q99685.1	Q99685.1	turquoise	MGLL	monoglyceride lipase
Q99650.1	Q99650.1	turquoise	OSMR	oncostatin M receptor
Q99439	Q99439	turquoise	CNN2	calponin 2
Q96TA1	Q96TA1	turquoise	NIBAN2	niban apoptosis regulator 2
Q96RT1	Q96RT1	turquoise	ERBIN	erbb2 interacting protein
Q96QA5	Q96QA5	turquoise	GSDMA	gasdermin A
Q96G28	Q96G28	turquoise	CFAP36	cilia and flagella associated protein 36
Q96DA0	Q96DA0	turquoise	ZG16B	zymogen granule protein 16B
Q96A08	Q96A08	turquoise	H2BC1	H2B clustered histone 1
Q93100.1	Q93100.1	turquoise	PHKB	phosphorylase kinase regulatory subunit beta
Q93050.1	Q93050.1	turquoise	ATP6V0A1	ATPase H+ transporting V0 subunit a1
Q92882	Q92882	turquoise	OSTF1	osteoclast stimulating factor 1
Q92786	Q92786	turquoise	PROX1	prospero homeobox 1
Q92734.1	Q92734.1	turquoise	TFG	trafficking from ER to golgi regulator
Q92619	Q92619	turquoise	ARHGAP45	Rho GTPase activating protein 45
Q92530	Q92530	turquoise	PSMF1	proteasome inhibitor subunit 1
Q8WVV4.2	Q8WVV4.2	turquoise	POF1B	POF1B actin binding protein
Q8WUM4	Q8WUM4	turquoise	PDCD6IP	programmed cell death 6 interacting protein
Q8TEA8	Q8TEA8	turquoise	DTD1	D-aminoacyl-tRNA deacylase 1
Q8TDL5.1	Q8TDL5.1	turquoise	BPIFB1	BPI fold containing family B member 1
Q8TC12	Q8TC12	turquoise	RDH11	retinol dehydrogenase 11
Q8NG11.1	Q8NG11.1	turquoise	TSPAN14	tetraspanin 14
Q8NBS9.1	Q8NBS9.1	turquoise	TXNDC5	thioredoxin domain containing 5
Q8N9U0	Q8N9U0	turquoise	TC2N	tandem C2 domains, nuclear
Q8N5Z0.1	Q8N5Z0.1	turquoise	AADAT	aminoadipate aminotransferase
Q8N392.2	Q8N392.2	turquoise	ARHGAP18	Rho GTPase activating protein 18
Q8IZP0.8	Q8IZP0.8	turquoise	ABI1	abl interactor 1
Q8IWB7	Q8IWB7	turquoise	WDFY1	WD repeat and FYVE domain containing 1
Q8IWA5.3	Q8IWA5.3	turquoise	SLC44A2	solute carrier family 44 member 2
Q8IW75	Q8IW75	turquoise	SERPINA12	serpin family A member 12
Q8IV33.1	Q8IV33.1	turquoise	KIAA0825	KIAA0825
Q86UP2.1	Q86UP2.1	turquoise	KTN1	kinectin 1
Q86TJ2.1	Q86TJ2.1	turquoise	TADA2B	transcriptional adaptor 2B
Q7Z794	Q7Z794	turquoise	KRT77	keratin 77
Q7Z4W1	Q7Z4W1	turquoise	DCXR	dicarbonyl and L-xylulose reductase
Q7L9L4	Q7L9L4	turquoise	MOB1B	MOB kinase activator 1B
Q7L576.1	Q7L576.1	turquoise	CYFIP1	cytoplasmic FMR1 interacting protein 1
Q76NI1.1	Q76NI1.1	turquoise	KNDC1	kinase non-catalytic C-lobe domain containing 1
Q6UX06	Q6UX06	turquoise	OLFM4	olfactomedin 4
Q6P3R8	Q6P3R8	turquoise	NEK5	NIMA related kinase 5
Q6P2E9.1	Q6P2E9.1	turquoise	EDC4	enhancer of mRNA decapping 4
Q6IBS0	Q6IBS0	turquoise	TWF2	twinfilin actin binding protein 2
Q6F5E8	Q6F5E8	turquoise	CARMIL2	capping protein regulator and myosin 1 linker 2
Q68EM7	Q68EM7	turquoise	ARHGAP17	Rho GTPase activating protein 17
Q5W0B1	Q5W0B1	turquoise	OBI1	ORC ubiquitin ligase 1
Q5VY43	Q5VY43	turquoise	PEAR1	platelet endothelial aggregation receptor 1
Q5T750	Q5T750	turquoise	C1orf68	chromosome 1 open reading frame 68
Q5SQ64.2	Q5SQ64.2	turquoise	LY6G6F	lymphocyte antigen 6 family member G6F
Q4KMP7	Q4KMP7	turquoise	TBC1D10B	TBC1 domain family member 10B
Q3ZCW2	Q3ZCW2	turquoise	LGALSL	galectin like
Q2M2H8	Q2M2H8	turquoise	MGAM2	maltase-glucoamylase 2 (putative)
Q16864.1	Q16864.1	turquoise	ATP6V1F	ATPase H+ transporting V1 subunit F
Q16698	Q16698	turquoise	DECR1	2,4-dienoyl-CoA reductase 1
Q15369.1	Q15369.1	turquoise	ELOC	elongin C
Q15286	Q15286	turquoise	RAB35	RAB35, member RAS oncogene family
Q15063.4	Q15063.4	turquoise	POSTN	periostin
Q15008	Q15008	turquoise	PSMD6	proteasome 26S subunit, non-ATPase 6
Q14624.1	Q14624.1	turquoise	ITIH4	inter-alpha-trypsin inhibitor heavy chain 4
Q14254	Q14254	turquoise	FLOT2	flotillin 2
Q14203.2	Q14203.2	turquoise	DCTN1	dynactin subunit 1
Q14156.3	Q14156.3	turquoise	EFR3A	EFR3 homolog A
Q14118	Q14118	turquoise	DAG1	dystroglycan 1
Q13510.2	Q13510.2	turquoise	ASAH1	N-acylsphingosine amidohydrolase 1
Q13459.1	Q13459.1	turquoise	MYO9B	myosin IXB
Q13200	Q13200	turquoise	PSMD2	proteasome 26S subunit, non-ATPase 2
Q10588	Q10588	turquoise	BST1	bone marrow stromal cell antigen 1
Q06323.2	Q06323.2	turquoise	PSME1	proteasome activator subunit 1
Q06124	Q06124	turquoise	PTPN11	protein tyrosine phosphatase non-receptor type 11
Q05315	Q05315	turquoise	CLC	Charcot-Leyden crystal galectin
Q01433.1	Q01433.1	turquoise	AMPD2	adenosine monophosphate deaminase 2
Q00013.1	Q00013.1	turquoise	MPP1	membrane palmitoylated protein 1
P98082	P98082	turquoise	DAB2	DAB adaptor protein 2
P84095	P84095	turquoise	RHOG	ras homolog family member G
P69905	P69905	turquoise	HBA1	hemoglobin subunit alpha 1
P67775	P67775	turquoise	PPP2CA	protein phosphatase 2 catalytic subunit alpha
P63244	P63244	turquoise	RACK1	receptor for activated C kinase 1
P63098	P63098	turquoise	PPP3R1	protein phosphatase 3 regulatory subunit B, alpha
P63010.1	P63010.1	turquoise	AP2B1	adaptor related protein complex 2 subunit beta 1
P62330	P62330	turquoise	ARF6	ADP ribosylation factor 6
P62158	P62158	turquoise	NA	NA
P62136.1	P62136.1	turquoise	PPP1CA	protein phosphatase 1 catalytic subunit alpha
P61978	P61978	turquoise	HNRNPK	heterogeneous nuclear ribonucleoprotein K
P61970	P61970	turquoise	NUTF2	nuclear transport factor 2
P61952	P61952	turquoise	GNG11	G protein subunit gamma 11
P61204	P61204	turquoise	ARF3	ADP ribosylation factor 3
P61006	P61006	turquoise	RAB8A	RAB8A, member RAS oncogene family
P60900	P60900	turquoise	PSMA6	proteasome 20S subunit alpha 6
P60520	P60520	turquoise	GABARAPL2	GABA type A receptor associated protein like 2
P55084	P55084	turquoise	HADHB	hydroxyacyl-CoA dehydrogenase trifunctional multienzyme complex subunit beta
P54709	P54709	turquoise	ATP1B3	ATPase Na+/K+ transporting subunit beta 3
P54578	P54578	turquoise	USP14	ubiquitin specific peptidase 14
P54274.1	P54274.1	turquoise	TERF1	telomeric repeat binding factor 1
P53004	P53004	turquoise	BLVRA	biliverdin reductase A
P51884	P51884	turquoise	LUM	lumican
P51812	P51812	turquoise	RPS6KA3	ribosomal protein S6 kinase A3
P51148.2	P51148.2	turquoise	RAB5C	RAB5C, member RAS oncogene family
P50502	P50502	turquoise	ST13	ST13 Hsp70 interacting protein
P50148	P50148	turquoise	GNAQ	G protein subunit alpha q
P49758.3	P49758.3	turquoise	RGS6	regulator of G protein signaling 6
P49721	P49721	turquoise	PSMB2	proteasome 20S subunit beta 2
P49257	P49257	turquoise	LMAN1	lectin, mannose binding 1
P48509	P48509	turquoise	CD151	CD151 molecule (Raph blood group)
P48507	P48507	turquoise	GCLM	glutamate-cysteine ligase modifier subunit
P46109	P46109	turquoise	CRKL	CRK like proto-oncogene, adaptor protein
P43405.1	P43405.1	turquoise	SYK	spleen associated tyrosine kinase
P42229	P42229	turquoise	STAT5A	signal transducer and activator of transcription 5A
P41240	P41240	turquoise	CSK	C-terminal Src kinase
P40197	P40197	turquoise	GP5	glycoprotein V platelet
P38606	P38606	turquoise	ATP6V1A	ATPase H+ transporting V1 subunit A
P37235	P37235	turquoise	HPCAL1	hippocalcin like 1
P36980.1	P36980.1	turquoise	CFHR2	complement factor H related 2
P36871.1	P36871.1	turquoise	PGM1	phosphoglucomutase 1
P35237	P35237	turquoise	SERPINB6	serpin family B member 6
P35232	P35232	turquoise	PHB	prohibitin
P34910	P34910	turquoise	EVI2B	ecotropic viral integration site 2B
P31995	P31995	turquoise	FCGR2C	Fc fragment of IgG receptor IIc (gene/pseudogene)
P31949	P31949	turquoise	S100A11	S100 calcium binding protein A11
P31946	P31946	turquoise	YWHAB	tyrosine 3-monooxygenase/tryptophan 5-monooxygenase activation protein beta
P31939	P31939	turquoise	ATIC	5-aminoimidazole-4-carboxamide ribonucleotide formyltransferase/IMP cyclohydrolase
P31930	P31930	turquoise	UQCRC1	ubiquinol-cytochrome c reductase core protein 1
P31323	P31323	turquoise	PRKAR2B	protein kinase cAMP-dependent type II regulatory subunit beta
P31150	P31150	turquoise	GDI1	GDP dissociation inhibitor 1
P30481	P30481	turquoise	NA	NA
P30153	P30153	turquoise	PPP2R1A	protein phosphatase 2 scaffold subunit Aalpha
P29401.2	P29401.2	turquoise	TKT	transketolase
P28074.1	P28074.1	turquoise	PSMB5	proteasome 20S subunit beta 5
P25705.1	P25705.1	turquoise	ATP5F1A	ATP synthase F1 subunit alpha
P25025	P25025	turquoise	CXCR2	C-X-C motif chemokine receptor 2
P23284	P23284	turquoise	PPIB	peptidylprolyl isomerase B
P23219	P23219	turquoise	PTGS1	prostaglandin-endoperoxide synthase 1
P22061	P22061	turquoise	PCMT1	protein-L-isoaspartate (D-aspartate) O-methyltransferase
P22001	P22001	turquoise	KCNA3	potassium voltage-gated channel subfamily A member 3
P20701.2	P20701.2	turquoise	ITGAL	integrin subunit alpha L
P19367.1	P19367.1	turquoise	HK1	hexokinase 1
P19013	P19013	turquoise	NA	NA
P18669	P18669	turquoise	PGAM1	phosphoglycerate mutase 1
P18085	P18085	turquoise	ARF4	ADP ribosylation factor 4
P18065	P18065	turquoise	IGFBP2	insulin like growth factor binding protein 2
P17987	P17987	turquoise	TCP1	t-complex 1
P17301	P17301	turquoise	ITGA2	integrin subunit alpha 2
P16930	P16930	turquoise	FAH	fumarylacetoacetate hydrolase
P16109	P16109	turquoise	SELP	selectin P
P15529.2	P15529.2	turquoise	CD46	CD46 molecule
P15291.2	P15291.2	turquoise	B4GALT1	beta-1,4-galactosyltransferase 1
P15144	P15144	turquoise	ANPEP	alanyl aminopeptidase, membrane
P14625	P14625	turquoise	HSP90B1	heat shock protein 90 beta family member 1
P14618	P14618	turquoise	PKM	pyruvate kinase M1/2
P14410	P14410	turquoise	SI	sucrase-isomaltase
P14324.2	P14324.2	turquoise	FDPS	farnesyl diphosphate synthase
P13716.1	P13716.1	turquoise	ALAD	aminolevulinate dehydratase
P13489	P13489	turquoise	RNH1	ribonuclease/angiogenin inhibitor 1
P11766	P11766	turquoise	ADH5	alcohol dehydrogenase 5 (class III), chi polypeptide
P11166	P11166	turquoise	SLC2A1	solute carrier family 2 member 1
P11142.1	P11142.1	turquoise	HSPA8	heat shock protein family A (Hsp70) member 8
P10124	P10124	turquoise	SRGN	serglycin
P0DMV8	P0DMV8	turquoise	HSPA1A	heat shock protein family A (Hsp70) member 1A
P09972	P09972	turquoise	ALDOC	aldolase, fructose-bisphosphate C
P09493.8	P09493.8	turquoise	TPM1	tropomyosin 1
P09493.4	P09493.4	turquoise	TPM1	tropomyosin 1
P08648	P08648	turquoise	ITGA5	integrin subunit alpha 5
P08238	P08238	turquoise	HSP90AB1	heat shock protein 90 alpha family class B member 1
P08134	P08134	turquoise	RHOC	ras homolog family member C
P07814	P07814	turquoise	EPRS1	glutamyl-prolyl-tRNA synthetase 1
P07741.1	P07741.1	turquoise	APRT	adenine phosphoribosyltransferase
P07737	P07737	turquoise	PFN1	profilin 1
P07384	P07384	turquoise	CAPN1	calpain 1
P07359	P07359	turquoise	GP1BA	glycoprotein Ib platelet subunit alpha
P06703	P06703	turquoise	S100A6	S100 calcium binding protein A6
P05771.2	P05771.2	turquoise	PRKCB	protein kinase C beta
P05556.1	P05556.1	turquoise	ITGB1	integrin subunit beta 1
P05387	P05387	turquoise	RPLP2	ribosomal protein lateral stalk subunit P2
P05107	P05107	turquoise	ITGB2	integrin subunit beta 2
P05023	P05023	turquoise	ATP1A1	ATPase Na+/K+ transporting subunit alpha 1
P04632	P04632	turquoise	CAPNS1	calpain small subunit 1
P04430	P04430	turquoise	NA	NA
P04180	P04180	turquoise	LCAT	lecithin-cholesterol acyltransferase
P04083	P04083	turquoise	ANXA1	annexin A1
P04075	P04075	turquoise	ALDOA	aldolase, fructose-bisphosphate A
P02792	P02792	turquoise	FTL	ferritin light chain
P02724	P02724	turquoise	GYPA	glycophorin A (MNS blood group)
P02647	P02647	turquoise	APOA1	apolipoprotein A1
P01780	P01780	turquoise	NA	NA
P01715	P01715	turquoise	NA	NA
P01614	P01614	turquoise	NA	NA
P01602	P01602	turquoise	NA	NA
P01591	P01591	turquoise	JCHAIN	joining chain of multimeric IgA and IgM
P01344	P01344	turquoise	IGF2	insulin like growth factor 2
P01042	P01042	turquoise	KNG1	kininogen 1
P00558	P00558	turquoise	PGK1	phosphoglycerate kinase 1
P00492	P00492	turquoise	HPRT1	hypoxanthine phosphoribosyltransferase 1
P00451	P00451	turquoise	F8	coagulation factor VIII
P00352	P00352	turquoise	ALDH1A1	aldehyde dehydrogenase 1 family member A1
O95602	O95602	turquoise	POLR1A	RNA polymerase I subunit A
O95498.6	O95498.6	turquoise	VNN2	vanin 2
O95497	O95497	turquoise	VNN1	vanin 1
O94919	O94919	turquoise	ENDOD1	endonuclease domain containing 1
O94886	O94886	turquoise	TMEM63A	transmembrane protein 63A
O75695	O75695	turquoise	RP2	RP2 activator of ARL3 GTPase
O75608	O75608	turquoise	LYPLA1	lysophospholipase 1
O75563	O75563	turquoise	SKAP2	src kinase associated phosphoprotein 2
O75558	O75558	turquoise	STX11	syntaxin 11
O75410.1	O75410.1	turquoise	TACC1	transforming acidic coiled-coil containing protein 1
O75368	O75368	turquoise	SH3BGRL	SH3 domain binding glutamate rich protein like
O75340	O75340	turquoise	PDCD6	programmed cell death 6
O60610.1	O60610.1	turquoise	DIAPH1	diaphanous related formin 1
O60493.1	O60493.1	turquoise	SNX3	sorting nexin 3
O60307	O60307	turquoise	MAST3	microtubule associated serine/threonine kinase 3
O43633	O43633	turquoise	CHMP2A	charged multivesicular body protein 2A
O43294.1	O43294.1	turquoise	TGFB1I1	transforming growth factor beta 1 induced transcript 1
O15427	O15427	turquoise	SLC16A3	solute carrier family 16 member 3
O14773	O14773	turquoise	TPP1	tripeptidyl peptidase 1
O14618	O14618	turquoise	CCS	copper chaperone for superoxide dismutase
O00592.2	O00592.2	turquoise	PODXL	podocalyxin like
O00501	O00501	turquoise	CLDN5	claudin 5
O00410	O00410	turquoise	IPO5	importin 5
O00391	O00391	turquoise	QSOX1	quiescin sulfhydryl oxidase 1
O00187.1	O00187.1	turquoise	MASP2	mannan binding lectin serine peptidase 2
A6NHL2.1	A6NHL2.1	turquoise	TUBAL3	tubulin alpha like 3
A2VCL2.3	A2VCL2.3	turquoise	NA	NA
A0A0C4DH25	A0A0C4DH25	turquoise	NA	NA
Q9NV96	Q9NV96	tan	TMEM30A	transmembrane protein 30A
Q9NS84	Q9NS84	tan	CHST7	carbohydrate sulfotransferase 7
Q9H7D0.1	Q9H7D0.1	tan	DOCK5	dedicator of cytokinesis 5
Q9BS26	Q9BS26	tan	ERP44	endoplasmic reticulum protein 44
Q8NF50.1	Q8NF50.1	tan	DOCK8	dedicator of cytokinesis 8
Q8N1N4	Q8N1N4	tan	KRT78	keratin 78
Q15691	Q15691	tan	MAPRE1	microtubule associated protein RP/EB family member 1
Q14141.2	Q14141.2	tan	SEPTIN6	septin 6
Q13576.1	Q13576.1	tan	IQGAP2	IQ motif containing GTPase activating protein 2
Q13094	Q13094	tan	LCP2	lymphocyte cytosolic protein 2
Q06187	Q06187	tan	BTK	Bruton tyrosine kinase
P62834	P62834	tan	RAP1A	RAP1A, member of RAS oncogene family
P61163	P61163	tan	ACTR1A	actin related protein 1A
P61158	P61158	tan	ACTR3	actin related protein 3
P50990	P50990	tan	CCT8	chaperonin containing TCP1 subunit 8
P50395.1	P50395.1	tan	GDI2	GDP dissociation inhibitor 2
P31944	P31944	tan	CASP14	caspase 14
P30101	P30101	tan	PDIA3	protein disulfide isomerase family A member 3
P28838	P28838	tan	LAP3	leucine aminopeptidase 3
P22748	P22748	tan	CA4	carbonic anhydrase 4
P21281	P21281	tan	ATP6V1B2	ATPase H+ transporting V1 subunit B2
P20936.1	P20936.1	tan	RASA1	RAS p21 protein activator 1
P16284	P16284	tan	PECAM1	platelet and endothelial cell adhesion molecule 1
P14868	P14868	tan	DARS1	aspartyl-tRNA synthetase 1
P13804.1	P13804.1	tan	ETFA	electron transfer flavoprotein subunit alpha
P13671	P13671	tan	C6	complement C6
P12821.1	P12821.1	tan	ACE	angiotensin I converting enzyme
P08779	P08779	tan	KRT16	keratin 16
P07948.2	P07948.2	tan	LYN	LYN proto-oncogene, Src family tyrosine kinase
P06576	P06576	tan	ATP5F1B	ATP synthase F1 subunit beta
P05141	P05141	tan	SLC25A5	solute carrier family 25 member 5
P04899.1	P04899.1	tan	GNAI2	G protein subunit alpha i2
P04792	P04792	tan	HSPB1	heat shock protein family B (small) member 1
P02774.3	P02774.3	tan	GC	GC vitamin D binding protein
P02745	P02745	tan	C1QA	complement C1q A chain
P00387.3	P00387.3	tan	CYB5R3	cytochrome b5 reductase 3
O75223.1	O75223.1	tan	GGCT	gamma-glutamylcyclotransferase
O15162	O15162	tan	PLSCR1	phospholipid scramblase 1
O14950	O14950	tan	MYL12A	myosin light chain 12A
O14818.1	O14818.1	tan	PSMA7	proteasome 20S subunit alpha 7
A0A0B4J1Y8	A0A0B4J1Y8	tan	NA	NA
Q9Y6N5	Q9Y6N5	salmon	SQOR	sulfide quinone oxidoreductase
Q9UL46	Q9UL46	salmon	PSME2	proteasome activator subunit 2
Q92609.1	Q92609.1	salmon	TBC1D5	TBC1 domain family member 5
Q8TCG5.2	Q8TCG5.2	salmon	CPT1C	carnitine palmitoyltransferase 1C
Q86VP6.1	Q86VP6.1	salmon	CAND1	cullin associated and neddylation dissociated 1
Q86TC9.1	Q86TC9.1	salmon	MYPN	myopalladin
Q6ZQQ6.1	Q6ZQQ6.1	salmon	WDR87	WD repeat domain 87
Q5T5U3	Q5T5U3	salmon	ARHGAP21	Rho GTPase activating protein 21
Q16891.4	Q16891.4	salmon	IMMT	inner membrane mitochondrial protein
Q16531	Q16531	salmon	DDB1	damage specific DNA binding protein 1
Q15836	Q15836	salmon	VAMP3	vesicle associated membrane protein 3
Q12846	Q12846	salmon	STX4	syntaxin 4
P81605	P81605	salmon	DCD	dermcidin
P54852	P54852	salmon	EMP3	epithelial membrane protein 3
P49411	P49411	salmon	TUFM	Tu translation elongation factor, mitochondrial
P42357	P42357	salmon	HAL	histidine ammonia-lyase
P36969	P36969	salmon	GPX4	glutathione peroxidase 4
P35612.1	P35612.1	salmon	ADD2	adducin 2
P30486	P30486	salmon	NA	NA
P26038	P26038	salmon	MSN	moesin
P16157	P16157	salmon	ANK1	ankyrin 1
P13796	P13796	salmon	LCP1	lymphocyte cytosolic protein 1
P12724	P12724	salmon	RNASE3	ribonuclease A family member 3
P12109	P12109	salmon	COL6A1	collagen type VI alpha 1 chain
P11413.1	P11413.1	salmon	G6PD	glucose-6-phosphate dehydrogenase
P0DOX6	P0DOX6	salmon	NA	NA
P09871	P09871	salmon	C1S	complement C1s
P09525	P09525	salmon	ANXA4	annexin A4
P05090	P05090	salmon	APOD	apolipoprotein D
P04229	P04229	salmon	NA	NA
P02743	P02743	salmon	APCS	amyloid P component, serum
P01742	P01742	salmon	NA	NA
P01714	P01714	salmon	NA	NA
P01699	P01699	salmon	NA	NA
P00751.1	P00751.1	salmon	CFB	complement factor B
O95445.2	O95445.2	salmon	APOM	apolipoprotein M
O75636.1	O75636.1	salmon	FCN3	ficolin 3
O15067	O15067	salmon	PFAS	phosphoribosylformylglycinamidine synthase
O00194	O00194	salmon	RAB27B	RAB27B, member RAS oncogene family
A8K2U0	A8K2U0	salmon	A2ML1	alpha-2-macroglobulin like 1
Q9UQ80	Q9UQ80	red	PA2G4	proliferation-associated 2G4
Q9UPN7	Q9UPN7	red	PPP6R1	protein phosphatase 6 regulatory subunit 1
Q9UPN3	Q9UPN3	red	MACF1	microtubule actin crosslinking factor 1
Q9UNW1	Q9UNW1	red	MINPP1	multiple inositol-polyphosphate phosphatase 1
Q9UK41.1	Q9UK41.1	red	VPS28	VPS28 subunit of ESCRT-I
Q9UIB8	Q9UIB8	red	CD84	CD84 molecule
Q9NZA1.1	Q9NZA1.1	red	CLIC5	chloride intracellular channel 5
Q9NYC9.1	Q9NYC9.1	red	DNAH9	dynein axonemal heavy chain 9
Q9H8H3	Q9H8H3	red	METTL7A	methyltransferase like 7A
Q9H0X9	Q9H0X9	red	OSBPL5	oxysterol binding protein like 5
Q9C0I3	Q9C0I3	red	CCSER1	coiled-coil serine rich protein 1
Q9C0H2.3	Q9C0H2.3	red	TTYH3	tweety family member 3
Q9BWP8.9	Q9BWP8.9	red	COLEC11	collectin subfamily member 11
Q96P63	Q96P63	red	SERPINB12	serpin family B member 12
Q96P48.6	Q96P48.6	red	ARAP1	ArfGAP with RhoGAP domain, ankyrin repeat and PH domain 1
Q96N67	Q96N67	red	DOCK7	dedicator of cytokinesis 7
Q96F07.2	Q96F07.2	red	CYFIP2	cytoplasmic FMR1 interacting protein 2
Q96BY6.1	Q96BY6.1	red	DOCK10	dedicator of cytokinesis 10
Q93077	Q93077	red	H2AC6	H2A clustered histone 6
Q92905	Q92905	red	COPS5	COP9 signalosome subunit 5
Q5D862	Q5D862	red	FLG2	filaggrin family member 2
Q3LXA3	Q3LXA3	red	TKFC	triokinase and FMN cyclase
Q27J81.2	Q27J81.2	red	INF2	inverted formin 2
Q16778	Q16778	red	H2BC21	H2B clustered histone 21
Q16539.4	Q16539.4	red	MAPK14	mitogen-activated protein kinase 14
Q13231.1	Q13231.1	red	CHIT1	chitinase 1
Q03164	Q03164	red	KMT2A	lysine methyltransferase 2A
Q01518.1	Q01518.1	red	CAP1	cyclase associated actin cytoskeleton regulatory protein 1
P78509	P78509	red	RELN	reelin
P62879	P62879	red	GNB2	G protein subunit beta 2
P61604	P61604	red	HSPE1	heat shock protein family E (Hsp10) member 1
P51452	P51452	red	DUSP3	dual specificity phosphatase 3
P50552	P50552	red	VASP	vasodilator stimulated phosphoprotein
P49368.1	P49368.1	red	CCT3	chaperonin containing TCP1 subunit 3
P49189	P49189	red	ALDH9A1	aldehyde dehydrogenase 9 family member A1
P48643	P48643	red	CCT5	chaperonin containing TCP1 subunit 5
P35998	P35998	red	PSMC2	proteasome 26S subunit, ATPase 2
P35613	P35613	red	BSG	basigin (Ok blood group)
P30461	P30461	red	NA	NA
P23458	P23458	red	JAK1	Janus kinase 1
P23229.6	P23229.6	red	ITGA6	integrin subunit alpha 6
P23142.4	P23142.4	red	FBLN1	fibulin 1
P22732.1	P22732.1	red	SLC2A5	solute carrier family 2 member 5
P22695	P22695	red	UQCRC2	ubiquinol-cytochrome c reductase core protein 2
P22303.1	P22303.1	red	ACHE	acetylcholinesterase (Cartwright blood group)
P21796	P21796	red	VDAC1	voltage dependent anion channel 1
P16885	P16885	red	PLCG2	phospholipase C gamma 2
P16150	P16150	red	SPN	sialophorin
P15090	P15090	red	FABP4	fatty acid binding protein 4
P14923	P14923	red	JUP	junction plakoglobin
P14543.1	P14543.1	red	NID1	nidogen 1
P13798	P13798	red	APEH	acylaminoacyl-peptide hydrolase
P12110.2	P12110.2	red	COL6A2	collagen type VI alpha 2 chain
P11049.1	P11049.1	red	CD37	CD37 molecule
P09104	P09104	red	ENO2	enolase 2
P08709.1	P08709.1	red	F7	coagulation factor VII
P07355	P07355	red	ANXA2	annexin A2
P07237	P07237	red	P4HB	prolyl 4-hydroxylase subunit beta
P07225	P07225	red	PROS1	protein S
P07197	P07197	red	NEFM	neurofilament medium
P05546	P05546	red	SERPIND1	serpin family D member 1
P05198	P05198	red	EIF2S1	eukaryotic translation initiation factor 2 subunit alpha
P05089	P05089	red	ARG1	arginase 1
P05062	P05062	red	ALDOB	aldolase, fructose-bisphosphate B
P04843	P04843	red	RPN1	ribophorin I
P04196	P04196	red	HRG	histidine rich glycoprotein
P02750	P02750	red	LRG1	leucine rich alpha-2-glycoprotein 1
P02746	P02746	red	C1QB	complement C1q B chain
P02538	P02538	red	KRT6A	keratin 6A
P01782	P01782	red	NA	NA
P01701	P01701	red	NA	NA
P00746	P00746	red	CFD	complement factor D
O76074	O76074	red	PDE5A	phosphodiesterase 5A
O75460	O75460	red	ERN1	endoplasmic reticulum to nucleus signaling 1
O43491.1	O43491.1	red	EPB41L2	erythrocyte membrane protein band 4.1 like 2
O43451	O43451	red	MGAM	maltase-glucoamylase
O43399.7	O43399.7	red	TPD52L2	TPD52 like 2
O15439.1	O15439.1	red	ABCC4	ATP binding cassette subfamily C member 4
O15400.2	O15400.2	red	STX7	syntaxin 7
O00186	O00186	red	STXBP3	syntaxin binding protein 3
A0A0J9YXX1	A0A0J9YXX1	red	NA	NA
A0A0C4DH34	A0A0C4DH34	red	NA	NA
A0A0B4J1U3	A0A0B4J1U3	red	NA	NA
Q9Y613	Q9Y613	purple	FHOD1	formin homology 2 domain containing 1
Q9Y2Y8	Q9Y2Y8	purple	PRG3	proteoglycan 3, pro eosinophil major basic protein 2
Q9NQE9	Q9NQE9	purple	HINT3	histidine triad nucleotide binding protein 3
Q9HD89	Q9HD89	purple	RETN	resistin
Q9H9Y6.1	Q9H9Y6.1	purple	POLR1B	RNA polymerase I subunit B
Q9H3R0	Q9H3R0	purple	KDM4C	lysine demethylase 4C
Q9GZV3	Q9GZV3	purple	SLC5A7	solute carrier family 5 member 7
Q99808	Q99808	purple	SLC29A1	solute carrier family 29 member 1 (Augustine blood group)
Q8TD30.1	Q8TD30.1	purple	GPT2	glutamic--pyruvic transaminase 2
Q6ZNJ1.1	Q6ZNJ1.1	purple	NBEAL2	neurobeachin like 2
Q6UWL2.2	Q6UWL2.2	purple	SUSD1	sushi domain containing 1
Q6P1A2	Q6P1A2	purple	LPCAT3	lysophosphatidylcholine acyltransferase 3
Q5TZA2	Q5TZA2	purple	CROCC	ciliary rootlet coiled-coil, rootletin
Q15848	Q15848	purple	ADIPOQ	adiponectin, C1Q and collagen domain containing
Q15485.1	Q15485.1	purple	FCN2	ficolin 2
Q14D04	Q14D04	purple	VEPH1	ventricular zone expressed PH domain containing 1
Q13201	Q13201	purple	MMRN1	multimerin 1
Q12805	Q12805	purple	EFEMP1	EGF containing fibulin extracellular matrix protein 1
Q08257	Q08257	purple	CRYZ	crystallin zeta
Q00325.1	Q00325.1	purple	SLC25A3	solute carrier family 25 member 3
P61019.1	P61019.1	purple	RAB2A	RAB2A, member RAS oncogene family
P55083	P55083	purple	MFAP4	microfibril associated protein 4
P51003	P51003	purple	PAPOLA	poly(A) polymerase alpha
P50995	P50995	purple	ANXA11	annexin A11
P49407.1	P49407.1	purple	ARRB1	arrestin beta 1
P48668	P48668	purple	KRT6C	keratin 6C
P42768	P42768	purple	WAS	WASP actin nucleation promoting factor
P42566.1	P42566.1	purple	EPS15	epidermal growth factor receptor pathway substrate 15
P35443	P35443	purple	THBS4	thrombospondin 4
P29692.2	P29692.2	purple	EEF1D	eukaryotic translation elongation factor 1 delta
P29622	P29622	purple	SERPINA4	serpin family A member 4
P28065	P28065	purple	PSMB9	proteasome 20S subunit beta 9
P25311	P25311	purple	AZGP1	alpha-2-glycoprotein 1, zinc-binding
P23142	P23142	purple	FBLN1	fibulin 1
P22531	P22531	purple	SPRR2E	small proline rich protein 2E
P21980	P21980	purple	TGM2	transglutaminase 2
P16157.5	P16157.5	purple	ANK1	ankyrin 1
P13987	P13987	purple	CD59	CD59 molecule (CD59 blood group)
P13473.3	P13473.3	purple	LAMP2	lysosomal associated membrane protein 2
P12111.2	P12111.2	purple	COL6A3	collagen type VI alpha 3 chain
P11226	P11226	purple	MBL2	mannose binding lectin 2
P11177	P11177	purple	PDHB	pyruvate dehydrogenase E1 subunit beta
P0DOX2	P0DOX2	purple	NA	NA
P06132	P06132	purple	UROD	uroporphyrinogen decarboxylase
P05160	P05160	purple	F13B	coagulation factor XIII B chain
P02749	P02749	purple	APOH	apolipoprotein H
P02747	P02747	purple	C1QC	complement C1q C chain
P01876	P01876	purple	NA	NA
P01615	P01615	purple	NA	NA
P01601	P01601	purple	NA	NA
P01116.2	P01116.2	purple	KRAS	KRAS proto-oncogene, GTPase
O95866.7	O95866.7	purple	MPIG6B	megakaryocyte and platelet inhibitory receptor G6b
O76003	O76003	purple	GLRX3	glutaredoxin 3
O75531	O75531	purple	BANF1	BAF nuclear assembly factor 1
O60306	O60306	purple	AQR	aquarius intron-binding spliceosomal factor
O43639	O43639	purple	NCK2	NCK adaptor protein 2
O14817	O14817	purple	TSPAN4	tetraspanin 4
O00712.4	O00712.4	purple	NFIB	nuclear factor I B
O00534	O00534	purple	VWA5A	von Willebrand factor A domain containing 5A
A0A0B4J1Y9	A0A0B4J1Y9	purple	NA	NA
Q9Y6Z7	Q9Y6Z7	pink	COLEC10	collectin subfamily member 10
Q9UJJ9	Q9UJJ9	pink	GNPTG	N-acetylglucosamine-1-phosphate transferase subunit gamma
Q9UBV8	Q9UBV8	pink	PEF1	penta-EF-hand domain containing 1
Q9P2S5	Q9P2S5	pink	WRAP73	WD repeat containing, antisense to TP73
Q9NZQ3.1	Q9NZQ3.1	pink	NCKIPSD	NCK interacting protein with SH3 domain
Q9NVJ2	Q9NVJ2	pink	ARL8B	ADP ribosylation factor like GTPase 8B
Q9NSI6.1	Q9NSI6.1	pink	BRWD1	bromodomain and WD repeat domain containing 1
Q9NSD9	Q9NSD9	pink	FARSB	phenylalanyl-tRNA synthetase subunit beta
Q9HCC0.1	Q9HCC0.1	pink	MCCC2	methylcrotonoyl-CoA carboxylase 2
Q9HBI6	Q9HBI6	pink	CYP4F11	cytochrome P450 family 4 subfamily F member 11
Q9H444	Q9H444	pink	CHMP4B	charged multivesicular body protein 4B
Q9BY15	Q9BY15	pink	ADGRE3	adhesion G protein-coupled receptor E3
Q9BX46.2	Q9BX46.2	pink	RBM24	RNA binding motif protein 24
Q9BTE3.1	Q9BTE3.1	pink	MCMBP	minichromosome maintenance complex binding protein
Q99969	Q99969	pink	RARRES2	retinoic acid receptor responder 2
Q99714.1	Q99714.1	pink	HSD17B10	hydroxysteroid 17-beta dehydrogenase 10
Q99459	Q99459	pink	CDC5L	cell division cycle 5 like
Q99426	Q99426	pink	TBCB	tubulin folding cofactor B
Q96SN8	Q96SN8	pink	CDK5RAP2	CDK5 regulatory subunit associated protein 2
Q96SK3	Q96SK3	pink	ZNF607	zinc finger protein 607
Q96LB3.1	Q96LB3.1	pink	IFT74	intraflagellar transport 74
Q96J01	Q96J01	pink	THOC3	THO complex 3
Q96IR7	Q96IR7	pink	HPDL	4-hydroxyphenylpyruvate dioxygenase like
Q96H15.1	Q96H15.1	pink	TIMD4	T cell immunoglobulin and mucin domain containing 4
Q92835	Q92835	pink	INPP5D	inositol polyphosphate-5-phosphatase D
Q8IVB4	Q8IVB4	pink	SLC9A9	solute carrier family 9 member A9
Q8IU68.1	Q8IU68.1	pink	TMC8	transmembrane channel like 8
Q86W11.1	Q86W11.1	pink	ZSCAN30	zinc finger and SCAN domain containing 30
Q86VD1	Q86VD1	pink	MORC1	MORC family CW-type zinc finger 1
Q6ZRS2	Q6ZRS2	pink	SRCAP	Snf2 related CREBBP activator protein
Q6UWP8.2	Q6UWP8.2	pink	SBSN	suprabasin
Q5XKE5	Q5XKE5	pink	KRT79	keratin 79
Q5VTH9.1	Q5VTH9.1	pink	WDR78	NA
Q5JSL3	Q5JSL3	pink	DOCK11	dedicator of cytokinesis 11
Q15911.1	Q15911.1	pink	ZFHX3	zinc finger homeobox 3
Q07021	Q07021	pink	C1QBP	complement C1q binding protein
Q05209.1	Q05209.1	pink	PTPN12	protein tyrosine phosphatase non-receptor type 12
Q02985.1	Q02985.1	pink	CFHR3	complement factor H related 3
Q02818	Q02818	pink	NUCB1	nucleobindin 1
P80108	P80108	pink	GPLD1	glycosylphosphatidylinositol specific phospholipase D1
P60228	P60228	pink	EIF3E	eukaryotic translation initiation factor 3 subunit E
P59534	P59534	pink	TAS2R39	taste 2 receptor member 39
P54707.1	P54707.1	pink	ATP12A	ATPase H+/K+ transporting non-gastric alpha2 subunit
P50416	P50416	pink	CPT1A	carnitine palmitoyltransferase 1A
P48506	P48506	pink	GCLC	glutamate-cysteine ligase catalytic subunit
P42858	P42858	pink	HTT	huntingtin
P42574	P42574	pink	CASP3	caspase 3
P32856.3	P32856.3	pink	STX2	syntaxin 2
P22692	P22692	pink	IGFBP4	insulin like growth factor binding protein 4
P21854	P21854	pink	CD72	CD72 molecule
P17858.1	P17858.1	pink	PFKL	phosphofructokinase, liver type
P17010	P17010	pink	ZFX	zinc finger protein X-linked
P11464.4	P11464.4	pink	PSG1	pregnancy specific beta-1-glycoprotein 1
P11310.1	P11310.1	pink	ACADM	acyl-CoA dehydrogenase medium chain
P08574	P08574	pink	CYC1	cytochrome c1
P07954	P07954	pink	FH	fumarate hydratase
P07858	P07858	pink	CTSB	cathepsin B
P04233.2	P04233.2	pink	CD74	CD74 molecule
P04085	P04085	pink	PDGFA	platelet derived growth factor subunit A
P02794	P02794	pink	FTH1	ferritin heavy chain 1
P01624	P01624	pink	NA	NA
P01130	P01130	pink	LDLR	low density lipoprotein receptor
O95858	O95858	pink	TSPAN15	tetraspanin 15
O94910	O94910	pink	ADGRL1	adhesion G protein-coupled receptor L1
O94903	O94903	pink	PLPBP	pyridoxal phosphate binding protein
O75533.1	O75533.1	pink	SF3B1	splicing factor 3b subunit 1
O43424	O43424	pink	GRID2	glutamate ionotropic receptor delta type subunit 2
O00241	O00241	pink	SIRPB1	signal regulatory protein beta 1
Q9Y608	Q9Y608	magenta	LRRFIP2	LRR binding FLII interacting protein 2
Q9UNN8	Q9UNN8	magenta	PROCR	protein C receptor
Q9ULC4.2	Q9ULC4.2	magenta	MCTS1	MCTS1 re-initiation and release factor
Q9P126	Q9P126	magenta	CLEC1B	C-type lectin domain family 1 member B
Q9NVA2.1	Q9NVA2.1	magenta	SEPTIN11	septin 11
Q9NRY6	Q9NRY6	magenta	PLSCR3	phospholipid scramblase 3
Q9H939.1	Q9H939.1	magenta	PSTPIP2	proline-serine-threonine phosphatase interacting protein 2
Q9BVK6	Q9BVK6	magenta	TMED9	transmembrane p24 trafficking protein 9
Q9BPX5	Q9BPX5	magenta	ARPC5L	actin related protein 2/3 complex subunit 5 like
Q96KP4	Q96KP4	magenta	CNDP2	carnosine dipeptidase 2
Q8NHQ9	Q8NHQ9	magenta	DDX55	DEAD-box helicase 55
Q8NFA2.3	Q8NFA2.3	magenta	NOXO1	NADPH oxidase organizer 1
Q8NET6	Q8NET6	magenta	CHST13	carbohydrate sulfotransferase 13
Q8NCT3	Q8NCT3	magenta	KIAA0895	KIAA0895
Q8N8V4	Q8N8V4	magenta	ANKS4B	ankyrin repeat and sterile alpha motif domain containing 4B
Q8IZ83	Q8IZ83	magenta	ALDH16A1	aldehyde dehydrogenase 16 family member A1
Q7KZF4	Q7KZF4	magenta	SND1	staphylococcal nuclease and tudor domain containing 1
Q6ZW33	Q6ZW33	magenta	MICALCL	MICAL C-terminal like
Q6ULP2	Q6ULP2	magenta	AFTPH	aftiphilin
Q5SXH7.1	Q5SXH7.1	magenta	PLEKHS1	pleckstrin homology domain containing S1
Q3SXZ3.1	Q3SXZ3.1	magenta	ZNF718	zinc finger protein 718
Q16878	Q16878	magenta	CDO1	cysteine dioxygenase type 1
Q16563	Q16563	magenta	SYPL1	synaptophysin like 1
Q15431	Q15431	magenta	SYCP1	synaptonemal complex protein 1
Q15382	Q15382	magenta	RHEB	Ras homolog, mTORC1 binding
Q15185	Q15185	magenta	PTGES3	prostaglandin E synthase 3
Q09666.1	Q09666.1	magenta	AHNAK	AHNAK nucleoprotein
Q07000	Q07000	magenta	NA	NA
Q01970.1	Q01970.1	magenta	PLCB3	phospholipase C beta 3
P80748	P80748	magenta	NA	NA
P63096.1	P63096.1	magenta	GNAI1	G protein subunit alpha i1
P62495	P62495	magenta	ETF1	eukaryotic translation termination factor 1
P62140	P62140	magenta	PPP1CB	protein phosphatase 1 catalytic subunit beta
P60891	P60891	magenta	PRPS1	phosphoribosyl pyrophosphate synthetase 1
P51149	P51149	magenta	RAB7A	RAB7A, member RAS oncogene family
P50151	P50151	magenta	GNG10	G protein subunit gamma 10
P46459	P46459	magenta	NSF	N-ethylmaleimide sensitive factor, vesicle fusing ATPase
P42702.1	P42702.1	magenta	LIFR	LIF receptor subunit alpha
P31749	P31749	magenta	AKT1	AKT serine/threonine kinase 1
P30203.1	P30203.1	magenta	CD6	CD6 molecule
P28906	P28906	magenta	CD34	CD34 molecule
P23467.3	P23467.3	magenta	PTPRB	protein tyrosine phosphatase receptor type B
P23083	P23083	magenta	NA	NA
P20042	P20042	magenta	EIF2S2	eukaryotic translation initiation factor 2 subunit beta
P14209	P14209	magenta	CD99	CD99 molecule (Xg blood group)
P13598	P13598	magenta	ICAM2	intercellular adhesion molecule 2
P11171.4	P11171.4	magenta	EPB41	erythrocyte membrane protein band 4.1
P0CG39	P0CG39	magenta	POTEJ	POTE ankyrin domain family member J
P0C0L5	P0C0L5	magenta	C4B	complement C4B (Chido blood group)
P04003	P04003	magenta	C4BPA	complement component 4 binding protein alpha
P03950	P03950	magenta	ANG	angiogenin
P02686.1	P02686.1	magenta	MBP	myelin basic protein
P02655	P02655	magenta	APOC2	apolipoprotein C2
P02549.1	P02549.1	magenta	SPTA1	spectrin alpha, erythrocytic 1
P01008	P01008	magenta	SERPINC1	serpin family C member 1
O75882.1	O75882.1	magenta	ATRN	attractin
O75326.1	O75326.1	magenta	SEMA7A	semaphorin 7A (John Milton Hagen blood group)
O43182	O43182	magenta	ARHGAP6	Rho GTPase activating protein 6
O15230	O15230	magenta	LAMA5	laminin subunit alpha 5
O14745	O14745	magenta	SLC9A3R1	SLC9A3 regulator 1
A0A0C4DH33	A0A0C4DH33	magenta	NA	NA
Q9Y6R7	Q9Y6R7	grey	FCGBP	Fc fragment of IgG binding protein
Q9Y6B6	Q9Y6B6	grey	SAR1B	secretion associated Ras related GTPase 1B
Q9Y5W7	Q9Y5W7	grey	SNX14	sorting nexin 14
Q9Y5C1	Q9Y5C1	grey	ANGPTL3	angiopoietin like 3
Q9Y4G6	Q9Y4G6	grey	TLN2	talin 2
Q9Y4E8	Q9Y4E8	grey	USP15	ubiquitin specific peptidase 15
Q9Y4E1	Q9Y4E1	grey	WASHC2C	WASH complex subunit 2C
Q9Y4D1.2	Q9Y4D1.2	grey	DAAM1	dishevelled associated activator of morphogenesis 1
Q9Y2L9.1	Q9Y2L9.1	grey	LRCH1	leucine rich repeats and calponin homology domain containing 1
Q9Y2L6	Q9Y2L6	grey	FRMD4B	FERM domain containing 4B
Q9Y2J2.2	Q9Y2J2.2	grey	EPB41L3	erythrocyte membrane protein band 4.1 like 3
Q9Y251	Q9Y251	grey	HPSE	heparanase
Q9Y230	Q9Y230	grey	RUVBL2	RuvB like AAA ATPase 2
Q9UQB8.5	Q9UQB8.5	grey	BAIAP2	BAR/IMD domain containing adaptor protein 2
Q9UPY6	Q9UPY6	grey	WASF3	WASP family member 3
Q9UNF1	Q9UNF1	grey	MAGED2	MAGE family member D2
Q9ULV0	Q9ULV0	grey	MYO5B	myosin VB
Q9ULP0.3	Q9ULP0.3	grey	NDRG4	NDRG family member 4
Q9ULI3	Q9ULI3	grey	HEG1	heart development protein with EGF like domains 1
Q9UL26	Q9UL26	grey	RAB22A	RAB22A, member RAS oncogene family
Q9UKK9	Q9UKK9	grey	NUDT5	nudix hydrolase 5
Q9UKE5.4	Q9UKE5.4	grey	TNIK	TRAF2 and NCK interacting kinase
Q9UI42.1	Q9UI42.1	grey	CPA4	carboxypeptidase A4
Q9UHG3	Q9UHG3	grey	PCYOX1	prenylcysteine oxidase 1
Q9UGU0	Q9UGU0	grey	TCF20	transcription factor 20
Q9UGM3.1	Q9UGM3.1	grey	DMBT1	deleted in malignant brain tumors 1
Q9UBX7.1	Q9UBX7.1	grey	KLK11	kallikrein related peptidase 11
Q9UBU3.3	Q9UBU3.3	grey	GHRL	ghrelin and obestatin prepropeptide
Q9UBT6	Q9UBT6	grey	POLK	DNA polymerase kappa
Q9UBQ7	Q9UBQ7	grey	GRHPR	glyoxylate and hydroxypyruvate reductase
Q9UBN7.1	Q9UBN7.1	grey	HDAC6	histone deacetylase 6
Q9UBI6	Q9UBI6	grey	GNG12	G protein subunit gamma 12
Q9P289	Q9P289	grey	STK26	serine/threonine kinase 26
Q9P278	Q9P278	grey	FNIP2	folliculin interacting protein 2
Q9P0L0	Q9P0L0	grey	VAPA	VAMP associated protein A
Q9NZT1	Q9NZT1	grey	CALML5	calmodulin like 5
Q9NZP8	Q9NZP8	grey	C1RL	complement C1r subcomponent like
Q9NYZ4	Q9NYZ4	grey	SIGLEC8	sialic acid binding Ig like lectin 8
Q9NYU2.1	Q9NYU2.1	grey	UGGT1	UDP-glucose glycoprotein glucosyltransferase 1
Q9NYL9	Q9NYL9	grey	TMOD3	tropomodulin 3
Q9NVX7.1	Q9NVX7.1	grey	KBTBD4	kelch repeat and BTB domain containing 4
Q9NVG8	Q9NVG8	grey	TBC1D13	TBC1 domain family member 13
Q9NUQ9	Q9NUQ9	grey	FAM49B	NA
Q9NSB2	Q9NSB2	grey	KRT84	keratin 84
Q9NRY5	Q9NRY5	grey	FAM114A2	family with sequence similarity 114 member A2
Q9NR12.1	Q9NR12.1	grey	PDLIM7	PDZ and LIM domain 7
Q9NQU5	Q9NQU5	grey	PAK6	p21 (RAC1) activated kinase 6
Q9NQ79	Q9NQ79	grey	CRTAC1	cartilage acidic protein 1
Q9NQ38.1	Q9NQ38.1	grey	SPINK5	serine peptidase inhibitor Kazal type 5
Q9NP79	Q9NP79	grey	VTA1	vesicle trafficking 1
Q9NP55	Q9NP55	grey	BPIFA1	BPI fold containing family A member 1
Q9HC38.2	Q9HC38.2	grey	GLOD4	glyoxalase domain containing 4
Q9HC10	Q9HC10	grey	OTOF	otoferlin
Q9HAB8.1	Q9HAB8.1	grey	PPCS	phosphopantothenoylcysteine synthetase
Q9H6X2	Q9H6X2	grey	ANTXR1	ANTXR cell adhesion molecule 1
Q9H4M9	Q9H4M9	grey	EHD1	EH domain containing 1
Q9H479	Q9H479	grey	FN3K	fructosamine 3 kinase
Q9H3Z4	Q9H3Z4	grey	DNAJC5	DnaJ heat shock protein family (Hsp40) member C5
Q9H3N1	Q9H3N1	grey	TMX1	thioredoxin related transmembrane protein 1
Q9H1X3	Q9H1X3	grey	DNAJC25	DnaJ heat shock protein family (Hsp40) member C25
Q9H1B5	Q9H1B5	grey	XYLT2	xylosyltransferase 2
Q9H0B8	Q9H0B8	grey	CRISPLD2	cysteine rich secretory protein LCCL domain containing 2
Q9C0I1	Q9C0I1	grey	MTMR12	myotubularin related protein 12
Q9C0E4.1	Q9C0E4.1	grey	GRIP2	glutamate receptor interacting protein 2
Q9C0D6	Q9C0D6	grey	FHDC1	FH2 domain containing 1
Q9C075	Q9C075	grey	KRT23	keratin 23
Q9BYK8.1	Q9BYK8.1	grey	HELZ2	helicase with zinc finger 2
Q9BYB0	Q9BYB0	grey	NA	NA
Q9BXJ9	Q9BXJ9	grey	NAA15	N-alpha-acetyltransferase 15, NatA auxiliary subunit
Q9BUN1	Q9BUN1	grey	C1orf56	chromosome 1 open reading frame 56
Q9BSL1	Q9BSL1	grey	UBAC1	UBA domain containing 1
Q9BS40	Q9BS40	grey	LXN	latexin
Q9BRF8.1	Q9BRF8.1	grey	CPPED1	calcineurin like phosphoesterase domain containing 1
Q9BQ90	Q9BQ90	grey	KLHDC3	kelch domain containing 3
Q9BPZ7	Q9BPZ7	grey	MAPKAP1	MAPK associated protein 1
Q9BPZ2	Q9BPZ2	grey	SPIN2B	spindlin family member 2B
Q99828	Q99828	grey	CIB1	calcium and integrin binding 1
Q99798	Q99798	grey	ACO2	aconitase 2
Q99747	Q99747	grey	NAPG	NSF attachment protein gamma
Q99733.2	Q99733.2	grey	NAP1L4	nucleosome assembly protein 1 like 4
Q99623	Q99623	grey	PHB2	prohibitin 2
Q99536	Q99536	grey	VAT1	vesicle amine transport 1
Q99436	Q99436	grey	PSMB7	proteasome 20S subunit beta 7
Q96RD7.1	Q96RD7.1	grey	PANX1	pannexin 1
Q96QU8	Q96QU8	grey	XPO6	exportin 6
Q96PX1	Q96PX1	grey	RNF157	ring finger protein 157
Q96PD5	Q96PD5	grey	PGLYRP2	peptidoglycan recognition protein 2
Q96MA6.1	Q96MA6.1	grey	AK8	adenylate kinase 8
Q96M91	Q96M91	grey	CFAP53	cilia and flagella associated protein 53
Q96M43	Q96M43	grey	NBPF4	NBPF member 4
Q96KP1	Q96KP1	grey	EXOC2	exocyst complex component 2
Q96JM3	Q96JM3	grey	CHAMP1	chromosome alignment maintaining phosphoprotein 1
Q96IU4	Q96IU4	grey	ABHD14B	abhydrolase domain containing 14B
Q96G03	Q96G03	grey	PGM2	phosphoglucomutase 2
Q96FZ7	Q96FZ7	grey	CHMP6	charged multivesicular body protein 6
Q96FQ6	Q96FQ6	grey	S100A16	S100 calcium binding protein A16
Q96FN4	Q96FN4	grey	CPNE2	copine 2
Q96DZ9.2	Q96DZ9.2	grey	CMTM5	CKLF like MARVEL transmembrane domain containing 5
Q96CW1	Q96CW1	grey	AP2M1	adaptor related protein complex 2 subunit mu 1
Q96CN7	Q96CN7	grey	ISOC1	isochorismatase domain containing 1
Q96C24	Q96C24	grey	SYTL4	synaptotagmin like 4
Q96BS2.1	Q96BS2.1	grey	TESC	tescalcin
Q96AG4	Q96AG4	grey	LRRC59	leucine rich repeat containing 59
Q96A65	Q96A65	grey	EXOC4	exocyst complex component 4
Q969X5	Q969X5	grey	ERGIC1	endoplasmic reticulum-golgi intermediate compartment 1
Q969H8	Q969H8	grey	MYDGF	myeloid derived growth factor
Q93070	Q93070	grey	ART4	ADP-ribosyltransferase 4 (inactive) (Dombrock blood group)
Q93033	Q93033	grey	CD101	CD101 molecule
Q92888.1	Q92888.1	grey	ARHGEF1	Rho guanine nucleotide exchange factor 1
Q92854.1	Q92854.1	grey	SEMA4D	semaphorin 4D
Q92820	Q92820	grey	GGH	gamma-glutamyl hydrolase
Q92686	Q92686	grey	NRGN	neurogranin
Q92562	Q92562	grey	FIG4	FIG4 phosphoinositide 5-phosphatase
Q92558	Q92558	grey	WASF1	WASP family member 1
Q92496.2	Q92496.2	grey	CFHR4	complement factor H related 4
Q8WWZ4	Q8WWZ4	grey	ABCA10	ATP binding cassette subfamily A member 10
Q8WVM8	Q8WVM8	grey	SCFD1	sec1 family domain containing 1
Q8TF72	Q8TF72	grey	SHROOM3	shroom family member 3
Q8TF42	Q8TF42	grey	UBASH3B	ubiquitin associated and SH3 domain containing B
Q8TCD6	Q8TCD6	grey	PHOSPHO2	phosphatase, orphan 2
Q8NHS9	Q8NHS9	grey	SPATA22	spermatogenesis associated 22
Q8NHL6.2	Q8NHL6.2	grey	LILRB1	leukocyte immunoglobulin like receptor B1
Q8NF91.7	Q8NF91.7	grey	SYNE1	spectrin repeat containing nuclear envelope protein 1
Q8NET4	Q8NET4	grey	RTL9	retrotransposon Gag like 9
Q8NDL9	Q8NDL9	grey	AGBL5	ATP/GTP binding protein like 5
Q8N8Q8.1	Q8N8Q8.1	grey	COX18	cytochrome c oxidase assembly factor COX18
Q8N7C3	Q8N7C3	grey	TRIML2	tripartite motif family like 2
Q8N5J2.3	Q8N5J2.3	grey	MINDY1	MINDY lysine 48 deubiquitinase 1
Q8N4M1	Q8N4M1	grey	SLC44A3	solute carrier family 44 member 3
Q8N490	Q8N490	grey	PNKD	PNKD metallo-beta-lactamase domain containing
Q8N0X4	Q8N0X4	grey	CLYBL	citramalyl-CoA lyase
Q8IXY8	Q8IXY8	grey	PPIL6	peptidylprolyl isomerase like 6
Q8IX19	Q8IX19	grey	MCEMP1	mast cell expressed membrane protein 1
Q8IWZ3	Q8IWZ3	grey	ANKHD1	ankyrin repeat and KH domain containing 1
Q8IVF6	Q8IVF6	grey	ANKRD18A	ankyrin repeat domain 18A
Q8IVF2.1	Q8IVF2.1	grey	AHNAK2	AHNAK nucleoprotein 2
Q8IUE1	Q8IUE1	grey	TGIF2LX	TGFB induced factor homeobox 2 like X-linked
Q8IU85.1	Q8IU85.1	grey	CAMK1D	calcium/calmodulin dependent protein kinase ID
Q86YZ3	Q86YZ3	grey	HRNR	hornerin
Q86WI1	Q86WI1	grey	PKHD1L1	PKHD1 like 1
Q86VG3	Q86VG3	grey	C11orf74	NA
Q86UD1	Q86UD1	grey	OAF	out at first homolog
Q7Z6K5	Q7Z6K5	grey	ARPIN	actin related protein 2/3 complex inhibitor
Q7Z3Y8	Q7Z3Y8	grey	KRT27	keratin 27
Q7Z333.4	Q7Z333.4	grey	SETX	senataxin
Q7Z2W4	Q7Z2W4	grey	ZC3HAV1	zinc finger CCCH-type containing, antiviral 1
Q7RTS7	Q7RTS7	grey	KRT74	keratin 74
Q7L7X3	Q7L7X3	grey	TAOK1	TAO kinase 1
Q7L591.1	Q7L591.1	grey	DOK3	docking protein 3
Q7L2K0.1	Q7L2K0.1	grey	TEDC2	tubulin epsilon and delta complex 2
Q709C8	Q709C8	grey	VPS13C	vacuolar protein sorting 13 homolog C
Q6ZVT6.1	Q6ZVT6.1	grey	C3orf67	NA
Q6ZN30	Q6ZN30	grey	BNC2	basonuclin 2
Q6ZMW3	Q6ZMW3	grey	EML6	EMAP like 6
Q6XQN6.1	Q6XQN6.1	grey	NAPRT	nicotinate phosphoribosyltransferase
Q6UXL0	Q6UXL0	grey	IL20RB	interleukin 20 receptor subunit beta
Q6UXI9	Q6UXI9	grey	NPNT	nephronectin
Q6S8J3	Q6S8J3	grey	POTEE	POTE ankyrin domain family member E
Q6Q788	Q6Q788	grey	APOA5	apolipoprotein A5
Q6P3W7	Q6P3W7	grey	SCYL2	SCY1 like pseudokinase 2
Q6NXE6.1	Q6NXE6.1	grey	ARMC6	armadillo repeat containing 6
Q6IV72	Q6IV72	grey	ZNF425	zinc finger protein 425
Q6ICL3	Q6ICL3	grey	TANGO2	transport and golgi organization 2 homolog
Q6IAA8	Q6IAA8	grey	LAMTOR1	late endosomal/lysosomal adaptor, MAPK and MTOR activator 1
Q6E0U4.1	Q6E0U4.1	grey	DMKN	dermokine
Q6DHV5	Q6DHV5	grey	CC2D2B	coiled-coil and C2 domain containing 2B
Q6DD88	Q6DD88	grey	ATL3	atlastin GTPase 3
Q68DL7	Q68DL7	grey	C18orf63	chromosome 18 open reading frame 63
Q68D91.1	Q68D91.1	grey	MBLAC2	metallo-beta-lactamase domain containing 2
Q66K74	Q66K74	grey	MAP1S	microtubule associated protein 1S
Q658P3.1	Q658P3.1	grey	STEAP3	STEAP3 metalloreductase
Q5U651	Q5U651	grey	RASIP1	Ras interacting protein 1
Q5TEU4	Q5TEU4	grey	NDUFAF5	NADH:ubiquinone oxidoreductase complex assembly factor 5
Q5TCS8	Q5TCS8	grey	AK9	adenylate kinase 9
Q5T7N2	Q5T7N2	grey	L1TD1	LINE1 type transposase domain containing 1
Q5T5C0.1	Q5T5C0.1	grey	STXBP5	syntaxin binding protein 5
Q5T4S7.1	Q5T4S7.1	grey	UBR4	ubiquitin protein ligase E3 component n-recognin 4
Q5S007	Q5S007	grey	LRRK2	leucine rich repeat kinase 2
Q5QNW6.1	Q5QNW6.1	grey	H2BC18	H2B clustered histone 18
Q5QJ74	Q5QJ74	grey	TBCEL	tubulin folding cofactor E like
Q53GL0.1	Q53GL0.1	grey	PLEKHO1	pleckstrin homology domain containing O1
Q496J9	Q496J9	grey	SV2C	synaptic vesicle glycoprotein 2C
Q3T906	Q3T906	grey	GNPTAB	N-acetylglucosamine-1-phosphate transferase subunits alpha and beta
Q3SY84	Q3SY84	grey	KRT71	keratin 71
Q30KQ8	Q30KQ8	grey	NA	NA
Q2M2E5	Q2M2E5	grey	NA	NA
Q2M1P5	Q2M1P5	grey	KIF7	kinesin family member 7
Q2KHT4.8	Q2KHT4.8	grey	GSG1	germ cell associated 1
Q16881.1	Q16881.1	grey	TXNRD1	thioredoxin reductase 1
Q16850.1	Q16850.1	grey	CYP51A1	cytochrome P450 family 51 subfamily A member 1
Q16775.2	Q16775.2	grey	HAGH	hydroxyacylglutathione hydrolase
Q16270.1	Q16270.1	grey	IGFBP7	insulin like growth factor binding protein 7
Q15904	Q15904	grey	ATP6AP1	ATPase H+ transporting accessory protein 1
Q15819	Q15819	grey	UBE2V2	ubiquitin conjugating enzyme E2 V2
Q15758.1	Q15758.1	grey	SLC1A5	solute carrier family 1 member 5
Q15642.3	Q15642.3	grey	TRIP10	thyroid hormone receptor interactor 10
Q15517	Q15517	grey	CDSN	corneodesmosin
Q15389.2	Q15389.2	grey	ANGPT1	angiopoietin 1
Q15370	Q15370	grey	ELOB	elongin B
Q15366.1	Q15366.1	grey	PCBP2	poly(rC) binding protein 2
Q15363	Q15363	grey	TMED2	transmembrane p24 trafficking protein 2
Q15283.1	Q15283.1	grey	RASA2	RAS p21 protein activator 2
Q15208	Q15208	grey	STK38	serine/threonine kinase 38
Q15181	Q15181	grey	PPA1	inorganic pyrophosphatase 1
Q15056.1	Q15056.1	grey	EIF4H	eukaryotic translation initiation factor 4H
Q14CN4.1	Q14CN4.1	grey	KRT72	keratin 72
Q14865	Q14865	grey	ARID5B	AT-rich interaction domain 5B
Q14773.1	Q14773.1	grey	ICAM4	intercellular adhesion molecule 4 (Landsteiner-Wiener blood group)
Q14699	Q14699	grey	RFTN1	raftlin, lipid raft linker 1
Q14697.2	Q14697.2	grey	GANAB	glucosidase II alpha subunit
Q14587.1	Q14587.1	grey	ZNF268	zinc finger protein 268
Q14520.1	Q14520.1	grey	HABP2	hyaluronan binding protein 2
Q14432	Q14432	grey	PDE3A	phosphodiesterase 3A
Q14242.1	Q14242.1	grey	SELPLG	selectin P ligand
Q14165	Q14165	grey	MLEC	malectin
Q14093	Q14093	grey	CYLC2	cylicin 2
Q13885	Q13885	grey	TUBB2A	tubulin beta 2A class IIa
Q13813	Q13813	grey	SPTAN1	spectrin alpha, non-erythrocytic 1
Q13790	Q13790	grey	APOF	apolipoprotein F
Q13630	Q13630	grey	TSTA3	NA
Q13523	Q13523	grey	PRPF4B	pre-mRNA processing factor 4B
Q13387.1	Q13387.1	grey	MAPK8IP2	mitogen-activated protein kinase 8 interacting protein 2
Q13336.2	Q13336.2	grey	SLC14A1	solute carrier family 14 member 1 (Kidd blood group)
Q13177	Q13177	grey	PAK2	p21 (RAC1) activated kinase 2
Q13126.2	Q13126.2	grey	MTAP	methylthioadenosine phosphorylase
Q13043.1	Q13043.1	grey	STK4	serine/threonine kinase 4
Q12872	Q12872	grey	SFSWAP	splicing factor SWAP
Q0ZGT2	Q0ZGT2	grey	NEXN	nexilin F-actin binding protein
Q08499.6	Q08499.6	grey	PDE4D	phosphodiesterase 4D
Q08050	Q08050	grey	FOXM1	forkhead box M1
Q07954	Q07954	grey	LRP1	LDL receptor related protein 1
Q05682.4	Q05682.4	grey	CALD1	caldesmon 1
Q05193.1	Q05193.1	grey	DNM1	dynamin 1
Q04941.1	Q04941.1	grey	PLP2	proteolipid protein 2
Q04756	Q04756	grey	HGFAC	HGF activator
Q03468	Q03468	grey	ERCC6	ERCC excision repair 6, chromatin remodeling factor
Q02878	Q02878	grey	RPL6	ribosomal protein L6
Q02224	Q02224	grey	CENPE	centromere protein E
Q02094.1	Q02094.1	grey	RHAG	Rh associated glycoprotein
Q01629	Q01629	grey	IFITM2	interferon induced transmembrane protein 2
Q01469	Q01469	grey	FABP5	fatty acid binding protein 5
Q01082.1	Q01082.1	grey	SPTBN1	spectrin beta, non-erythrocytic 1
Q00765	Q00765	grey	REEP5	receptor accessory protein 5
P84243	P84243	grey	H3-3A	H3.3 histone A
P84085	P84085	grey	ARF5	ADP ribosylation factor 5
P82094	P82094	grey	TMF1	TATA element modulatory factor 1
P80511	P80511	grey	S100A12	S100 calcium binding protein A12
P80188.2	P80188.2	grey	LCN2	lipocalin 2
P78415	P78415	grey	IRX3	iroquois homeobox 3
P78324	P78324	grey	SIRPA	signal regulatory protein alpha
P67936.2	P67936.2	grey	TPM4	tropomyosin 4
P63208	P63208	grey	SKP1	S-phase kinase associated protein 1
P62820	P62820	grey	RAB1A	RAB1A, member RAS oncogene family
P62750	P62750	grey	RPL23A	ribosomal protein L23a
P62195.2	P62195.2	grey	PSMC5	proteasome 26S subunit, ATPase 5
P62191	P62191	grey	PSMC1	proteasome 26S subunit, ATPase 1
P61758	P61758	grey	VBP1	VHL binding protein 1
P61626	P61626	grey	LYZ	lysozyme
P61081	P61081	grey	UBE2M	ubiquitin conjugating enzyme E2 M
P61077.1	P61077.1	grey	UBE2D3	ubiquitin conjugating enzyme E2 D3
P60953	P60953	grey	CDC42	cell division cycle 42
P60673	P60673	grey	PFN3	profilin 3
P59768	P59768	grey	GNG2	G protein subunit gamma 2
P59666	P59666	grey	DEFA3	defensin alpha 3
P58335.4	P58335.4	grey	ANTXR2	ANTXR cell adhesion molecule 2
P58166	P58166	grey	INHBE	inhibin subunit beta E
P55263.1	P55263.1	grey	ADK	adenosine kinase
P55103	P55103	grey	INHBC	inhibin subunit beta C
P54727	P54727	grey	RAD23B	RAD23 homolog B, nucleotide excision repair protein
P54108.1	P54108.1	grey	CRISP3	cysteine rich secretory protein 3
P53985	P53985	grey	SLC16A1	solute carrier family 16 member 1
P53621.1	P53621.1	grey	COPA	COPI coat complex subunit alpha
P52943	P52943	grey	CRIP2	cysteine rich protein 2
P51809	P51809	grey	VAMP7	vesicle associated membrane protein 7
P51790	P51790	grey	CLCN3	chloride voltage-gated channel 3
P51575	P51575	grey	P2RX1	purinergic receptor P2X 1
P51572	P51572	grey	BCAP31	B cell receptor associated protein 31
P51159.1	P51159.1	grey	RAB27A	RAB27A, member RAS oncogene family
P51153	P51153	grey	RAB13	RAB13, member RAS oncogene family
P50991	P50991	grey	CCT4	chaperonin containing TCP1 subunit 4
P49913	P49913	grey	CAMP	cathelicidin antimicrobial peptide
P49795	P49795	grey	RGS19	regulator of G protein signaling 19
P49755	P49755	grey	TMED10	transmembrane p24 trafficking protein 10
P49747	P49747	grey	COMP	cartilage oligomeric matrix protein
P49588	P49588	grey	AARS1	alanyl-tRNA synthetase 1
P49327	P49327	grey	FASN	fatty acid synthase
P49247	P49247	grey	RPIA	ribose 5-phosphate isomerase A
P49006	P49006	grey	MARCKSL1	MARCKS like 1
P48960.1	P48960.1	grey	ADGRE5	adhesion G protein-coupled receptor E5
P48740.2	P48740.2	grey	MASP1	mannan binding lectin serine peptidase 1
P48739	P48739	grey	PITPNB	phosphatidylinositol transfer protein beta
P48552	P48552	grey	NRIP1	nuclear receptor interacting protein 1
P48426	P48426	grey	PIP4K2A	phosphatidylinositol-5-phosphate 4-kinase type 2 alpha
P48163	P48163	grey	ME1	malic enzyme 1
P45880.1	P45880.1	grey	VDAC2	voltage dependent anion channel 2
P43686	P43686	grey	PSMC4	proteasome 26S subunit, ATPase 4
P43487	P43487	grey	RANBP1	RAN binding protein 1
P43353.1	P43353.1	grey	ALDH3B1	aldehyde dehydrogenase 3 family member B1
P43304	P43304	grey	GPD2	glycerol-3-phosphate dehydrogenase 2
P43250.2	P43250.2	grey	GRK6	G protein-coupled receptor kinase 6
P42765	P42765	grey	ACAA2	acetyl-CoA acyltransferase 2
P42694	P42694	grey	HELZ	helicase with zinc finger
P41439	P41439	grey	FOLR3	folate receptor gamma
P41218	P41218	grey	MNDA	myeloid cell nuclear differentiation antigen
P41091	P41091	grey	EIF2S3	eukaryotic translation initiation factor 2 subunit gamma
P40199	P40199	grey	CEACAM6	CEA cell adhesion molecule 6
P40189.1	P40189.1	grey	IL6ST	interleukin 6 signal transducer
P39060.3	P39060.3	grey	COL18A1	collagen type XVIII alpha 1 chain
P38646	P38646	grey	HSPA9	heat shock protein family A (Hsp70) member 9
P36222	P36222	grey	CHI3L1	chitinase 3 like 1
P35908	P35908	grey	KRT2	keratin 2
P35625	P35625	grey	TIMP3	TIMP metallopeptidase inhibitor 3
P35542	P35542	grey	SAA4	serum amyloid A4, constitutive
P35527	P35527	grey	KRT9	keratin 9
P35030	P35030	grey	PRSS3	serine protease 3
P33241	P33241	grey	LSP1	lymphocyte specific protein 1
P33176	P33176	grey	KIF5B	kinesin family member 5B
P33151	P33151	grey	CDH5	cadherin 5
P32942	P32942	grey	ICAM3	intercellular adhesion molecule 3
P31641	P31641	grey	SLC6A6	solute carrier family 6 member 6
P30508	P30508	grey	NA	NA
P30491	P30491	grey	NA	NA
P30479	P30479	grey	NA	NA
P30453	P30453	grey	NA	NA
P30405	P30405	grey	PPIF	peptidylprolyl isomerase F
P30273	P30273	grey	FCER1G	Fc fragment of IgE receptor Ig
P30048.2	P30048.2	grey	PRDX3	peroxiredoxin 3
P30046	P30046	grey	DDT	D-dopachrome tautomerase
P30043	P30043	grey	BLVRB	biliverdin reductase B
P30042.1	P30042.1	grey	GATD3A	glutamine amidotransferase like class 1 domain containing 3A
P30040.1	P30040.1	grey	ERP29	endoplasmic reticulum protein 29
P29992	P29992	grey	GNA11	G protein subunit alpha 11
P29965	P29965	grey	CD40LG	CD40 ligand
P29218.3	P29218.3	grey	IMPA1	inositol monophosphatase 1
P28907	P28907	grey	CD38	CD38 molecule
P28799	P28799	grey	GRN	granulin precursor
P28300	P28300	grey	LOX	lysyl oxidase
P28161	P28161	grey	GSTM2	glutathione S-transferase mu 2
P28062.1	P28062.1	grey	PSMB8	proteasome 20S subunit beta 8
P27338	P27338	grey	MAOB	monoamine oxidase B
P26599	P26599	grey	PTBP1	polypyrimidine tract binding protein 1
P25942.1	P25942.1	grey	CD40	CD40 molecule
P25815	P25815	grey	S100P	S100 calcium binding protein P
P25774.1	P25774.1	grey	CTSS	cathepsin S
P25685	P25685	grey	DNAJB1	DnaJ heat shock protein family (Hsp40) member B1
P24821	P24821	grey	TNC	tenascin C
P24666.1	P24666.1	grey	ACP1	acid phosphatase 1
P24593	P24593	grey	IGFBP5	insulin like growth factor binding protein 5
P24557	P24557	grey	TBXAS1	thromboxane A synthase 1
P24539	P24539	grey	ATP5PB	ATP synthase peripheral stalk-membrane subunit b
P23975	P23975	grey	SLC6A2	solute carrier family 6 member 2
P23490	P23490	grey	LOR	NA
P23368.1	P23368.1	grey	ME2	malic enzyme 2
P22891.2	P22891.2	grey	PROZ	protein Z, vitamin K dependent plasma glycoprotein
P22792	P22792	grey	CPN2	carboxypeptidase N subunit 2
P22735	P22735	grey	TGM1	transglutaminase 1
P21741	P21741	grey	MDK	midkine
P21730	P21730	grey	C5AR1	complement C5a receptor 1
P21709	P21709	grey	EPHA1	EPH receptor A1
P21589.1	P21589.1	grey	NT5E	5'-nucleotidase ecto
P21266	P21266	grey	GSTM3	glutathione S-transferase mu 3
P20963.1	P20963.1	grey	CD247	CD247 molecule
P20930	P20930	grey	FLG	filaggrin
P20813	P20813	grey	CYP2B6	cytochrome P450 family 2 subfamily B member 6
P20340.2	P20340.2	grey	RAB6A	RAB6A, member RAS oncogene family
P19823	P19823	grey	ITIH2	inter-alpha-trypsin inhibitor heavy chain 2
P19438.5	P19438.5	grey	TNFRSF1A	TNF receptor superfamily member 1A
P19397	P19397	grey	CD53	CD53 molecule
P19320.1	P19320.1	grey	VCAM1	vascular cell adhesion molecule 1
P19256	P19256	grey	CD58	CD58 molecule
P19086	P19086	grey	GNAZ	G protein subunit alpha z
P18463	P18463	grey	NA	NA
P17980	P17980	grey	PSMC3	proteasome 26S subunit, ATPase 3
P17936	P17936	grey	IGFBP3	insulin like growth factor binding protein 3
P17927	P17927	grey	CR1	complement C3b/C4b receptor 1 (Knops blood group)
P17900	P17900	grey	GM2A	GM2 ganglioside activator
P17213	P17213	grey	BPI	bactericidal permeability increasing protein
P17174	P17174	grey	GOT1	glutamic-oxaloacetic transaminase 1
P16152	P16152	grey	CBR1	carbonyl reductase 1
P15941.17	P15941.17	grey	MUC1	mucin 1, cell surface associated
P15907	P15907	grey	ST6GAL1	ST6 beta-galactoside alpha-2,6-sialyltransferase 1
P15531	P15531	grey	NME1	NME/NM23 nucleoside diphosphate kinase 1
P15374	P15374	grey	UCHL3	ubiquitin C-terminal hydrolase L3
P15311	P15311	grey	EZR	ezrin
P15170.2	P15170.2	grey	GSPT1	G1 to S phase transition 1
P14780	P14780	grey	MMP9	matrix metallopeptidase 9
P14550	P14550	grey	AKR1A1	aldo-keto reductase family 1 member A1
P13761	P13761	grey	NA	NA
P13727	P13727	grey	PRG2	proteoglycan 2, pro eosinophil major basic protein
P13688.10	P13688.10	grey	CEACAM1	CEA cell adhesion molecule 1
P13667	P13667	grey	PDIA4	protein disulfide isomerase family A member 4
P13647	P13647	grey	KRT5	keratin 5
P13645	P13645	grey	KRT10	keratin 10
P13612	P13612	grey	ITGA4	integrin subunit alpha 4
P13501	P13501	grey	CCL5	C-C motif chemokine ligand 5
P13498	P13498	grey	CYBA	cytochrome b-245 alpha chain
P13073	P13073	grey	COX4I1	cytochrome c oxidase subunit 4I1
P12955	P12955	grey	PEPD	peptidase D
P12830	P12830	grey	CDH1	cadherin 1
P12268	P12268	grey	IMPDH2	inosine monophosphate dehydrogenase 2
P12081.2	P12081.2	grey	HARS1	histidyl-tRNA synthetase 1
P12035	P12035	grey	KRT3	keratin 3
P11940.1	P11940.1	grey	PABPC1	poly(A) binding protein cytoplasmic 1
P11597.1	P11597.1	grey	CETP	cholesteryl ester transfer protein
P11233	P11233	grey	RALA	RAS like proto-oncogene A
P11216	P11216	grey	PYGB	glycogen phosphorylase B
P11215.2	P11215.2	grey	ITGAM	integrin subunit alpha M
P10909.2	P10909.2	grey	CLU	clusterin
P10768	P10768	grey	ESD	esterase D
P10646	P10646	grey	TFPI	tissue factor pathway inhibitor
P10619	P10619	grey	CTSA	cathepsin A
P10606	P10606	grey	COX5B	cytochrome c oxidase subunit 5B
P10153	P10153	grey	RNASE2	ribonuclease A family member 2
P0DOY2	P0DOY2	grey	NA	NA
P0DOX4	P0DOX4	grey	NA	NA
P0DOX3	P0DOX3	grey	NA	NA
P0DMM9	P0DMM9	grey	SULT1A3	sulfotransferase family 1A member 3
P0DJI8	P0DJI8	grey	SAA1	serum amyloid A1
P0CG41	P0CG41	grey	CTAGE8	CTAGE family member 8
P0C7P3.1	P0C7P3.1	grey	SLFN14	schlafen family member 14
P0C0L4.1	P0C0L4.1	grey	C4A	complement C4A (Rodgers blood group)
P0C091	P0C091	grey	FREM3	FRAS1 related extracellular matrix 3
P09769	P09769	grey	FGR	FGR proto-oncogene, Src family tyrosine kinase
P09382	P09382	grey	LGALS1	galectin 1
P09326	P09326	grey	CD48	CD48 molecule
P08865	P08865	grey	RPSA	ribosomal protein SA
P08754	P08754	grey	GNAI3	G protein subunit alpha i3
P08670	P08670	grey	VIM	vimentin
P08631.4	P08631.4	grey	HCK	HCK proto-oncogene, Src family tyrosine kinase
P08571	P08571	grey	CD14	CD14 molecule
P08493.1	P08493.1	grey	MGP	matrix Gla protein
P08473	P08473	grey	MME	membrane metalloendopeptidase
P08311	P08311	grey	CTSG	cathepsin G
P08246	P08246	grey	ELANE	elastase, neutrophil expressed
P08195	P08195	grey	SLC3A2	solute carrier family 3 member 2
P07951.2	P07951.2	grey	TPM2	tropomyosin 2
P07919	P07919	grey	UQCRH	ubiquinol-cytochrome c reductase hinge protein
P07766	P07766	grey	CD3E	CD3e molecule
P07738	P07738	grey	BPGM	bisphosphoglycerate mutase
P07358	P07358	grey	C8B	complement C8 beta chain
P07339	P07339	grey	CTSD	cathepsin D
P06756	P06756	grey	ITGAV	integrin subunit alpha V
P06737.1	P06737.1	grey	PYGL	glycogen phosphorylase L
P06727	P06727	grey	NA	NA
P06702	P06702	grey	S100A9	S100 calcium binding protein A9
P05452	P05452	grey	CLEC3B	C-type lectin domain family 3 member B
P05388	P05388	grey	RPLP0	ribosomal protein lateral stalk subunit P0
P05186.1	P05186.1	grey	ALPL	alkaline phosphatase, biomineralization associated
P05164.2	P05164.2	grey	MPO	myeloperoxidase
P05156	P05156	grey	CFI	complement factor I
P04839	P04839	grey	CYBB	cytochrome b-245 beta chain
P04439	P04439	grey	HLA-A	major histocompatibility complex, class I, A
P04278.1	P04278.1	grey	SHBG	sex hormone binding globulin
P04264	P04264	grey	KRT1	keratin 1
P04259	P04259	grey	KRT6B	keratin 6B
P04211	P04211	grey	NA	NA
P04150	P04150	grey	NR3C1	nuclear receptor subfamily 3 group C member 1
P04118	P04118	grey	CLPS	colipase
P04070.2	P04070.2	grey	PROC	protein C, inactivator of coagulation factors Va and VIIIa
P04004	P04004	grey	VTN	vitronectin
P03952	P03952	grey	KLKB1	kallikrein B1
P02790	P02790	grey	HPX	hemopexin
P02788	P02788	grey	LTF	lactotransferrin
P02786	P02786	grey	TFRC	transferrin receptor
P02776	P02776	grey	PF4	platelet factor 4
P02768.1	P02768.1	grey	ALB	albumin
P02760	P02760	grey	AMBP	alpha-1-microglobulin/bikunin precursor
P02753	P02753	grey	RBP4	retinol binding protein 4
P02748	P02748	grey	C9	complement C9
P02656	P02656	grey	APOC3	apolipoprotein C3
P02654	P02654	grey	APOC1	apolipoprotein C1
P02652	P02652	grey	APOA2	apolipoprotein A2
P02649	P02649	grey	APOE	apolipoprotein E
P02545.3	P02545.3	grey	LMNA	lamin A/C
P02533	P02533	grey	KRT14	keratin 14
P01903	P01903	grey	HLA-DRA	major histocompatibility complex, class II, DR alpha
P01892	P01892	grey	NA	NA
P01891	P01891	grey	NA	NA
P01877	P01877	grey	NA	NA
P01860	P01860	grey	NA	NA
P01817	P01817	grey	NA	NA
P01768	P01768	grey	NA	NA
P01766	P01766	grey	NA	NA
P01764	P01764	grey	NA	NA
P01743	P01743	grey	NA	NA
P01730	P01730	grey	CD4	CD4 molecule
P01717	P01717	grey	NA	NA
P01706	P01706	grey	NA	NA
P01705	P01705	grey	NA	NA
P01704	P01704	grey	NA	NA
P01700	P01700	grey	NA	NA
P01594	P01594	grey	NA	NA
P01040	P01040	grey	CSTA	cystatin A
P01031	P01031	grey	C5	complement C5
P01019	P01019	grey	AGT	angiotensinogen
P01009.1	P01009.1	grey	SERPINA1	serpin family A member 1
P00813	P00813	grey	ADA	adenosine deaminase
P00748	P00748	grey	F12	coagulation factor XII
P00747	P00747	grey	PLG	plasminogen
P00742	P00742	grey	F10	coagulation factor X
P00738	P00738	grey	HP	haptoglobin
P00734	P00734	grey	F2	coagulation factor II, thrombin
P00709	P00709	grey	LALBA	lactalbumin alpha
P00480	P00480	grey	OTC	ornithine carbamoyltransferase
P00403	P00403	grey	COX2	cytochrome c oxidase subunit II
O95865	O95865	grey	DDAH2	dimethylarginine dimethylaminohydrolase 2
O95436.1	O95436.1	grey	SLC34A2	solute carrier family 34 member 2
O95219	O95219	grey	SNX4	sorting nexin 4
O95155	O95155	grey	UBE4B	ubiquitination factor E4B
O94823.1	O94823.1	grey	ATP10B	ATPase phospholipid transporting 10B (putative)
O75964	O75964	grey	ATP5MG	ATP synthase membrane subunit g
O75947.1	O75947.1	grey	ATP5PD	ATP synthase peripheral stalk subunit d
O75915	O75915	grey	ARL6IP5	ADP ribosylation factor like GTPase 6 interacting protein 5
O75874	O75874	grey	IDH1	isocitrate dehydrogenase (NADP(+)) 1
O75683	O75683	grey	SURF6	surfeit 6
O75420	O75420	grey	GIGYF1	GRB10 interacting GYF protein 1
O75396	O75396	grey	SEC22B	SEC22 homolog B, vesicle trafficking protein
O75348	O75348	grey	ATP6V1G1	ATPase H+ transporting V1 subunit G1
O75113	O75113	grey	N4BP1	NEDD4 binding protein 1
O75038	O75038	grey	PLCH2	phospholipase C eta 2
O60664.3	O60664.3	grey	PLIN3	perilipin 3
O60427	O60427	grey	FADS1	fatty acid desaturase 1
O60268.1	O60268.1	grey	KIAA0513	KIAA0513
O60262	O60262	grey	GNG7	G protein subunit gamma 7
O60234	O60234	grey	GMFG	glia maturation factor gamma
O60229.1	O60229.1	grey	KALRN	kalirin RhoGEF kinase
O43665.3	O43665.3	grey	RGS10	regulator of G protein signaling 10
O43592	O43592	grey	XPOT	exportin for tRNA
O43292.1	O43292.1	grey	GPAA1	glycosylphosphatidylinositol anchor attachment 1
O43196	O43196	grey	MSH5	mutS homolog 5
O43150.1	O43150.1	grey	ASAP2	ArfGAP with SH3 domain, ankyrin repeat and PH domain 2
O15533.1	O15533.1	grey	TAPBP	TAP binding protein
O15484	O15484	grey	CAPN5	calpain 5
O15455	O15455	grey	TLR3	toll like receptor 3
O15327	O15327	grey	INPP4B	inositol polyphosphate-4-phosphatase type II B
O15247	O15247	grey	CLIC2	chloride intracellular channel 2
O15195.2	O15195.2	grey	VILL	villin like
O15173	O15173	grey	PGRMC2	progesterone receptor membrane component 2
O15050	O15050	grey	TRANK1	tetratricopeptide repeat and ankyrin repeat containing 1
O15020	O15020	grey	SPTBN2	spectrin beta, non-erythrocytic 2
O00743	O00743	grey	PPP6C	protein phosphatase 6 catalytic subunit
O00453	O00453	grey	LST1	leukocyte specific transcript 1
O00233.1	O00233.1	grey	PSMD9	proteasome 26S subunit, non-ATPase 9
O00231	O00231	grey	PSMD11	proteasome 26S subunit, non-ATPase 11
O00151	O00151	grey	PDLIM1	PDZ and LIM domain 1
E7ETH6	E7ETH6	grey	ZNF587B	zinc finger protein 587B
B1AL88	B1AL88	grey	FAM155A	family with sequence similarity 155 member A
A6NIE6	A6NIE6	grey	NA	NA
A6NFX1	A6NFX1	grey	MFSD2B	major facilitator superfamily domain containing 2B
A6NE01	A6NE01	grey	FAM186A	family with sequence similarity 186 member A
A4UGR9.6	A4UGR9.6	grey	XIRP2	xin actin binding repeat containing 2
A4D1P6.1	A4D1P6.1	grey	WDR91	WD repeat domain 91
A0A0G2JS06	A0A0G2JS06	grey	NA	NA
A0A0C4DH67	A0A0C4DH67	grey	NA	NA
A0A0C4DH55	A0A0C4DH55	grey	NA	NA
A0A0C4DH24	A0A0C4DH24	grey	NA	NA
A0A0B4J2D9	A0A0B4J2D9	grey	NA	NA
A0A0B4J1X5	A0A0B4J1X5	grey	NA	NA
A0A0B4J1V2	A0A0B4J1V2	grey	NA	NA
A0A0B4J1V0	A0A0B4J1V0	grey	NA	NA
A0A0B4J1U7	A0A0B4J1U7	grey	NA	NA
A0A0A0MRZ9	A0A0A0MRZ9	grey	NA	NA
A0A087WSY6	A0A087WSY6	grey	NA	NA
A0A075B6S5	A0A075B6S5	grey	NA	NA
A0A075B6K5	A0A075B6K5	grey	NA	NA
A0A075B6K4	A0A075B6K4	grey	NA	NA
A0A075B6K0	A0A075B6K0	grey	NA	NA
A0A075B6J9	A0A075B6J9	grey	NA	NA
A0A075B6I1	A0A075B6I1	grey	NA	NA
A0A075B6I0	A0A075B6I0	grey	NA	NA
Q9Y4D8.1	Q9Y4D8.1	greenyellow	NA	NA
Q9UPZ9.1	Q9UPZ9.1	greenyellow	ICK	NA
Q9UIA9	Q9UIA9	greenyellow	XPO7	exportin 7
Q9UBQ6	Q9UBQ6	greenyellow	EXTL2	exostosin like glycosyltransferase 2
Q9P2X0.1	Q9P2X0.1	greenyellow	DPM3	dolichyl-phosphate mannosyltransferase subunit 3, regulatory
Q9NYK6.1	Q9NYK6.1	greenyellow	C21orf91	chromosome 21 open reading frame 91
Q9NP58	Q9NP58	greenyellow	ABCB6	ATP binding cassette subfamily B member 6 (Langereis blood group)
Q9H4E7	Q9H4E7	greenyellow	DEF6	DEF6 guanine nucleotide exchange factor
Q9C0D5	Q9C0D5	greenyellow	TANC1	tetratricopeptide repeat, ankyrin repeat and coiled-coil containing 1
Q99959	Q99959	greenyellow	PKP2	plakophilin 2
Q96PE3.1	Q96PE3.1	greenyellow	INPP4A	inositol polyphosphate-4-phosphatase type I A
Q96M02.1	Q96M02.1	greenyellow	C10orf90	chromosome 10 open reading frame 90
Q8NBL1	Q8NBL1	greenyellow	POGLUT1	protein O-glucosyltransferase 1
Q8IXH7	Q8IXH7	greenyellow	NELFCD	negative elongation factor complex member C/D
Q7Z7H5	Q7Z7H5	greenyellow	TMED4	transmembrane p24 trafficking protein 4
Q7RTR0	Q7RTR0	greenyellow	NLRP9	NLR family pyrin domain containing 9
Q6ZUT9.1	Q6ZUT9.1	greenyellow	DENND5B	DENN domain containing 5B
Q6ZRK6.1	Q6ZRK6.1	greenyellow	CCDC73	coiled-coil domain containing 73
Q5VW32	Q5VW32	greenyellow	BROX	BRO1 domain and CAAX motif containing
Q16602	Q16602	greenyellow	CALCRL	calcitonin receptor like receptor
Q16401.2	Q16401.2	greenyellow	PSMD5	proteasome 26S subunit, non-ATPase 5
Q15323	Q15323	greenyellow	KRT31	keratin 31
Q15113	Q15113	greenyellow	PCOLCE	procollagen C-endopeptidase enhancer
Q13561.1	Q13561.1	greenyellow	DCTN2	dynactin subunit 2
Q13488	Q13488	greenyellow	TCIRG1	T cell immune regulator 1, ATPase H+ transporting V0 subunit a3
Q13162	Q13162	greenyellow	PRDX4	peroxiredoxin 4
P49748.1	P49748.1	greenyellow	ACADVL	acyl-CoA dehydrogenase very long chain
P49448	P49448	greenyellow	GLUD2	glutamate dehydrogenase 2
P43251	P43251	greenyellow	BTD	biotinidase
P41235	P41235	greenyellow	HNF4A	hepatocyte nuclear factor 4 alpha
P38571	P38571	greenyellow	LIPA	lipase A, lysosomal acid type
P36542.1	P36542.1	greenyellow	ATP5F1C	ATP synthase F1 subunit gamma
P26572	P26572	greenyellow	MGAT1	alpha-1,3-mannosyl-glycoprotein 2-beta-N-acetylglucosaminyltransferase
P20827.1	P20827.1	greenyellow	EFNA1	ephrin A1
P20138.1	P20138.1	greenyellow	CD33	CD33 molecule
P15814	P15814	greenyellow	IGLL1	immunoglobulin lambda like polypeptide 1
P14151	P14151	greenyellow	SELL	selectin L
P13746	P13746	greenyellow	NA	NA
P06729	P06729	greenyellow	CD2	CD2 molecule
P01721	P01721	greenyellow	NA	NA
O95716	O95716	greenyellow	RAB3D	RAB3D, member RAS oncogene family
O95522	O95522	greenyellow	PRAMEF12	PRAME family member 12
O60502	O60502	greenyellow	OGA	O-GlcNAcase
O14786.1	O14786.1	greenyellow	NRP1	neuropilin 1
A5D8V6	A5D8V6	greenyellow	VPS37C	VPS37C subunit of ESCRT-I
Q9Y6J0	Q9Y6J0	green	CABIN1	calcineurin binding protein 1
Q9Y5Y7	Q9Y5Y7	green	LYVE1	lymphatic vessel endothelial hyaluronan receptor 1
Q9Y4G2	Q9Y4G2	green	PLEKHM1	pleckstrin homology and RUN domain containing M1
Q9Y3I1	Q9Y3I1	green	FBXO7	F-box protein 7
Q9Y3E7	Q9Y3E7	green	CHMP3	charged multivesicular body protein 3
Q9Y394	Q9Y394	green	DHRS7	dehydrogenase/reductase 7
Q9Y371	Q9Y371	green	SH3GLB1	SH3 domain containing GRB2 like, endophilin B1
Q9UKX3	Q9UKX3	green	MYH13	myosin heavy chain 13
Q9UHA4	Q9UHA4	green	LAMTOR3	late endosomal/lysosomal adaptor, MAPK and MTOR activator 3
Q9UDY2.6	Q9UDY2.6	green	TJP2	tight junction protein 2
Q9UBR2	Q9UBR2	green	CTSZ	cathepsin Z
Q9P2P6.1	Q9P2P6.1	green	STARD9	StAR related lipid transfer domain containing 9
Q9NZJ4.1	Q9NZJ4.1	green	SACS	sacsin molecular chaperone
Q9NWZ5.2	Q9NWZ5.2	green	UCKL1	uridine-cytidine kinase 1 like 1
Q9NRV9	Q9NRV9	green	HEBP1	heme binding protein 1
Q9NQL2.1	Q9NQL2.1	green	RRAGD	Ras related GTP binding D
Q9NPC2	Q9NPC2	green	KCNK9	potassium two pore domain channel subfamily K member 9
Q9NP80.1	Q9NP80.1	green	PNPLA8	patatin like phospholipase domain containing 8
Q9NP59	Q9NP59	green	SLC40A1	solute carrier family 40 member 1
Q9HB71	Q9HB71	green	CACYBP	calcyclin binding protein
Q9H7T9	Q9H7T9	green	AUNIP	aurora kinase A and ninein interacting protein
Q9H257.1	Q9H257.1	green	CARD9	caspase recruitment domain family member 9
Q9H061.1	Q9H061.1	green	TMEM126A	transmembrane protein 126A
Q9GZX5	Q9GZX5	green	ZNF350	zinc finger protein 350
Q9GIY3	Q9GIY3	green	NA	NA
Q9BXU0	Q9BXU0	green	TEX12	testis expressed 12
Q9BRG1	Q9BRG1	green	VPS25	vacuolar protein sorting 25 homolog
Q9BR46	Q9BR46	green	NA	NA
Q9BQP7	Q9BQP7	green	MGME1	mitochondrial genome maintenance exonuclease 1
Q99572	Q99572	green	P2RX7	purinergic receptor P2X 7
Q96NX9.1	Q96NX9.1	green	DACH2	dachshund family transcription factor 2
Q96N66.1	Q96N66.1	green	MBOAT7	membrane bound O-acyltransferase domain containing 7
Q96M53.1	Q96M53.1	green	TBATA	thymus, brain and testes associated
Q96J66	Q96J66	green	ABCC11	ATP binding cassette subfamily C member 11
Q96AQ6	Q96AQ6	green	PBXIP1	PBX homeobox interacting protein 1
Q92982	Q92982	green	NINJ1	ninjurin 1
Q92802.3	Q92802.3	green	N4BP2L2	NEDD4 binding protein 2 like 2
Q92797.1	Q92797.1	green	SYMPK	symplekin
Q92782	Q92782	green	DPF1	double PHD fingers 1
Q92597.2	Q92597.2	green	NDRG1	N-myc downstream regulated 1
Q8WVB6	Q8WVB6	green	CHTF18	chromosome transmission fidelity factor 18
Q8WUA8	Q8WUA8	green	TSKU	tsukushi, small leucine rich proteoglycan
Q8TE76	Q8TE76	green	MORC4	MORC family CW-type zinc finger 4
Q8TDW7	Q8TDW7	green	FAT3	FAT atypical cadherin 3
Q8TDB6.1	Q8TDB6.1	green	DTX3L	deltex E3 ubiquitin ligase 3L
Q8TBJ5.1	Q8TBJ5.1	green	FEZF2	FEZ family zinc finger 2
Q8NHG7	Q8NHG7	green	SVIP	small VCP interacting protein
Q8NBX0	Q8NBX0	green	SCCPDH	saccharopine dehydrogenase (putative)
Q8N7P1.1	Q8N7P1.1	green	PLD5	phospholipase D family member 5
Q8N6Q3	Q8N6Q3	green	CD177	CD177 molecule
Q8N5K1	Q8N5K1	green	CISD2	CDGSH iron sulfur domain 2
Q8N1G4	Q8N1G4	green	LRRC47	leucine rich repeat containing 47
Q8IZT6.1	Q8IZT6.1	green	ASPM	assembly factor for spindle microtubules
Q8IZ69	Q8IZ69	green	TRMT2A	tRNA methyltransferase 2 homolog A
Q8IY37	Q8IY37	green	DHX37	DEAH-box helicase 37
Q7Z5L0.1	Q7Z5L0.1	green	VMO1	vitelline membrane outer layer 1 homolog
Q7Z2Q7	Q7Z2Q7	green	LRRC70	leucine rich repeat containing 70
Q70IA8	Q70IA8	green	MOB3C	MOB kinase activator 3C
Q6N021	Q6N021	green	TET2	tet methylcytosine dioxygenase 2
Q6GYQ0	Q6GYQ0	green	RALGAPA1	Ral GTPase activating protein catalytic subunit alpha 1
Q5Y7A7	Q5Y7A7	green	NA	NA
Q5XPI4	Q5XPI4	green	RNF123	ring finger protein 123
Q5THJ4	Q5THJ4	green	VPS13D	vacuolar protein sorting 13 homolog D
Q5TH69	Q5TH69	green	ARFGEF3	ARFGEF family member 3
Q5T4F4.1	Q5T4F4.1	green	ZFYVE27	zinc finger FYVE-type containing 27
Q5SNT2.1	Q5SNT2.1	green	TMEM201	transmembrane protein 201
Q5JT25.1	Q5JT25.1	green	RAB41	RAB41, member RAS oncogene family
Q53TN4.3	Q53TN4.3	green	CYBRD1	cytochrome b reductase 1
Q4L235.1	Q4L235.1	green	AASDH	aminoadipate-semialdehyde dehydrogenase
Q4G0F5	Q4G0F5	green	VPS26B	VPS26, retromer complex component B
Q4FZB7.1	Q4FZB7.1	green	KMT5B	lysine methyltransferase 5B
Q16877	Q16877	green	PFKFB4	6-phosphofructo-2-kinase/fructose-2,6-biphosphatase 4
Q16836.1	Q16836.1	green	HADH	hydroxyacyl-CoA dehydrogenase
Q16658	Q16658	green	FSCN1	fascin actin-bundling protein 1
Q16513.2	Q16513.2	green	PKN2	protein kinase N2
Q15582	Q15582	green	TGFBI	transforming growth factor beta induced
Q149N8	Q149N8	green	SHPRH	SNF2 histone linker PHD RING helicase
Q14761	Q14761	green	PTPRCAP	protein tyrosine phosphatase receptor type C associated protein
Q13477	Q13477	green	MADCAM1	mucosal vascular addressin cell adhesion molecule 1
Q13423	Q13423	green	NNT	nicotinamide nucleotide transhydrogenase
Q13131	Q13131	green	PRKAA1	protein kinase AMP-activated catalytic subunit alpha 1
Q13093	Q13093	green	PLA2G7	phospholipase A2 group VII
Q13045.2	Q13045.2	green	FLII	FLII actin remodeling protein
Q12860	Q12860	green	CNTN1	contactin 1
Q02246	Q02246	green	CNTN2	contactin 2
Q01813	Q01813	green	PFKP	phosphofructokinase, platelet
Q00688	Q00688	green	FKBP3	FKBP prolyl isomerase 3
Q00610.2	Q00610.2	green	CLTC	clathrin heavy chain
P84098	P84098	green	RPL19	ribosomal protein L19
P78363	P78363	green	ABCA4	ATP binding cassette subfamily A member 4
P68032	P68032	green	ACTC1	actin alpha cardiac muscle 1
P61960	P61960	green	UFM1	ubiquitin fold modifier 1
P61313.1	P61313.1	green	RPL15	ribosomal protein L15
P61225	P61225	green	RAP2B	RAP2B, member of RAS oncogene family
P61224.1	P61224.1	green	RAP1B	RAP1B, member of RAS oncogene family
P59923	P59923	green	ZNF445	zinc finger protein 445
P53801	P53801	green	PTTG1IP	PTTG1 interacting protein
P51587	P51587	green	BRCA2	BRCA2 DNA repair associated
P50851.1	P50851.1	green	LRBA	LPS responsive beige-like anchor protein
P48556	P48556	green	PSMD8	proteasome 26S subunit, non-ATPase 8
P46779	P46779	green	RPL28	ribosomal protein L28
P43121	P43121	green	MCAM	melanoma cell adhesion molecule
P42356	P42356	green	PI4KA	phosphatidylinositol 4-kinase alpha
P41221	P41221	green	WNT5A	Wnt family member 5A
P36955	P36955	green	SERPINF1	serpin family F member 1
P36543	P36543	green	ATP6V1E1	ATPase H+ transporting V1 subunit E1
P30622.1	P30622.1	green	CLIP1	CAP-Gly domain containing linker protein 1
P30044.1	P30044.1	green	PRDX5	peroxiredoxin 5
P29074	P29074	green	PTPN4	protein tyrosine phosphatase non-receptor type 4
P28070	P28070	green	PSMB4	proteasome 20S subunit beta 4
P27918	P27918	green	CFP	complement factor properdin
P27701	P27701	green	CD82	CD82 molecule
P27487	P27487	green	DPP4	dipeptidyl peptidase 4
P27169	P27169	green	PON1	paraoxonase 1
P24903	P24903	green	CYP2F1	cytochrome P450 family 2 subfamily F member 1
P23276	P23276	green	KEL	Kell metallo-endopeptidase (Kell blood group)
P20929.2	P20929.2	green	NEB	nebulin
P20810.1	P20810.1	green	CAST	calpastatin
P20742	P20742	green	NA	NA
P20674	P20674	green	COX5A	cytochrome c oxidase subunit 5A
P20226.1	P20226.1	green	TBP	TATA-box binding protein
P20020	P20020	green	ATP2B1	ATPase plasma membrane Ca2+ transporting 1
P19652	P19652	green	ORM2	orosomucoid 2
P16333.1	P16333.1	green	NCK1	NCK adaptor protein 1
P16144.1	P16144.1	green	ITGB4	integrin subunit beta 4
P15924.1	P15924.1	green	DSP	desmoplakin
P10646.2	P10646.2	green	TFPI	tissue factor pathway inhibitor
P0DOX5	P0DOX5	green	NA	NA
P09105	P09105	green	HBQ1	hemoglobin subunit theta 1
P08637	P08637	green	FCGR3A	Fc fragment of IgG receptor IIIa
P08519	P08519	green	NA	NA
P07988	P07988	green	SFTPB	surfactant protein B
P07477	P07477	green	PRSS1	serine protease 1
P07360	P07360	green	C8G	complement C8 gamma chain
P06312	P06312	green	NA	NA
P05154	P05154	green	SERPINA5	serpin family A member 5
P04424	P04424	green	ASL	argininosuccinate lyase
P04114	P04114	green	APOB	apolipoprotein B
P02787	P02787	green	TF	transferrin
P02766	P02766	green	TTR	transthyretin
P02741.1	P02741.1	green	CRP	C-reactive protein
P01861	P01861	green	NA	NA
P01833	P01833	green	PIGR	polymeric immunoglobulin receptor
P01718	P01718	green	NA	NA
P01011.1	P01011.1	green	SERPINA3	serpin family A member 3
P00739.1	P00739.1	green	HPR	haptoglobin-related protein
O95425	O95425	green	SVIL	supervillin
O95336	O95336	green	PGLS	6-phosphogluconolactonase
O94818.1	O94818.1	green	NOL4	nucleolar protein 4
O75347	O75347	green	TBCA	tubulin folding cofactor A
O75094.1	O75094.1	green	SLIT3	slit guidance ligand 3
O75037	O75037	green	KIF21B	kinesin family member 21B
O60909.1	O60909.1	green	B4GALT2	beta-1,4-galactosyltransferase 2
O60488.1	O60488.1	green	ACSL4	acyl-CoA synthetase long chain family member 4
O43868	O43868	green	SLC28A2	solute carrier family 28 member 2
O43504	O43504	green	LAMTOR5	late endosomal/lysosomal adaptor, MAPK and MTOR activator 5
O43312.1	O43312.1	green	MTSS1	MTSS I-BAR domain containing 1
O14974.5	O14974.5	green	PPP1R12A	protein phosphatase 1 regulatory subunit 12A
O14775.2	O14775.2	green	GNB5	G protein subunit beta 5
O14617.1	O14617.1	green	AP3D1	adaptor related protein complex 3 subunit delta 1
O00487	O00487	green	PSMD14	proteasome 26S subunit, non-ATPase 14
C9JL84.1	C9JL84.1	green	HHLA1	HERV-H LTR-associating 1
A0A0C4DH68	A0A0C4DH68	green	NA	NA
A0A0C4DH43	A0A0C4DH43	green	NA	NA
A0A0C4DH32	A0A0C4DH32	green	NA	NA
A0A0C4DH29	A0A0C4DH29	green	NA	NA
A0A0B4J1X8	A0A0B4J1X8	green	NA	NA
A0A0B4J1V6	A0A0B4J1V6	green	NA	NA
A0A075B6J1	A0A075B6J1	green	NA	NA
Q9Y6W5	Q9Y6W5	brown	WASF2	WASP family member 2
Q9Y490	Q9Y490	brown	TLN1	talin 1
Q9Y3A6.1	Q9Y3A6.1	brown	TMED5	transmembrane p24 trafficking protein 5
Q9Y2I6.1	Q9Y2I6.1	brown	NINL	ninein like
Q9Y2A7.1	Q9Y2A7.1	brown	NCKAP1	NCK associated protein 1
Q9Y277	Q9Y277	brown	VDAC3	voltage dependent anion channel 3
Q9UL25	Q9UL25	brown	RAB21	RAB21, member RAS oncogene family
Q9UKV8	Q9UKV8	brown	AGO2	argonaute RISC catalytic component 2
Q9UII2.1	Q9UII2.1	brown	ATP5IF1	ATP synthase inhibitory factor subunit 1
Q9UHD8.1	Q9UHD8.1	brown	SEPTIN9	septin 9
Q9UGM5.1	Q9UGM5.1	brown	FETUB	fetuin B
Q9P246	Q9P246	brown	STIM2	stromal interaction molecule 2
Q9NY65	Q9NY65	brown	TUBA8	tubulin alpha 8
Q9NTK5.1	Q9NTK5.1	brown	OLA1	Obg like ATPase 1
Q9NRW1	Q9NRW1	brown	RAB6B	RAB6B, member RAS oncogene family
Q9NQC3	Q9NQC3	brown	RTN4	reticulon 4
Q9HCE1	Q9HCE1	brown	MOV10	Mov10 RISC complex RNA helicase
Q9HAV0	Q9HAV0	brown	GNB4	G protein subunit beta 4
Q9H4G4	Q9H4G4	brown	GLIPR2	GLI pathogenesis related 2
Q9H4B7	Q9H4B7	brown	TUBB1	tubulin beta 1 class VI
Q9H0U4	Q9H0U4	brown	RAB1B	RAB1B, member RAS oncogene family
Q9C0C9	Q9C0C9	brown	UBE2O	ubiquitin conjugating enzyme E2 O
Q9BWD1	Q9BWD1	brown	ACAT2	acetyl-CoA acetyltransferase 2
Q9BR76	Q9BR76	brown	CORO1B	coronin 1B
Q9BQE3	Q9BQE3	brown	TUBA1C	tubulin alpha 1c
Q96KN2	Q96KN2	brown	CNDP1	carnosine dipeptidase 1
Q96HC4.4	Q96HC4.4	brown	PDLIM5	PDZ and LIM domain 5
Q96FJ2	Q96FJ2	brown	DYNLL2	dynein light chain LC8-type 2
Q969X1	Q969X1	brown	TMBIM1	transmembrane BAX inhibitor motif containing 1
Q92930	Q92930	brown	RAB8B	RAB8B, member RAS oncogene family
Q92743	Q92743	brown	HTRA1	HtrA serine peptidase 1
Q8WWI5.3	Q8WWI5.3	brown	SLC44A1	solute carrier family 44 member 1
Q8WUW1.2	Q8WUW1.2	brown	BRK1	BRICK1 subunit of SCAR/WAVE actin nucleating complex
Q8N3D4	Q8N3D4	brown	EHBP1L1	EH domain binding protein 1 like 1
Q86UX7	Q86UX7	brown	FERMT3	fermitin family member 3
Q7LDG7	Q7LDG7	brown	RASGRP2	RAS guanyl releasing protein 2
Q70J99.1	Q70J99.1	brown	UNC13D	unc-13 homolog D
Q6ZRI0.1	Q6ZRI0.1	brown	OTOG	otogelin
Q6YHK3.1	Q6YHK3.1	brown	CD109	CD109 molecule
Q6P387.1	Q6P387.1	brown	C16orf46	chromosome 16 open reading frame 46
Q5T749	Q5T749	brown	KPRP	keratinocyte proline rich protein
Q5JPH6	Q5JPH6	brown	EARS2	glutamyl-tRNA synthetase 2, mitochondrial
Q562R1	Q562R1	brown	ACTBL2	actin beta like 2
Q15942	Q15942	brown	ZYX	zyxin
Q15907	Q15907	brown	RAB11B	RAB11B, member RAS oncogene family
Q15833.1	Q15833.1	brown	STXBP2	syntaxin binding protein 2
Q15555.4	Q15555.4	brown	MAPRE2	microtubule associated protein RP/EB family member 2
Q15404.1	Q15404.1	brown	RSU1	Ras suppressor protein 1
Q15365	Q15365	brown	PCBP1	poly(rC) binding protein 1
Q14847	Q14847	brown	LASP1	LIM and SH3 protein 1
Q14554	Q14554	brown	PDIA5	protein disulfide isomerase family A member 5
Q14344	Q14344	brown	GNA13	G protein subunit alpha 13
Q14019	Q14019	brown	COTL1	coactosin like F-actin binding protein 1
Q13835	Q13835	brown	PKP1	plakophilin 1
Q13418	Q13418	brown	ILK	integrin linked kinase
Q13404.2	Q13404.2	brown	UBE2V1	ubiquitin conjugating enzyme E2 V1
Q12974	Q12974	brown	PTP4A2	protein tyrosine phosphatase 4A2
Q12913.1	Q12913.1	brown	PTPRJ	protein tyrosine phosphatase receptor type J
Q08722	Q08722	brown	CD47	CD47 molecule
Q08188	Q08188	brown	TGM3	transglutaminase 3
Q05655	Q05655	brown	PRKCD	protein kinase C delta
P78380	P78380	brown	OLR1	oxidized low density lipoprotein receptor 1
P68871	P68871	brown	HBB	hemoglobin subunit beta
P68366	P68366	brown	TUBA4A	tubulin alpha 4a
P68133	P68133	brown	ACTA1	actin alpha 1, skeletal muscle
P67936	P67936	brown	TPM4	tropomyosin 4
P63261	P63261	brown	ACTG1	actin gamma 1
P63000.1	P63000.1	brown	RAC1	Rac family small GTPase 1
P62993	P62993	brown	GRB2	growth factor receptor bound protein 2
P62987	P62987	brown	UBA52	ubiquitin A-52 residue ribosomal protein fusion product 1
P62937	P62937	brown	PPIA	peptidylprolyl isomerase A
P62873	P62873	brown	GNB1	G protein subunit beta 1
P62826	P62826	brown	RAN	RAN, member RAS oncogene family
P61981	P61981	brown	YWHAG	tyrosine 3-monooxygenase/tryptophan 5-monooxygenase activation protein gamma
P61769	P61769	brown	B2M	beta-2-microglobulin
P61224.3	P61224.3	brown	RAP1B	RAP1B, member of RAS oncogene family
P61160.1	P61160.1	brown	ACTR2	actin related protein 2
P61026	P61026	brown	RAB10	RAB10, member RAS oncogene family
P61020	P61020	brown	RAB5B	RAB5B, member RAS oncogene family
P60660.2	P60660.2	brown	MYL6	myosin light chain 6
P60174	P60174	brown	TPI1	triosephosphate isomerase 1
P55209	P55209	brown	NAP1L1	nucleosome assembly protein 1 like 1
P55160	P55160	brown	NCKAP1L	NCK associated protein 1 like
P54920	P54920	brown	NAPA	NSF attachment protein alpha
P53990.1	P53990.1	brown	IST1	IST1 factor associated with ESCRT-III
P52907	P52907	brown	CAPZA1	capping actin protein of muscle Z-line subunit alpha 1
P52566	P52566	brown	ARHGDIB	Rho GDP dissociation inhibitor beta
P51659.1	P51659.1	brown	HSD17B4	hydroxysteroid 17-beta dehydrogenase 4
P49908	P49908	brown	SELENOP	selenoprotein P
P49773	P49773	brown	HINT1	histidine triad nucleotide binding protein 1
P48735	P48735	brown	IDH2	isocitrate dehydrogenase (NADP(+)) 2
P48637	P48637	brown	GSS	glutathione synthetase
P47756.2	P47756.2	brown	CAPZB	capping actin protein of muscle Z-line subunit beta
P47755	P47755	brown	CAPZA2	capping actin protein of muscle Z-line subunit alpha 2
P42892	P42892	brown	ECE1	endothelin converting enzyme 1
P41226	P41226	brown	UBA7	ubiquitin like modifier activating enzyme 7
P40227.1	P40227.1	brown	CCT6A	chaperonin containing TCP1 subunit 6A
P37802	P37802	brown	TAGLN2	transgelin 2
P35749.4	P35749.4	brown	MYH11	myosin heavy chain 11
P35611.1	P35611.1	brown	ADD1	adducin 1
P35606	P35606	brown	COPB2	COPI coat complex subunit beta 2
P32119	P32119	brown	PRDX2	peroxiredoxin 2
P31948	P31948	brown	STIP1	stress induced phosphoprotein 1
P31415	P31415	brown	CASQ1	calsequestrin 1
P31146	P31146	brown	CORO1A	coronin 1A
P30626.1	P30626.1	brown	SRI	sorcin
P30086	P30086	brown	PEBP1	phosphatidylethanolamine binding protein 1
P30041	P30041	brown	PRDX6	peroxiredoxin 6
P29972.1	P29972.1	brown	AQP1	aquaporin 1 (Colton blood group)
P28676	P28676	brown	GCA	grancalcin
P27449	P27449	brown	ATP6V0C	ATPase H+ transporting V0 subunit c
P27348	P27348	brown	YWHAQ	tyrosine 3-monooxygenase/tryptophan 5-monooxygenase activation protein theta
P27105	P27105	brown	STOM	stomatin
P26641	P26641	brown	EEF1G	eukaryotic translation elongation factor 1 gamma
P25788.2	P25788.2	brown	PSMA3	proteasome 20S subunit alpha 3
P25787	P25787	brown	PSMA2	proteasome 20S subunit alpha 2
P24844.1	P24844.1	brown	MYL9	myosin light chain 9
P23634.1	P23634.1	brown	ATP2B4	ATPase plasma membrane Ca2+ transporting 4
P23528	P23528	brown	CFL1	cofilin 1
P23381	P23381	brown	WARS1	tryptophanyl-tRNA synthetase 1
P22392.2	P22392.2	brown	NME2	NME/NM23 nucleoside diphosphate kinase 2
P22234	P22234	brown	PAICS	phosphoribosylaminoimidazole carboxylase and phosphoribosylaminoimidazolesuccinocarboxamide synthase
P21926	P21926	brown	CD9	CD9 molecule
P21291	P21291	brown	CSRP1	cysteine and glycine rich protein 1
P20618	P20618	brown	PSMB1	proteasome 20S subunit beta 1
P19012	P19012	brown	KRT15	keratin 15
P18433	P18433	brown	PTPRA	protein tyrosine phosphatase receptor type A
P18206.2	P18206.2	brown	VCL	vinculin
P16671	P16671	brown	CD36	CD36 molecule
P16452.2	P16452.2	brown	EPB42	erythrocyte membrane protein band 4.2
P16402	P16402	brown	H1-3	H1.3 linker histone, cluster member
P16083	P16083	brown	NQO2	N-ribosyldihydronicotinamide:quinone reductase 2
P15153	P15153	brown	RAC2	Rac family small GTPase 2
P14770	P14770	brown	GP9	glycoprotein IX platelet
P14317	P14317	brown	HCLS1	hematopoietic cell-specific Lyn substrate 1
P14314.2	P14314.2	brown	PRKCSH	protein kinase C substrate 80K-H
P13224	P13224	brown	GP1BB	glycoprotein Ib platelet subunit beta
P12931	P12931	brown	SRC	SRC proto-oncogene, non-receptor tyrosine kinase
P12429	P12429	brown	ANXA3	annexin A3
P12259	P12259	brown	F5	coagulation factor V
P11279	P11279	brown	LAMP1	lysosomal associated membrane protein 1
P11277	P11277	brown	SPTB	spectrin beta, erythrocytic
P11021	P11021	brown	HSPA5	heat shock protein family A (Hsp70) member 5
P10644	P10644	brown	PRKAR1A	protein kinase cAMP-dependent type I regulatory subunit alpha
P10599.1	P10599.1	brown	TXN	thioredoxin
P0DJI9	P0DJI9	brown	SAA2	serum amyloid A2
P09496.2	P09496.2	brown	CLTA	clathrin light chain A
P08962	P08962	brown	CD63	CD63 molecule
P08758	P08758	brown	ANXA5	annexin A5
P08567	P08567	brown	PLEK	pleckstrin
P08514.1	P08514.1	brown	ITGA2B	integrin subunit alpha 2b
P08174.5	P08174.5	brown	CD55	CD55 molecule (Cromer blood group)
P07996	P07996	brown	THBS1	thrombospondin 1
P07947	P07947	brown	YES1	YES proto-oncogene 1, Src family tyrosine kinase
P07900.2	P07900.2	brown	HSP90AA1	heat shock protein 90 alpha family class A member 1
P07437	P07437	brown	TUBB	tubulin beta class I
P07203	P07203	brown	GPX1	glutathione peroxidase 1
P07195	P07195	brown	LDHB	lactate dehydrogenase B
P06753.2	P06753.2	brown	TPM3	tropomyosin 3
P06733.1	P06733.1	brown	ENO1	enolase 1
P06396	P06396	brown	GSN	gelsolin
P06276	P06276	brown	BCHE	butyrylcholinesterase
P05534	P05534	brown	NA	NA
P05109	P05109	brown	S100A8	S100 calcium binding protein A8
P05106	P05106	brown	ITGB3	integrin subunit beta 3
P04406.1	P04406.1	brown	GAPDH	glyceraldehyde-3-phosphate dehydrogenase
P02730	P02730	brown	SLC4A1	solute carrier family 4 member 1 (Diego blood group)
P02100	P02100	brown	HBE1	hemoglobin subunit epsilon 1
P02042	P02042	brown	HBD	hemoglobin subunit delta
P01111	P01111	brown	NRAS	NRAS proto-oncogene, GTPase
P01034	P01034	brown	CST3	cystatin C
P00915	P00915	brown	CA1	carbonic anhydrase 1
P00568	P00568	brown	AK1	adenylate kinase 1
P00491	P00491	brown	PNP	purine nucleoside phosphorylase
P00441	P00441	brown	SOD1	superoxide dismutase 1
P00390.2	P00390.2	brown	GSR	glutathione-disulfide reductase
P00338.3	P00338.3	brown	LDHA	lactate dehydrogenase A
O95810	O95810	brown	CAVIN2	caveolae associated protein 2
O95372	O95372	brown	LYPLA2	lysophospholipase 2
O94804	O94804	brown	STK10	serine/threonine kinase 10
O75955	O75955	brown	FLOT1	flotillin 1
O75954	O75954	brown	TSPAN9	tetraspanin 9
O75791	O75791	brown	GRAP2	GRB2 related adaptor protein 2
O75594	O75594	brown	PGLYRP1	peptidoglycan recognition protein 1
O75131	O75131	brown	CPNE3	copine 3
O60496	O60496	brown	DOK2	docking protein 2
O43865	O43865	brown	AHCYL1	adenosylhomocysteinase like 1
O43790	O43790	brown	KRT86	keratin 86
O43488	O43488	brown	AKR7A2	aldo-keto reductase family 7 member A2
O43396	O43396	brown	TXNL1	thioredoxin like 1
O15031	O15031	brown	PLXNB2	plexin B2
O14672	O14672	brown	ADAM10	ADAM metallopeptidase domain 10
O00602	O00602	brown	FCN1	ficolin 1
O00429.6	O00429.6	brown	DNM1L	dynamin 1 like
O00299	O00299	brown	CLIC1	chloride intracellular channel 1
O00232.1	O00232.1	brown	PSMD12	proteasome 26S subunit, non-ATPase 12
O00161	O00161	brown	SNAP23	synaptosome associated protein 23
B0I1T2.1	B0I1T2.1	brown	MYO1G	myosin IG
A0A0C4DH31	A0A0C4DH31	brown	NA	NA
A0A0A0MRZ8	A0A0A0MRZ8	brown	NA	NA
A0A087WSY4	A0A087WSY4	brown	NA	NA
A0A075B6H9	A0A075B6H9	brown	NA	NA
Q9Y5F6.2	Q9Y5F6.2	blue	PCDHGC5	protocadherin gamma subfamily C, 5
Q9Y4L1	Q9Y4L1	blue	HYOU1	hypoxia up-regulated 1
Q9Y3I0	Q9Y3I0	blue	RTCB	RNA 2',3'-cyclic phosphate and 5'-OH ligase
Q9Y3F4.2	Q9Y3F4.2	blue	STRAP	serine/threonine kinase receptor associated protein
Q9Y315	Q9Y315	blue	DERA	deoxyribose-phosphate aldolase
Q9Y2Q3.1	Q9Y2Q3.1	blue	GSTK1	glutathione S-transferase kappa 1
Q9ULL4.1	Q9ULL4.1	blue	PLXNB3	plexin B3
Q9ULH1.2	Q9ULH1.2	blue	ASAP1	ArfGAP with SH3 domain, ankyrin repeat and PH domain 1
Q9UKY7	Q9UKY7	blue	CDV3	CDV3 homolog
Q9UKA9.1	Q9UKA9.1	blue	PTBP2	polypyrimidine tract binding protein 2
Q9UBC2.4	Q9UBC2.4	blue	EPS15L1	epidermal growth factor receptor pathway substrate 15 like 1
Q9P2L0.1	Q9P2L0.1	blue	WDR35	WD repeat domain 35
Q9NY33.4	Q9NY33.4	blue	DPP3	dipeptidyl peptidase 3
Q9NXU5	Q9NXU5	blue	ARL15	ADP ribosylation factor like GTPase 15
Q9NS28	Q9NS28	blue	RGS18	regulator of G protein signaling 18
Q9NQ84.1	Q9NQ84.1	blue	GPRC5C	G protein-coupled receptor class C group 5 member C
Q9NNX6	Q9NNX6	blue	CD209	CD209 molecule
Q9HD15	Q9HD15	blue	SRA1	steroid receptor RNA activator 1
Q9HCM2	Q9HCM2	blue	PLXNA4	plexin A4
Q9HC84	Q9HC84	blue	MUC5B	mucin 5B, oligomeric mucus/gel-forming
Q9HC35	Q9HC35	blue	EML4	EMAP like 4
Q9H668	Q9H668	blue	STN1	STN1 subunit of CST complex
Q9H5I5	Q9H5I5	blue	PIEZO2	piezo type mechanosensitive ion channel component 2
Q9H2G2.1	Q9H2G2.1	blue	SLK	STE20 like kinase
Q9C0J8	Q9C0J8	blue	WDR33	WD repeat domain 33
Q9BYX2	Q9BYX2	blue	TBC1D2	TBC1 domain family member 2
Q9BXU1.1	Q9BXU1.1	blue	STK31	serine/threonine kinase 31
Q9BXR6	Q9BXR6	blue	CFHR5	complement factor H related 5
Q9BSJ8	Q9BSJ8	blue	ESYT1	extended synaptotagmin 1
Q9BQA1	Q9BQA1	blue	WDR77	WD repeat domain 77
Q99832	Q99832	blue	CCT7	chaperonin containing TCP1 subunit 7
Q99592	Q99592	blue	ZBTB18	zinc finger and BTB domain containing 18
Q99497	Q99497	blue	PARK7	Parkinsonism associated deglycase
Q99460	Q99460	blue	PSMD1	proteasome 26S subunit, non-ATPase 1
Q96SJ8	Q96SJ8	blue	TSPAN18	tetraspanin 18
Q96PL5	Q96PL5	blue	ERMAP	erythroblast membrane associated protein (Scianna blood group)
Q96JM2	Q96JM2	blue	ZNF462	zinc finger protein 462
Q96JG6	Q96JG6	blue	VPS50	VPS50 subunit of EARP/GARPII complex
Q96E17	Q96E17	blue	RAB3C	RAB3C, member RAS oncogene family
Q96AP7	Q96AP7	blue	ESAM	endothelial cell adhesion molecule
Q969W9	Q969W9	blue	PMEPA1	prostate transmembrane protein, androgen induced 1
Q93084.7	Q93084.7	blue	ATP2A3	ATPase sarcoplasmic/endoplasmic reticulum Ca2+ transporting 3
Q92954.3	Q92954.3	blue	PRG4	proteoglycan 4
Q92731	Q92731	blue	ESR2	estrogen receptor 2
Q92556.1	Q92556.1	blue	ELMO1	engulfment and cell motility 1
Q8TEB1	Q8TEB1	blue	DCAF11	DDB1 and CUL4 associated factor 11
Q8TBZ0.1	Q8TBZ0.1	blue	CCDC110	coiled-coil domain containing 110
Q8NHS2	Q8NHS2	blue	GOT1L1	glutamic-oxaloacetic transaminase 1 like 1
Q8NEV4	Q8NEV4	blue	MYO3A	myosin IIIA
Q8NEU8.1	Q8NEU8.1	blue	APPL2	adaptor protein, phosphotyrosine interacting with PH domain and leucine zipper 2
Q8NC42	Q8NC42	blue	RNF149	ring finger protein 149
Q8NBF2.1	Q8NBF2.1	blue	NHLRC2	NHL repeat containing 2
Q8N7E2	Q8N7E2	blue	CBLL2	Cbl proto-oncogene like 2
Q8IY22.2	Q8IY22.2	blue	CMIP	c-Maf inducing protein
Q8IXS2.1	Q8IXS2.1	blue	CCDC65	coiled-coil domain containing 65
Q7Z5G4.1	Q7Z5G4.1	blue	GOLGA7	golgin A7
Q7L5N7	Q7L5N7	blue	LPCAT2	lysophosphatidylcholine acyltransferase 2
Q6UXG3	Q6UXG3	blue	CD300LG	CD300 molecule like family member g
Q6PL18.1	Q6PL18.1	blue	ATAD2	ATPase family AAA domain containing 2
Q6PCB8	Q6PCB8	blue	EMB	embigin
Q6P4A8	Q6P4A8	blue	PLBD1	phospholipase B domain containing 1
Q6KB66.2	Q6KB66.2	blue	KRT80	keratin 80
Q6GMV3	Q6GMV3	blue	PTRHD1	peptidyl-tRNA hydrolase domain containing 1
Q66K66	Q66K66	blue	TMEM198	transmembrane protein 198
Q5TDH0.3	Q5TDH0.3	blue	DDI2	DNA damage inducible 1 homolog 2
Q5T3F8	Q5T3F8	blue	TMEM63B	transmembrane protein 63B
Q5JSH3	Q5JSH3	blue	WDR44	WD repeat domain 44
Q4KWH8.2	Q4KWH8.2	blue	PLCH1	phospholipase C eta 1
Q16543	Q16543	blue	CDC37	cell division cycle 37, HSP90 cochaperone
Q16181	Q16181	blue	SEPTIN7	septin 7
Q15828	Q15828	blue	CST6	cystatin E/M
Q15645	Q15645	blue	TRIP13	thyroid hormone receptor interactor 13
Q15257.1	Q15257.1	blue	PTPA	protein phosphatase 2 phosphatase activator
Q14974	Q14974	blue	KPNB1	karyopherin subunit beta 1
Q14642	Q14642	blue	INPP5A	inositol polyphosphate-5-phosphatase A
Q14573	Q14573	blue	ITPR3	inositol 1,4,5-trisphosphate receptor type 3
Q14247.1	Q14247.1	blue	CTTN	cortactin
Q14155.1	Q14155.1	blue	ARHGEF7	Rho guanine nucleotide exchange factor 7
Q14005.1	Q14005.1	blue	IL16	interleukin 16
Q13867	Q13867	blue	BLMH	bleomycin hydrolase
Q13642.1	Q13642.1	blue	FHL1	four and a half LIM domains 1
Q13464	Q13464	blue	ROCK1	Rho associated coiled-coil containing protein kinase 1
Q13228	Q13228	blue	SELENBP1	selenium binding protein 1
Q13103	Q13103	blue	SPP2	secreted phosphoprotein 2
Q12955	Q12955	blue	ANK3	ankyrin 3
Q12929	Q12929	blue	EPS8	epidermal growth factor receptor pathway substrate 8
Q10567	Q10567	blue	AP1B1	adaptor related protein complex 1 subunit beta 1
Q0VGL1	Q0VGL1	blue	LAMTOR4	late endosomal/lysosomal adaptor, MAPK and MTOR activator 4
Q08380	Q08380	blue	LGALS3BP	galectin 3 binding protein
Q08209.1	Q08209.1	blue	PPP3CA	protein phosphatase 3 catalytic subunit alpha
Q06141	Q06141	blue	REG3A	regenerating family member 3 alpha
Q06033.1	Q06033.1	blue	ITIH3	inter-alpha-trypsin inhibitor heavy chain 3
Q04760.2	Q04760.2	blue	GLO1	glyoxalase I
Q04759.1	Q04759.1	blue	PRKCQ	protein kinase C theta
Q04446	Q04446	blue	GBE1	1,4-alpha-glucan branching enzyme 1
Q03591	Q03591	blue	CFHR1	complement factor H related 1
Q02413	Q02413	blue	DSG1	desmoglein 1
P98095	P98095	blue	FBLN2	fibulin 2
P68371	P68371	blue	TUBB4B	tubulin beta 4B class IVb
P68104	P68104	blue	EEF1A1	eukaryotic translation elongation factor 1 alpha 1
P68036	P68036	blue	UBE2L3	ubiquitin conjugating enzyme E2 L3
P63241.2	P63241.2	blue	EIF5A	eukaryotic translation initiation factor 5A
P63092.3	P63092.3	blue	GNAS	GNAS complex locus
P62913	P62913	blue	RPL11	ribosomal protein L11
P62333	P62333	blue	PSMC6	proteasome 26S subunit, ATPase 6
P62258.1	P62258.1	blue	YWHAE	tyrosine 3-monooxygenase/tryptophan 5-monooxygenase activation protein epsilon
P61421	P61421	blue	ATP6V0D1	ATPase H+ transporting V0 subunit d1
P61201.1	P61201.1	blue	COPS2	COP9 signalosome subunit 2
P60033	P60033	blue	CD81	CD81 molecule
P57764	P57764	blue	GSDMD	gasdermin D
P56545.2	P56545.2	blue	CTBP2	C-terminal binding protein 2
P55145	P55145	blue	MANF	mesencephalic astrocyte derived neurotrophic factor
P55056	P55056	blue	APOC4	apolipoprotein C4
P55036.1	P55036.1	blue	PSMD4	proteasome 26S subunit, non-ATPase 4
P53396.1	P53396.1	blue	ACLY	ATP citrate lyase
P51878.1	P51878.1	blue	CASP5	caspase 5
P51800	P51800	blue	CLCNKA	chloride voltage-gated channel Ka
P51665	P51665	blue	PSMD7	proteasome 26S subunit, non-ATPase 7
P51648	P51648	blue	ALDH3A2	aldehyde dehydrogenase 3 family member A2
P50453	P50453	blue	SERPINB9	serpin family B member 9
P49720	P49720	blue	PSMB3	proteasome 20S subunit beta 3
P49591	P49591	blue	SARS1	seryl-tRNA synthetase 1
P48681	P48681	blue	NES	nestin
P48444	P48444	blue	ARCN1	archain 1
P48047	P48047	blue	ATP5PO	ATP synthase peripheral stalk subunit OSCP
P47929	P47929	blue	LGALS7	galectin 7
P45974.1	P45974.1	blue	USP5	ubiquitin specific peptidase 5
P43034	P43034	blue	PAFAH1B1	platelet activating factor acetylhydrolase 1b regulatory subunit 1
P42830	P42830	blue	CXCL5	C-X-C motif chemokine ligand 5
P42338	P42338	blue	PIK3CB	phosphatidylinositol-4,5-bisphosphate 3-kinase catalytic subunit beta
P41250	P41250	blue	GARS1	glycyl-tRNA synthetase 1
P41159	P41159	blue	LEP	leptin
P40939	P40939	blue	HADHA	hydroxyacyl-CoA dehydrogenase trifunctional multienzyme complex subunit alpha
P39656	P39656	blue	DDOST	dolichyl-diphosphooligosaccharide--protein glycosyltransferase non-catalytic subunit
P38117	P38117	blue	ETFB	electron transfer flavoprotein subunit beta
P35858	P35858	blue	IGFALS	insulin like growth factor binding protein acid labile subunit
P35813.3	P35813.3	blue	PPM1A	protein phosphatase, Mg2+/Mn2+ dependent 1A
P31645.1	P31645.1	blue	SLC6A4	solute carrier family 6 member 4
P31151	P31151	blue	S100A7	S100 calcium binding protein A7
P30740	P30740	blue	SERPINB1	serpin family B member 1
P30566	P30566	blue	ADSL	adenylosuccinate lyase
P30536	P30536	blue	TSPO	translocator protein
P30085.1	P30085.1	blue	CMPK1	cytidine/uridine monophosphate kinase 1
P29966	P29966	blue	MARCKS	myristoylated alanine rich protein kinase C substrate
P29508	P29508	blue	SERPINB3	serpin family B member 3
P29466.1	P29466.1	blue	CASP1	caspase 1
P29375.1	P29375.1	blue	KDM5A	lysine demethylase 5A
P28289	P28289	blue	TMOD1	tropomodulin 1
P27824	P27824	blue	CANX	calnexin
P26927	P26927	blue	MST1	macrophage stimulating 1
P25789	P25789	blue	PSMA4	proteasome 20S subunit alpha 4
P25325	P25325	blue	MPST	mercaptopyruvate sulfurtransferase
P24534	P24534	blue	EEF1B2	eukaryotic translation elongation factor 1 beta 2
P22894	P22894	blue	MMP8	matrix metallopeptidase 8
P22830.1	P22830.1	blue	FECH	ferrochelatase
P20700	P20700	blue	LMNB1	lamin B1
P20292	P20292	blue	ALOX5AP	arachidonate 5-lipoxygenase activating protein
P20160	P20160	blue	AZU1	azurocidin 1
P20073.1	P20073.1	blue	ANXA7	annexin A7
P19971	P19971	blue	TYMP	thymidine phosphorylase
P18577.10	P18577.10	blue	RHCE	Rh blood group CcEe antigens
P18428	P18428	blue	LBP	lipopolysaccharide binding protein
P17931	P17931	blue	LGALS3	galectin 3
P17813	P17813	blue	ENG	endoglin
P17252	P17252	blue	PRKCA	protein kinase C alpha
P16401	P16401	blue	H1-5	H1.5 linker histone, cluster member
P15954	P15954	blue	COX7C	cytochrome c oxidase subunit 7C
P14735	P14735	blue	IDE	insulin degrading enzyme
P14406	P14406	blue	COX7A2	cytochrome c oxidase subunit 7A2
P14384	P14384	blue	CPM	carboxypeptidase M
P14174	P14174	blue	MIF	macrophage migration inhibitory factor
P13985	P13985	blue	NA	NA
P13861	P13861	blue	PRKAR2A	protein kinase cAMP-dependent type II regulatory subunit alpha
P13646	P13646	blue	KRT13	keratin 13
P12814.1	P12814.1	blue	ACTN1	actinin alpha 1
P12273	P12273	blue	PIP	prolactin induced protein
P11678	P11678	blue	EPX	eosinophil peroxidase
P11586	P11586	blue	MTHFD1	methylenetetrahydrofolate dehydrogenase, cyclohydrolase and formyltetrahydrofolate synthetase 1
P11171.2	P11171.2	blue	EPB41	erythrocyte membrane protein band 4.1
P11169	P11169	blue	SLC2A3	solute carrier family 2 member 3
P10809	P10809	blue	HSPD1	heat shock protein family D (Hsp60) member 1
P10720	P10720	blue	PF4V1	platelet factor 4 variant 1
P10643	P10643	blue	C7	complement C7
P10301	P10301	blue	RRAS	RAS related
P0DOX8	P0DOX8	blue	NA	NA
P09960.1	P09960.1	blue	LTA4H	leukotriene A4 hydrolase
P09668	P09668	blue	CTSH	cathepsin H
P09497.1	P09497.1	blue	CLTB	clathrin light chain B
P08603.1	P08603.1	blue	CFH	complement factor H
P08575.2	P08575.2	blue	PTPRC	protein tyrosine phosphatase receptor type C
P08397.1	P08397.1	blue	HMBS	hydroxymethylbilane synthase
P08185	P08185	blue	SERPINA6	serpin family A member 6
P08133.1	P08133.1	blue	ANXA6	annexin A6
P07911	P07911	blue	UMOD	uromodulin
P07451	P07451	blue	CA3	carbonic anhydrase 3
P07357	P07357	blue	C8A	complement C8 alpha chain
P06681.1	P06681.1	blue	C2	complement C2
P06331	P06331	blue	NA	NA
P06310	P06310	blue	NA	NA
P05362	P05362	blue	ICAM1	intercellular adhesion molecule 1
P05155	P05155	blue	SERPING1	serpin family G member 1
P04217	P04217	blue	A1BG	alpha-1-B glycoprotein
P04040	P04040	blue	CAT	catalase
P02765	P02765	blue	AHSG	alpha 2-HS glycoprotein
P02008	P02008	blue	HBZ	hemoglobin subunit zeta
P01920	P01920	blue	HLA-DQB1	major histocompatibility complex, class II, DQ beta 1
P01871	P01871	blue	NA	NA
P01859	P01859	blue	NA	NA
P01834	P01834	blue	NA	NA
P01709	P01709	blue	NA	NA
P01703	P01703	blue	NA	NA
P01619	P01619	blue	NA	NA
P01599	P01599	blue	NA	NA
P01024	P01024	blue	C3	complement C3
P00740	P00740	blue	F9	coagulation factor IX
P00736	P00736	blue	C1R	complement C1r
P00450	P00450	blue	CP	ceruloplasmin
O95157	O95157	blue	NXPH3	neurexophilin 3
O75923.3	O75923.3	blue	DYSF	dysferlin
O75891.1	O75891.1	blue	ALDH1L1	aldehyde dehydrogenase 1 family member L1
O75150	O75150	blue	RNF40	ring finger protein 40
O75122.3	O75122.3	blue	CLASP2	cytoplasmic linker associated protein 2
O75083	O75083	blue	WDR1	WD repeat domain 1
O60884	O60884	blue	DNAJA2	DnaJ heat shock protein family (Hsp40) member A2
O60443	O60443	blue	GSDME	gasdermin E
O60318	O60318	blue	MCM3AP	minichromosome maintenance complex component 3 associated protein
O60282.1	O60282.1	blue	KIF5C	kinesin family member 5C
O43866	O43866	blue	CD5L	CD5 molecule like
O43242	O43242	blue	PSMD3	proteasome 26S subunit, non-ATPase 3
O43169	O43169	blue	CYB5B	cytochrome b5 type B
[truncated: 101 more rows]
